# Supplementary material for: Cheminformatics Modeling of Gene Silencing for Both Natural and Chemically Modified siRNAs
Source: Molecules. 2022 Sep 28;27(19):6412. doi: 10.3390/molecules27196412 (PMC9570765; doi:10.3390/molecules27196412)
Supplement: Supplementary file 1 [file molecules-27-06412-s001.zip]

Archive with 23 entries (21 files):
- BramsenDataSet/
- BramsenDataSet/Bramsen_corr_plot_test_model_set04_04
- BramsenDataSet/Bramsen_corr_plot_test_model_set10_04
- BramsenDataSet/Bramsen_corr_plot_test_model_set22_04
- BramsenDataSet/Bramsen_corr_plot_train_model_set04_04
- BramsenDataSet/Bramsen_corr_plot_train_model_set10_04
- BramsenDataSet/Bramsen_corr_plot_train_model_set22_04
- BramsenDataSet/Bramsen_modified_nts_struct_xl.txt
- BramsenDataSet/Bramsen_test10
- BramsenDataSet/Bramsen_test22
- BramsenDataSet/Bramsen_test4
- BramsenDataSet/Bramsen_train10_forModel2
- BramsenDataSet/Bramsen_train22_forModel3
- BramsenDataSet/Bramsen_train4_forModel1
- BramsenDataSet/Bramsen_xl_modified_nts_bcuts.txt
- BramsenDataSet/modified_siRNA_AS_Bramsen_xl_dataset
- BramsenDataSet/README(Bramsen).pdf
- HueskenDataSet/
- HueskenDataSet/ACGUT_bcuts.txt
- HueskenDataSet/Huesken-train-test-values-9-27-2022.txt
- HueskenDataSet/Huesken_ID-21ntSeq-NormAct_2431.txt
- HueskenDataSet/rational_split.cpp
- HueskenDataSet/README (Huesken).pdf
