# Supplementary material for: Cheminformatics Modeling of Gene Silencing for Both Natural and Chemically Modified siRNAs
Source: Molecules. 2022 Sep 28;27(19):6412. doi: 10.3390/molecules27196412 (PMC9570765; doi:10.3390/molecules27196412)
Supplement: Supplementary file 1 [file molecules-27-06412-s001.zip › BramsenDataSet/Bramsen_corr_plot_test_model_set04_04]

y	yh	(y-yh)^2	sum	RMSE
0.11	0.057198	0.002788051	0.018291181	0.135244893
0.63	0.522998	0.011449428
0.19	0.304947	0.013212813
0.76	0.581645	0.031810506
0.19	0.258255	0.004658745
0.26	0.279405	0.000376554
0.26	0.255482	2.04123E-05
0.59	0.84551	0.06528536
0.21	0.397133	0.03501876
