# Supplementary material for: Cheminformatics Modeling of Gene Silencing for Both Natural and Chemically Modified siRNAs
Source: Molecules. 2022 Sep 28;27(19):6412. doi: 10.3390/molecules27196412 (PMC9570765; doi:10.3390/molecules27196412)
Supplement: Supplementary file 1 [file molecules-27-06412-s001.zip › BramsenDataSet/Bramsen_corr_plot_test_model_set10_04]

y	yh	(y-yh)^2	sum	RMSE
0.18	0.115551	0.004153674	0.018398779	0.135642098
0.63	0.523971	0.011242149
0.19	0.309333	0.014240365
0.76	0.581304	0.03193226
0.19	0.253016	0.003971016
0.26	0.278073	0.000326633
0.26	0.249274	0.000115047
0.59	0.843452	0.064237916
0.21	0.398069	0.035369949
