# Supplementary material for: Cheminformatics Modeling of Gene Silencing for Both Natural and Chemically Modified siRNAs
Source: Molecules. 2022 Sep 28;27(19):6412. doi: 10.3390/molecules27196412 (PMC9570765; doi:10.3390/molecules27196412)
Supplement: Supplementary file 1 [file molecules-27-06412-s001.zip › BramsenDataSet/Bramsen_corr_plot_test_model_set22_04]

y	yh	(y-yh)^2	sum	RMSE
0.13	0.18795	0.003358203	0.018430751	0.135759902
0.63	0.522393	0.011579266
0.19	0.306877	0.013660233
0.76	0.579984	0.03240576
0.19	0.25782	0.004599552
0.26	0.281274	0.000452583
0.26	0.255097	2.40394E-05
0.59	0.844019	0.064525652
0.21	0.397807	0.035271469
