# Supplementary material for: Cheminformatics Modeling of Gene Silencing for Both Natural and Chemically Modified siRNAs
Source: Molecules. 2022 Sep 28;27(19):6412. doi: 10.3390/molecules27196412 (PMC9570765; doi:10.3390/molecules27196412)
Supplement: Supplementary file 1 [file molecules-27-06412-s001.zip › BramsenDataSet/Bramsen_modified_nts_struct_xl.txt]

mol	Name
P(OCC1OC(n2c3ncnc(N)c3nc2)C([O-])C1O)(=O)([O-])[O-]	A000
P(OCC12OC(n3c4ncnc(N)c4nc3)C(N(C1)C(=O)CC13CC4CC(C1)CC(C3)C4)C2O)(=O)([O-])[O-]	A100
P(OCC1OC(n2c3ncnc(N)c3nc2)C(OCOCC[NH3+])C1O)(=O)([O-])[O-]	A101
P(OCC12OC(n3c4ncnc(N)c4nc3)C(NCC1)C2O)(=O)([O-])[O-]	A119
P(OC12OC(n3c4ncnc(N)c4nc3)C(OC1)C2O)(=O)([O-])[O-]	A102
P(OCC1OCC(n2c3ncnc(N)c3nc2)C(O)C1O)(=O)([O-])[O-]	A103
P(OCC1OC(n2c3ncnc(N)c3nc2)C(OCOCCC[NH3+])C1O)(=O)([O-])[O-]	A104
P(OCC12OC(n3c4ncnc(N)c4nc3)C(CCC1)C2O)(=O)([O-])[O-]	A105
P(OCC1OC(n2c3ncnc(N)c3nc2)C(OCCC#N)C1O)(=O)([O-])[O-]	A106
P(OCC1OC(n2c3ncnc(N)c3nc2)C(OCC[NH3+])C1O)(=O)([O-])[O-]	A107
P(OCC1OC(n2c3ncnc(N)c3nc2)C(F)C1O)(=O)([O-])[O-]	A108
P(OCC1OC(n2c3ncnc(N)c3nc2)C(CCNC([NH3+])[NH3+])C1O)(=O)([O-])[O-]	A109
P(OC[C@@]1(O[C@@H](n2c3ncnc(N)c3nc2)C[C@@H]1O)CO)(=O)([O-])[O-]	A110
P(OCC1OCC(n2c3ncnc(N)c3nc2)CC1O)(=O)([O-])[O-]	A111
P(OCC12OC(n3c4ncnc(N)c4nc3)C(OC1)C2O)(=O)([O-])[O-]	A112
P(OCC1OC(n2c3ncnc(N)c3nc2)C(OC)C1O)(=O)([O-])[O-]	A113
P(OCC1OC2(n3c4ncnc(N)c4nc3)C(OC2)C1O)(=O)([O-])[O-]	A114
P(OCC1OC(n2ncc3c2cc(F)cc3F)C(OCCC[NH3+])C1O)(=O)([O-])[O-]	P001
P(OCC12OC(n3c4ncnc(N)c4nc3)C(N(C1)Cc1c3c4c5c(cc3)cccc5ccc4cc1)C2O)(=O)([O-])[O-]	A116
P(OCC12OC(n3c4ncnc(N)c4nc3)C(CC1)C2O)(=O)([O-])[O-]	A117
P(OCC(OC(n1c2ncnc(N)c2nc1)C[O-])CO)(=O)([O-])[O-]	A118
P(OCC1OC(N2C=CC(=NC2=O)N)C([O-])C1O)(=O)([O-])[O-]	C000
P(OCC12OC(N3C=CC(=NC3=O)N)C(N(C1)C(=O)CC13CC4CC(C1)CC(C3)C4)C2O)(=O)([O-])[O-]	C100
P(OCC1OC(N2C=CC(=NC2=O)N)C(OCOCC[NH3+])C1O)(=O)([O-])[O-]	C101
P(OCC12OC(N3C=CC(=NC3=O)N)C(NCC1)C2O)(=O)([O-])[O-]	C119
P(OCC12OC(N3C=CC(=NC3=O)N)C(OC1)C2O)(=O)([O-])[O-]	C102
P(OCC1OCC(N2C=CC(=NC2=O)N)C(O)C1O)(=O)([O-])[O-]	C103
P(OCC1OC(N2C=CC(=NC2=O)N)C(OCOCCC[NH3+])C1O)(=O)([O-])[O-]	C104
P(OCC12OC(N3C=CC(=NC3=O)N)C(CCC1)C2O)(=O)([O-])[O-]	C105
P(OCC1OC(N2C=CC(=NC2=O)N)C(OCCC=N)C1O)(=O)([O-])[O-]	C106
P(OCC1OC(N2C=CC(=NC2=O)N)C(OCC[NH3+])C1O)(=O)([O-])[O-]	C107
P(OCC1OC(N2C=CC(=NC2=O)N)C(F)C1O)(=O)([O-])[O-]	C108
P(OCC1OC(N2C=CC(=NC2=O)N)C(CCNC(N)N)C1O)(=O)([O-])[O-]	C109
P(OCC1(OC(N2C=CC(=NC2=O)N)CC1O)CO)(=O)([O-])[O-]	C110
P(OCC1OCC(N2C=CC(=NC2=O)N)CC1O)(=O)([O-])[O-]	C111
P(OCC12OC(N3C=CC(=NC3=O)N)C(OC1)C2O)(=O)([O-])[O-]	C112
P(OCC1OC(N2C=CC(=NC2=O)N)C(OC)C1O)(=O)([O-])[O-]	C113
P(OCC1OC2(N3C=CC(=NC3=O)N)C(OC2)C1O)(=O)([O-])[O-]	C114
P(OCC12OC(N3C=CC(=NC3=O)N)C([NH+](C1)Cc1c3c4c5c(cc3)cccc5ccc4cc1)C2[O-])(=O)([O-])[O-]	C116
P(OCC12OC(N3C=CC(=NC3=O)N)C(CC1)C2O)(=O)([O-])[O-]	C117
P(OCC(OC(N1C=CC(=NC1=O)N)CO)CO)(=O)([O-])[O-]	C118
P(OCC1OC(n2c3N=C(NC(=O)c3nc2)N)C([O-])C1O)(=O)([O-])[O-]	G000
P(OCC12OC(n3c4N=C(NC(=O)c4nc3)N)C(N(C1)C(=O)CC13CC4CC(C1)CC(C3)C4)C2O)(=O)([O-])[O-]	G100
P(OCC1OC(n2c3N=C(NC(=O)c3nc2)N)C(OCOCC[NH3+])C1O)(=O)([O-])[O-]	G101
P(OCC12OC(n3c4N=C(NC(=O)c4nc3)N)C(NCC1)C2O)(=O)([O-])[O-]	G119
P(OCC12OC(n3c4N=C(NC(=O)c4nc3)N)C(OC1)C2O)(=O)([O-])[O-]	G102
P(OCC1OCC(n2c3N=C(NC(=O)c3nc2)N)C(O)C1O)(=O)([O-])[O-]	G103
P(OCC1OC(n2c3N=C(NC(=O)c3nc2)N)C(OCOCCC[NH3+])C1O)(=O)([O-])[O-]	G104
P(OCC12OC(n3c4N=C(NC(=O)c4nc3)N)C(CCC1)C2O)(=O)([O-])[O-]	G105
P(OCC1OC(n2c3N=C(NC(=O)c3nc2)N)C(OCCC=N)C1O)(=O)([O-])[O-]	G106
P(OCC1OC(n2c3N=C(NC(=O)c3nc2)N)C(OCC[NH3+])C1O)(=O)([O-])[O-]	G107
P(OCC1OC(n2c3N=C(NC(=O)c3nc2)N)C(F)C1O)(=O)([O-])[O-]	G108
P(OCC1OC(n2c3N=C(NC(=O)c3nc2)N)C(CCNC([NH3+])N)C1O)(=O)([O-])[O-]	G109
P(OCC1(OC(n2c3N=C(NC(=O)c3nc2)N)CC1O)CO)(=O)([O-])[O-]	G110
P(OCC1OCC(n2c3N=C(NC(=O)c3nc2)N)CC1O)(=O)([O-])[O-]	G111
P(OCC12OC(n3c4N=C(NC(=O)c4nc3)N)C(OC1)C2O)(=O)([O-])[O-]	G112
P(OCC1OC(n2c3N=C(NC(=O)c3nc2)N)C(OC)C1O)(=O)([O-])[O-]	G113
P(OCC1OC2(n3c4N=C(NC(=O)c4nc3)N)C(OC2)C1O)(=O)([O-])[O-]	G114
P(OCC12OC(n3c4N=C(NC(=O)c4nc3)N)C(N(C1)Cc1c3c4c5c(cc3)cccc5ccc4cc1)C2O)(=O)([O-])[O-]	G116
P(OCC12OC(n3c4N=C(NC(=O)c4nc3)N)C(CC1)C2O)(=O)([O-])[O-]	G117
P(OCC(OC(n1c2N=C(NC(=O)c2nc1)N)CO)CO)(=O)([O-])[O-]	G118
P(OCC1OC(N2C=C(C)C(=O)NC2=O)C(O)C1O)(=O)([O-])[O-]	T000
P(OCC12OC(N3C=C(C)C(=O)NC3=O)C(N(C1)C(=O)CC13CC4CC(C1)CC(C3)C4)C2O)(=O)([O-])[O-]	T100
P(OCC1OC(n2c3N=C(NC(=O)c3nc2)N)C(OCOCC[NH3+])C1O)(=O)([O-])[O-]	T101
P(OCC12OC(N3C=C(C)C(=O)NC3=O)C(NCC1)C2O)(=O)([O-])[O-]	T119
P(OCC12OC(N3C=C(C)C(=O)NC3=O)C(OC1)C2O)(=O)([O-])[O-]	T102
P(OCC1OCC(N2C=C(C)C(=O)NC2=O)C(O)C1O)(=O)([O-])[O-]	T103
P(OCC1OC(N2C=C(C)C(=O)NC2=O)C(OCOCCC[NH3+])C1O)(=O)([O-])[O-]	T104
P(OCC12OC(N3C=C(C)C(=O)NC3=O)C(CCC1)C2O)(=O)([O-])[O-]	T105
P(OCC1OC(N2C=C(C)C(=O)NC2=O)C(OCCC=N)C1O)(=O)([O-])[O-]	T106
P(OCC1OC(N2C=C(C)C(=O)NC2=O)C(OCC[NH3+])C1O)(=O)([O-])[O-]	T107
P(OCC1OC(N2C=C(C)C(=O)NC2=O)C(F)C1O)(=O)([O-])[O-]	T108
P(OCC1OC(N2C=C(C)C(=O)NC2=O)C(CCNC([NH3+])[NH3+])C1O)(=O)([O-])[O-]	T109
P(OCC1(OC(N2C=C(C)C(=O)NC2=O)CC1O)CO)(=O)([O-])[O-]	T110
P(OCC1OCC(N2C=C(C)C(=O)NC2=O)CC1O)(=O)([O-])[O-]	T111
P(OCC12OC(N3C=C(C)C(=O)NC3=O)C(OC1)C2O)(=O)([O-])[O-]	T112
P(OCC1OC(N2C=C(C)C(=O)NC2=O)C(OC)C1O)(=O)([O-])[O-]	T113
P(OCC1OC2(N3C=C(C)C(=O)NC3=O)C(OC2)C1O)(=O)([O-])[O-]	T114
P(OCC12OC(N3C=C(C)C(=O)NC3=O)C(N(C1)Cc1c3c4c5c(cc3)cccc5ccc4cc1)C2O)(=O)([O-])[O-]	T116
P(OCC12OC(N3C=C(C)C(=O)NC3=O)C(CC1)C2O)(=O)([O-])[O-]	T117
P(OCC(OC(N1C=C(C)C(=O)NC1=O)CO)CO)(=O)([O-])[O-]	T118
P(OCC1OC(N2C=CC(=O)NC2=O)C(O)C1O)(=O)([O-])[O-]	U000
P(OCC12OC(N3C=CC(=O)NC3=O)C(N(C1)C(=O)CC13CC4CC(C1)CC(C3)C4)C2O)(=O)([O-])[O-]	U100
P(OCC1OC(N2C=CC(=O)NC2=O)C(OCOCC[NH3+])C1O)(=O)([O-])[O-]	U101
P(OCC12OC(N3C=CC(=O)NC3=O)C(NCC1)C2O)(=O)([O-])[O-]	U119
P(OCC12OC(N3C=CC(=O)NC3=O)C(OC1)C2O)(=O)([O-])[O-]	U102
P(OCC1OCC(N2C=CC(=O)NC2=O)C(O)C1O)(=O)([O-])[O-]	U103
P(OCC1OC(N2C=CC(=O)NC2=O)C(OCOCCC[NH3+])C1O)(=O)([O-])[O-]	U104
P(OCC12OC(N3C=CC(=O)NC3=O)C(CCC1)C2O)(=O)([O-])[O-]	U105
P(OCC1OC(N2C=CC(=O)NC2=O)C(OCCC=N)C1O)(=O)([O-])[O-]	U106
P(OCC1OC(N2C=CC(=O)NC2=O)C(OCC[NH3+])C1O)(=O)([O-])[O-]	U107
P(OCC1OC(N2C=CC(=O)NC2=O)C(F)C1O)(=O)([O-])[O-]	U108
P(OCC1OC(N2C=CC(=O)NC2=O)C(CCNC([NH3+])[NH3+])C1O)(=O)([O-])[O-]	U109
P(OCC1(OC(N2C=CC(=O)NC2=O)CC1O)CO)(=O)([O-])[O-]	U110
P(OCC1OCC(N2C=CC(=O)NC2=O)CC1O)(=O)([O-])[O-]	U111
P(OCC12OC(N3C=CC(=O)NC3=O)C(OC1)C2O)(=O)([O-])[O-]	U112
P(OCC1OC(N2C=CC(=O)NC2=O)C(OC)C1O)(=O)([O-])[O-]	U113
P(OCC1OC2(N3C=CC(=O)NC3=O)C(OC2)C1O)(=O)([O-])[O-]	U114
P(OCC12OC(N3C=CC(=O)NC3=O)C([NH+](C1)Cc1c3c4c5c(cc3)cccc5ccc4cc1)C2[O-])(=O)([O-])[O-]	U116
P(OCC12OC(N3C=CC(=O)NC3=O)C(CC1)C2O)(=O)([O-])[O-]	U117
P(OCC(OC(N1C=CC(=O)NC1=O)CO)CO)(=O)([O-])[O-]	U118
P(OCC1OC(n2c3ncnc(N)c3nc2)CC1O)(=O)([O-])[O-]	A002
P(OCC1OC(N2C=CC(=NC2=O)N)CC1O)(=O)([O-])[O-]	C002
P(OCC1OC(n2c3N=C(NC(=O)c3nc2)N)CC1O)(=O)([O-])[O-]	G002
P(OCC1OC(N2C=C(C)C(=O)NC2=O)CC1O)(=O)([O-])[O-]	T002
