# Supplementary material for: Cheminformatics Modeling of Gene Silencing for Both Natural and Chemically Modified siRNAs
Source: Molecules. 2022 Sep 28;27(19):6412. doi: 10.3390/molecules27196412 (PMC9570765; doi:10.3390/molecules27196412)
Supplement: Supplementary file 1 [file molecules-27-06412-s001.zip › BramsenDataSet/Bramsen_test10]

mol act peoe0_1 peoe1_1 peoe2_1 peoe3_1 slogp0_1 slogp1_1 slogp2_1 slogp3_1 smr0_1 smr1_1 smr_2_1 smr_3_1 peoe0_2 peoe1_2 peoe2_2 peoe3_2 slogp0_2 slogp1_2 slogp2_2 slogp3_2 smr0_2 smr1_2 smr2_2 smr3_2 peoe0_3 peoe1_3 peoe2_3 peoe3_3 slogp0_3 slogp1_3 slogp2_3 slogp3_3 smr0_3 smr1_3 smr2_3 smr3_3 peoe0_4 peoe1_4 peoe2_4 peoe3_4 slogp0_4 slogp1_4 slogp2_4 slogp3_4 smr0_4 smr1_4 smr2_4 smr3_4 peoe0_5 peoe1_5 peoe2_5 peoe3_5 slogp0_5 slogp1_5 slogp2_5 slogp3_5 smr0_5 smr1_5 smr2_5 smr3_5 peoe0_6 peoe1_6 peoe2_6 peoe3_6 slogp0_6 slogp1_6 slogp2_6 slogp3_6 smr0_6 smr1_6 smr2_6 smr3_6 peoe0_7 peoe1_7 peoe2_7 peoe3_7 slogp0_7 slogp1_7 slogp2_7 slogp3_7 smr0_7 smr1_7 smr2_7 smr3_7 peoe0_8 peoe1_8 peoe2_8 peoe3_8 slogp0_8 slogp1_8 slogp2_8 slogp3_8 smr0_8 smr1_8 smr2_8 smr3_8 peoe0_9 peoe1_9 peoe2_9 peoe3_9 slogp0_9 slogp1_9 slogp2_9 slogp3_9 smr0_9 smr1_9 smr2_9 smr3_9 peoe0_10 peoe1_10 peoe2_10 peoe3_10 slogp0_10 slogp1_10 slogp2_10 slogp3_10 smr0_10 smr1_10 smr2_10 smr3_10 peoe0_11 peoe1_11 peoe2_11 peoe3_11 slogp0_11 slogp1_11 slogp2_11 slogp3_11 smr0_11 smr1_11 smr2_11 smr3_11 peoe0_12 peoe1_12 peoe2_12 peoe3_12 slogp0_12 slogp1_12 slogp2_12 slogp3_12 smr0_12 smr1_12 smr2_12 smr3_12 peoe0_13 peoe1_13 peoe2_13 peoe3_13 slogp0_13 slogp1_13 slogp2_13 slogp3_13 smr0_13 smr1_13 smr2_13 smr3_13 peoe0_14 peoe1_14 peoe2_14 peoe3_14 slogp0_14 slogp1_14 slogp2_14 slogp3_14 smr0_14 smr1_14 smr2_14 smr3_14 peoe0_15 peoe1_15 peoe2_15 peoe3_15 slogp0_15 slogp1_15 slogp2_15 slogp3_15 smr0_15 smr1_15 smr2_15 smr3_15 peoe0_16 peoe1_16 peoe2_16 peoe3_16 slogp0_16 slogp1_16 slogp2_16 slogp3_16 smr0_16 smr1_16 smr2_16 smr3_16 peoe0_17 peoe1_17 peoe2_17 peoe3_17 slogp0_17 slogp1_17 slogp2_17 slogp3_17 smr0_17 smr1_17 smr2_17 smr3_17 peoe0_18 peoe1_18 peoe2_18 peoe3_18 slogp0_18 slogp1_18 slogp2_18 slogp3_18 smr0_18 smr1_18 smr2_18 smr3_18 peoe0_19 peoe1_19 peoe2_19 peoe3_19 slogp0_19 slogp1_19 slogp2_19 slogp3_19 smr0_19 smr1_19 smr2_19 smr3_19 peoe0_20 peoe1_20 peoe2_20 peoe3_20 slogp0_20 slogp1_20 slogp2_20 slogp3_20 smr0_20 smr1_20 smr2_20 smr3_20 peoe0_21 peoe1_21 peoe2_21 peoe3_21 slogp0_21 slogp1_21 slogp2_21 slogp3_21 smr0_21 smr1_21 smr2_21 smr3_21
 sequ30 0.18 -2.60372 -0.53523 0.53227 2.70081 -2.69595 -0.798157 0.464514 2.64434 -2.31359 -0.388848 0.64078 2.95636 -2.60669 -0.524388 0.452501 2.71291 -2.71317 -0.984284 0.487521 2.59124 -2.31677 -0.289328 0.57907 2.96909 -2.58173 -0.550135 0.589774 2.77166 -2.74711 -0.963707 0.501706 2.59432 -2.33043 -0.377413 0.695277 2.97923 -2.58173 -0.550135 0.589774 2.77166 -2.74711 -0.963707 0.501706 2.59432 -2.33043 -0.377413 0.695277 2.97923 -2.60385 -0.535851 0.454555 2.70222 -2.69604 -0.886769 0.425747 2.64852 -2.31373 -0.314234 0.594523 2.95781 -2.58173 -0.550135 0.589774 2.77166 -2.74711 -0.963707 0.501706 2.59432 -2.33043 -0.377413 0.695277 2.97923 -2.60385 -0.535851 0.454555 2.70222 -2.69604 -0.886769 0.425747 2.64852 -2.31373 -0.314234 0.594523 2.95781 -2.60385 -0.535851 0.454555 2.70222 -2.69604 -0.886769 0.425747 2.64852 -2.31373 -0.314234 0.594523 2.95781 -2.60669 -0.524388 0.452501 2.71291 -2.71317 -0.984284 0.487521 2.59124 -2.31677 -0.289328 0.57907 2.96909 -2.60669 -0.524388 0.452501 2.71291 -2.71317 -0.984284 0.487521 2.59124 -2.31677 -0.289328 0.57907 2.96909 -2.60385 -0.535851 0.454555 2.70222 -2.69604 -0.886769 0.425747 2.64852 -2.31373 -0.314234 0.594523 2.95781 -2.58173 -0.550135 0.589774 2.77166 -2.74711 -0.963707 0.501706 2.59432 -2.33043 -0.377413 0.695277 2.97923 -2.58173 -0.550135 0.589774 2.77166 -2.74711 -0.963707 0.501706 2.59432 -2.33043 -0.377413 0.695277 2.97923 -2.58173 -0.550135 0.589774 2.77166 -2.74711 -0.963707 0.501706 2.59432 -2.33043 -0.377413 0.695277 2.97923 -2.60372 -0.53523 0.53227 2.70081 -2.69595 -0.798157 0.464514 2.64434 -2.31359 -0.388848 0.64078 2.95636 -2.60669 -0.524388 0.452501 2.71291 -2.71317 -0.984284 0.487521 2.59124 -2.31677 -0.289328 0.57907 2.96909 -2.60385 -0.535851 0.454555 2.70222 -2.69604 -0.886769 0.425747 2.64852 -2.31373 -0.314234 0.594523 2.95781 -2.58173 -0.550135 0.589774 2.77166 -2.74711 -0.963707 0.501706 2.59432 -2.33043 -0.377413 0.695277 2.97923 -2.64303 -0.538916 0.495039 2.79546 -2.77298 -0.974342 0.51746 2.67845 -2.39284 -0.333099 0.621438 3.01271 -2.60385 -0.535851 0.454555 2.70222 -2.69604 -0.886769 0.425747 2.64852 -2.31373 -0.314234 0.594523 2.95781 -2.64303 -0.538916 0.495039 2.79546 -2.77298 -0.974342 0.51746 2.67845 -2.39284 -0.333099 0.621438 3.01271
 sequ16 0.63 -2.60372 -0.53523 0.53227 2.70081 -2.69595 -0.798157 0.464514 2.64434 -2.31359 -0.388848 0.64078 2.95636 -2.60669 -0.524388 0.452501 2.71291 -2.71317 -0.984284 0.487521 2.59124 -2.31677 -0.289328 0.57907 2.96909 -2.58173 -0.550135 0.589774 2.77166 -2.74711 -0.963707 0.501706 2.59432 -2.33043 -0.377413 0.695277 2.97923 -2.74336 -0.513115 0.616886 2.86844 -2.91762 -0.753267 0.589566 2.72082 -2.49597 -0.33893 0.753904 3.09755 -2.60385 -0.535851 0.454555 2.70222 -2.69604 -0.886769 0.425747 2.64852 -2.31373 -0.314234 0.594523 2.95781 -2.58173 -0.550135 0.589774 2.77166 -2.74711 -0.963707 0.501706 2.59432 -2.33043 -0.377413 0.695277 2.97923 -2.60385 -0.535851 0.454555 2.70222 -2.69604 -0.886769 0.425747 2.64852 -2.31373 -0.314234 0.594523 2.95781 -2.60385 -0.535851 0.454555 2.70222 -2.69604 -0.886769 0.425747 2.64852 -2.31373 -0.314234 0.594523 2.95781 -2.60669 -0.524388 0.452501 2.71291 -2.71317 -0.984284 0.487521 2.59124 -2.31677 -0.289328 0.57907 2.96909 -2.60669 -0.524388 0.452501 2.71291 -2.71317 -0.984284 0.487521 2.59124 -2.31677 -0.289328 0.57907 2.96909 -2.60385 -0.535851 0.454555 2.70222 -2.69604 -0.886769 0.425747 2.64852 -2.31373 -0.314234 0.594523 2.95781 -2.58173 -0.550135 0.589774 2.77166 -2.74711 -0.963707 0.501706 2.59432 -2.33043 -0.377413 0.695277 2.97923 -2.58173 -0.550135 0.589774 2.77166 -2.74711 -0.963707 0.501706 2.59432 -2.33043 -0.377413 0.695277 2.97923 -2.58173 -0.550135 0.589774 2.77166 -2.74711 -0.963707 0.501706 2.59432 -2.33043 -0.377413 0.695277 2.97923 -2.60372 -0.53523 0.53227 2.70081 -2.69595 -0.798157 0.464514 2.64434 -2.31359 -0.388848 0.64078 2.95636 -2.60669 -0.524388 0.452501 2.71291 -2.71317 -0.984284 0.487521 2.59124 -2.31677 -0.289328 0.57907 2.96909 -2.60385 -0.535851 0.454555 2.70222 -2.69604 -0.886769 0.425747 2.64852 -2.31373 -0.314234 0.594523 2.95781 -2.74336 -0.513115 0.616886 2.86844 -2.91762 -0.753267 0.589566 2.72082 -2.49597 -0.33893 0.753904 3.09755 -2.60669 -0.524388 0.452501 2.71291 -2.71317 -0.984284 0.487521 2.59124 -2.31677 -0.289328 0.57907 2.96909 -2.60385 -0.535851 0.454555 2.70222 -2.69604 -0.886769 0.425747 2.64852 -2.31373 -0.314234 0.594523 2.95781 -2.60669 -0.524388 0.452501 2.71291 -2.71317 -0.984284 0.487521 2.59124 -2.31677 -0.289328 0.57907 2.96909
 sequ8 0.19 -2.60372 -0.53523 0.53227 2.70081 -2.69595 -0.798157 0.464514 2.64434 -2.31359 -0.388848 0.64078 2.95636 -2.60669 -0.524388 0.452501 2.71291 -2.71317 -0.984284 0.487521 2.59124 -2.31677 -0.289328 0.57907 2.96909 -2.58173 -0.550135 0.589774 2.77166 -2.74711 -0.963707 0.501706 2.59432 -2.33043 -0.377413 0.695277 2.97923 -2.58173 -0.550135 0.589774 2.77166 -2.74711 -0.963707 0.501706 2.59432 -2.33043 -0.377413 0.695277 2.97923 -2.60385 -0.535851 0.454555 2.70222 -2.69604 -0.886769 0.425747 2.64852 -2.31373 -0.314234 0.594523 2.95781 -2.58173 -0.550135 0.589774 2.77166 -2.74711 -0.963707 0.501706 2.59432 -2.33043 -0.377413 0.695277 2.97923 -2.60385 -0.535851 0.454555 2.70222 -2.69604 -0.886769 0.425747 2.64852 -2.31373 -0.314234 0.594523 2.95781 -2.60385 -0.535851 0.454555 2.70222 -2.69604 -0.886769 0.425747 2.64852 -2.31373 -0.314234 0.594523 2.95781 -2.60669 -0.524388 0.452501 2.71291 -2.71317 -0.984284 0.487521 2.59124 -2.31677 -0.289328 0.57907 2.96909 -2.60669 -0.524388 0.452501 2.71291 -2.71317 -0.984284 0.487521 2.59124 -2.31677 -0.289328 0.57907 2.96909 -2.60385 -0.535851 0.454555 2.70222 -2.69604 -0.886769 0.425747 2.64852 -2.31373 -0.314234 0.594523 2.95781 -2.58173 -0.550135 0.589774 2.77166 -2.74711 -0.963707 0.501706 2.59432 -2.33043 -0.377413 0.695277 2.97923 -2.58173 -0.550135 0.589774 2.77166 -2.74711 -0.963707 0.501706 2.59432 -2.33043 -0.377413 0.695277 2.97923 -2.58173 -0.550135 0.589774 2.77166 -2.74711 -0.963707 0.501706 2.59432 -2.33043 -0.377413 0.695277 2.97923 -2.60372 -0.53523 0.53227 2.70081 -2.69595 -0.798157 0.464514 2.64434 -2.31359 -0.388848 0.64078 2.95636 -2.60669 -0.524388 0.452501 2.71291 -2.71317 -0.984284 0.487521 2.59124 -2.31677 -0.289328 0.57907 2.96909 -2.60385 -0.535851 0.454555 2.70222 -2.69604 -0.886769 0.425747 2.64852 -2.31373 -0.314234 0.594523 2.95781 -2.7572 -0.513115 0.577084 2.74395 -2.86345 -0.696191 0.47251 2.65139 -2.51109 -0.38121 0.650705 2.97712 -2.75517 -0.513115 0.482912 2.74235 -2.85527 -0.918041 0.490428 2.65161 -2.50979 -0.284094 0.593013 2.97436 -2.74367 -0.513115 0.482882 2.73203 -2.79719 -0.840052 0.430869 2.71486 -2.49928 -0.308881 0.596417 2.96263 -2.58374 -0.513115 0.524126 2.74487 -2.67511 -0.787982 0.468769 2.65191 -2.32071 -0.333076 0.612133 2.9704
 sequ27 0.76 -2.60372 -0.53523 0.53227 2.70081 -2.69595 -0.798157 0.464514 2.64434 -2.31359 -0.388848 0.64078 2.95636 -2.60669 -0.524388 0.452501 2.71291 -2.71317 -0.984284 0.487521 2.59124 -2.31677 -0.289328 0.57907 2.96909 -2.64308 -0.514098 0.477136 2.79683 -2.77303 -0.860947 0.49743 2.67916 -2.39288 -0.308595 0.588981 3.01514 -2.58173 -0.550135 0.589774 2.77166 -2.74711 -0.963707 0.501706 2.59432 -2.33043 -0.377413 0.695277 2.97923 -2.60385 -0.535851 0.454555 2.70222 -2.69604 -0.886769 0.425747 2.64852 -2.31373 -0.314234 0.594523 2.95781 -2.64308 -0.514098 0.477136 2.79683 -2.77303 -0.860947 0.49743 2.67916 -2.39288 -0.308595 0.588981 3.01514 -2.60385 -0.535851 0.454555 2.70222 -2.69604 -0.886769 0.425747 2.64852 -2.31373 -0.314234 0.594523 2.95781 -2.60385 -0.535851 0.454555 2.70222 -2.69604 -0.886769 0.425747 2.64852 -2.31373 -0.314234 0.594523 2.95781 -2.60669 -0.524388 0.452501 2.71291 -2.71317 -0.984284 0.487521 2.59124 -2.31677 -0.289328 0.57907 2.96909 -2.60669 -0.524388 0.452501 2.71291 -2.71317 -0.984284 0.487521 2.59124 -2.31677 -0.289328 0.57907 2.96909 -2.60385 -0.535851 0.454555 2.70222 -2.69604 -0.886769 0.425747 2.64852 -2.31373 -0.314234 0.594523 2.95781 -2.58173 -0.550135 0.589774 2.77166 -2.74711 -0.963707 0.501706 2.59432 -2.33043 -0.377413 0.695277 2.97923 -2.58173 -0.550135 0.589774 2.77166 -2.74711 -0.963707 0.501706 2.59432 -2.33043 -0.377413 0.695277 2.97923 -2.64308 -0.514098 0.477136 2.79683 -2.77303 -0.860947 0.49743 2.67916 -2.39288 -0.308595 0.588981 3.01514 -2.60372 -0.53523 0.53227 2.70081 -2.69595 -0.798157 0.464514 2.64434 -2.31359 -0.388848 0.64078 2.95636 -2.60669 -0.524388 0.452501 2.71291 -2.71317 -0.984284 0.487521 2.59124 -2.31677 -0.289328 0.57907 2.96909 -2.60385 -0.535851 0.454555 2.70222 -2.69604 -0.886769 0.425747 2.64852 -2.31373 -0.314234 0.594523 2.95781 -2.64308 -0.514098 0.477136 2.79683 -2.77303 -0.860947 0.49743 2.67916 -2.39288 -0.308595 0.588981 3.01514 -2.60669 -0.524388 0.452501 2.71291 -2.71317 -0.984284 0.487521 2.59124 -2.31677 -0.289328 0.57907 2.96909 -2.61428 -0.513115 0.377713 2.87239 -2.72716 -0.919133 0.385042 2.74208 -2.34648 -0.272053 0.567041 3.07531 -2.62007 -0.513115 0.369965 2.87849 -2.73345 -1.00483 0.49943 2.69672 -2.35239 -0.262797 0.510311 3.08194
 sequ20 0.19 -2.60372 -0.53523 0.53227 2.70081 -2.69595 -0.798157 0.464514 2.64434 -2.31359 -0.388848 0.64078 2.95636 -2.60669 -0.524388 0.452501 2.71291 -2.71317 -0.984284 0.487521 2.59124 -2.31677 -0.289328 0.57907 2.96909 -2.76781 -0.513125 0.550708 2.89073 -2.81012 -0.672661 0.519593 2.86134 -2.53424 -0.339921 0.682481 3.11721 -2.76781 -0.513125 0.550708 2.89073 -2.81012 -0.672661 0.519593 2.86134 -2.53424 -0.339921 0.682481 3.11721 -2.60385 -0.535851 0.454555 2.70222 -2.69604 -0.886769 0.425747 2.64852 -2.31373 -0.314234 0.594523 2.95781 -2.58173 -0.550135 0.589774 2.77166 -2.74711 -0.963707 0.501706 2.59432 -2.33043 -0.377413 0.695277 2.97923 -2.60385 -0.535851 0.454555 2.70222 -2.69604 -0.886769 0.425747 2.64852 -2.31373 -0.314234 0.594523 2.95781 -2.60385 -0.535851 0.454555 2.70222 -2.69604 -0.886769 0.425747 2.64852 -2.31373 -0.314234 0.594523 2.95781 -2.60669 -0.524388 0.452501 2.71291 -2.71317 -0.984284 0.487521 2.59124 -2.31677 -0.289328 0.57907 2.96909 -2.60669 -0.524388 0.452501 2.71291 -2.71317 -0.984284 0.487521 2.59124 -2.31677 -0.289328 0.57907 2.96909 -2.60385 -0.535851 0.454555 2.70222 -2.69604 -0.886769 0.425747 2.64852 -2.31373 -0.314234 0.594523 2.95781 -2.58173 -0.550135 0.589774 2.77166 -2.74711 -0.963707 0.501706 2.59432 -2.33043 -0.377413 0.695277 2.97923 -2.58173 -0.550135 0.589774 2.77166 -2.74711 -0.963707 0.501706 2.59432 -2.33043 -0.377413 0.695277 2.97923 -2.58173 -0.550135 0.589774 2.77166 -2.74711 -0.963707 0.501706 2.59432 -2.33043 -0.377413 0.695277 2.97923 -2.60372 -0.53523 0.53227 2.70081 -2.69595 -0.798157 0.464514 2.64434 -2.31359 -0.388848 0.64078 2.95636 -2.60669 -0.524388 0.452501 2.71291 -2.71317 -0.984284 0.487521 2.59124 -2.31677 -0.289328 0.57907 2.96909 -2.60385 -0.535851 0.454555 2.70222 -2.69604 -0.886769 0.425747 2.64852 -2.31373 -0.314234 0.594523 2.95781 -2.76781 -0.513125 0.550708 2.89073 -2.81012 -0.672661 0.519593 2.86134 -2.53424 -0.339921 0.682481 3.11721 -2.60669 -0.524388 0.452501 2.71291 -2.71317 -0.984284 0.487521 2.59124 -2.31677 -0.289328 0.57907 2.96909 -2.60385 -0.535851 0.454555 2.70222 -2.69604 -0.886769 0.425747 2.64852 -2.31373 -0.314234 0.594523 2.95781 -2.60669 -0.524388 0.452501 2.71291 -2.71317 -0.984284 0.487521 2.59124 -2.31677 -0.289328 0.57907 2.96909
 sequ15 0.26 -2.60372 -0.53523 0.53227 2.70081 -2.69595 -0.798157 0.464514 2.64434 -2.31359 -0.388848 0.64078 2.95636 -2.60669 -0.524388 0.452501 2.71291 -2.71317 -0.984284 0.487521 2.59124 -2.31677 -0.289328 0.57907 2.96909 -2.74336 -0.513115 0.616886 2.86844 -2.91762 -0.753267 0.589566 2.72082 -2.49597 -0.33893 0.753904 3.09755 -2.58173 -0.550135 0.589774 2.77166 -2.74711 -0.963707 0.501706 2.59432 -2.33043 -0.377413 0.695277 2.97923 -2.60385 -0.535851 0.454555 2.70222 -2.69604 -0.886769 0.425747 2.64852 -2.31373 -0.314234 0.594523 2.95781 -2.58173 -0.550135 0.589774 2.77166 -2.74711 -0.963707 0.501706 2.59432 -2.33043 -0.377413 0.695277 2.97923 -2.60385 -0.535851 0.454555 2.70222 -2.69604 -0.886769 0.425747 2.64852 -2.31373 -0.314234 0.594523 2.95781 -2.60385 -0.535851 0.454555 2.70222 -2.69604 -0.886769 0.425747 2.64852 -2.31373 -0.314234 0.594523 2.95781 -2.60669 -0.524388 0.452501 2.71291 -2.71317 -0.984284 0.487521 2.59124 -2.31677 -0.289328 0.57907 2.96909 -2.60669 -0.524388 0.452501 2.71291 -2.71317 -0.984284 0.487521 2.59124 -2.31677 -0.289328 0.57907 2.96909 -2.60385 -0.535851 0.454555 2.70222 -2.69604 -0.886769 0.425747 2.64852 -2.31373 -0.314234 0.594523 2.95781 -2.58173 -0.550135 0.589774 2.77166 -2.74711 -0.963707 0.501706 2.59432 -2.33043 -0.377413 0.695277 2.97923 -2.58173 -0.550135 0.589774 2.77166 -2.74711 -0.963707 0.501706 2.59432 -2.33043 -0.377413 0.695277 2.97923 -2.58173 -0.550135 0.589774 2.77166 -2.74711 -0.963707 0.501706 2.59432 -2.33043 -0.377413 0.695277 2.97923 -2.60372 -0.53523 0.53227 2.70081 -2.69595 -0.798157 0.464514 2.64434 -2.31359 -0.388848 0.64078 2.95636 -2.60669 -0.524388 0.452501 2.71291 -2.71317 -0.984284 0.487521 2.59124 -2.31677 -0.289328 0.57907 2.96909 -2.60385 -0.535851 0.454555 2.70222 -2.69604 -0.886769 0.425747 2.64852 -2.31373 -0.314234 0.594523 2.95781 -2.74336 -0.513115 0.616886 2.86844 -2.91762 -0.753267 0.589566 2.72082 -2.49597 -0.33893 0.753904 3.09755 -2.60669 -0.524388 0.452501 2.71291 -2.71317 -0.984284 0.487521 2.59124 -2.31677 -0.289328 0.57907 2.96909 -2.60385 -0.535851 0.454555 2.70222 -2.69604 -0.886769 0.425747 2.64852 -2.31373 -0.314234 0.594523 2.95781 -2.60669 -0.524388 0.452501 2.71291 -2.71317 -0.984284 0.487521 2.59124 -2.31677 -0.289328 0.57907 2.96909
 sequ45 0.26 -2.60372 -0.53523 0.53227 2.70081 -2.69595 -0.798157 0.464514 2.64434 -2.31359 -0.388848 0.64078 2.95636 -2.60669 -0.524388 0.452501 2.71291 -2.71317 -0.984284 0.487521 2.59124 -2.31677 -0.289328 0.57907 2.96909 -2.58173 -0.550135 0.589774 2.77166 -2.74711 -0.963707 0.501706 2.59432 -2.33043 -0.377413 0.695277 2.97923 -2.58173 -0.550135 0.589774 2.77166 -2.74711 -0.963707 0.501706 2.59432 -2.33043 -0.377413 0.695277 2.97923 -2.60385 -0.535851 0.454555 2.70222 -2.69604 -0.886769 0.425747 2.64852 -2.31373 -0.314234 0.594523 2.95781 -2.58173 -0.550135 0.589774 2.77166 -2.74711 -0.963707 0.501706 2.59432 -2.33043 -0.377413 0.695277 2.97923 -2.60385 -0.535851 0.454555 2.70222 -2.69604 -0.886769 0.425747 2.64852 -2.31373 -0.314234 0.594523 2.95781 -2.60385 -0.535851 0.454555 2.70222 -2.69604 -0.886769 0.425747 2.64852 -2.31373 -0.314234 0.594523 2.95781 -2.60669 -0.524388 0.452501 2.71291 -2.71317 -0.984284 0.487521 2.59124 -2.31677 -0.289328 0.57907 2.96909 -2.60669 -0.524388 0.452501 2.71291 -2.71317 -0.984284 0.487521 2.59124 -2.31677 -0.289328 0.57907 2.96909 -2.60385 -0.535851 0.454555 2.70222 -2.69604 -0.886769 0.425747 2.64852 -2.31373 -0.314234 0.594523 2.95781 -2.58173 -0.550135 0.589774 2.77166 -2.74711 -0.963707 0.501706 2.59432 -2.33043 -0.377413 0.695277 2.97923 -2.58173 -0.550135 0.589774 2.77166 -2.74711 -0.963707 0.501706 2.59432 -2.33043 -0.377413 0.695277 2.97923 -2.58173 -0.550135 0.589774 2.77166 -2.74711 -0.963707 0.501706 2.59432 -2.33043 -0.377413 0.695277 2.97923 -2.60372 -0.53523 0.53227 2.70081 -2.69595 -0.798157 0.464514 2.64434 -2.31359 -0.388848 0.64078 2.95636 -2.60669 -0.524388 0.452501 2.71291 -2.71317 -0.984284 0.487521 2.59124 -2.31677 -0.289328 0.57907 2.96909 -2.60385 -0.535851 0.454555 2.70222 -2.69604 -0.886769 0.425747 2.64852 -2.31373 -0.314234 0.594523 2.95781 -2.58173 -0.550135 0.589774 2.77166 -2.74711 -0.963707 0.501706 2.59432 -2.33043 -0.377413 0.695277 2.97923 -2.60669 -0.524388 0.452501 2.71291 -2.71317 -0.984284 0.487521 2.59124 -2.31677 -0.289328 0.57907 2.96909 -2.60385 -0.535851 0.454555 2.70222 -2.69604 -0.886769 0.425747 2.64852 -2.31373 -0.314234 0.594523 2.95781 -2.63603 -0.582097 0.577069 2.5934 -2.74818 -0.954081 0.548068 2.4891 -2.37201 -0.374746 0.693452 2.83193
 sequ12 0.59 -2.60372 -0.53523 0.53227 2.70081 -2.69595 -0.798157 0.464514 2.64434 -2.31359 -0.388848 0.64078 2.95636 -2.60669 -0.524388 0.452501 2.71291 -2.71317 -0.984284 0.487521 2.59124 -2.31677 -0.289328 0.57907 2.96909 -2.58173 -0.550135 0.589774 2.77166 -2.74711 -0.963707 0.501706 2.59432 -2.33043 -0.377413 0.695277 2.97923 -2.58173 -0.550135 0.589774 2.77166 -2.74711 -0.963707 0.501706 2.59432 -2.33043 -0.377413 0.695277 2.97923 -2.60385 -0.535851 0.454555 2.70222 -2.69604 -0.886769 0.425747 2.64852 -2.31373 -0.314234 0.594523 2.95781 -2.58173 -0.550135 0.589774 2.77166 -2.74711 -0.963707 0.501706 2.59432 -2.33043 -0.377413 0.695277 2.97923 -2.60385 -0.535851 0.454555 2.70222 -2.69604 -0.886769 0.425747 2.64852 -2.31373 -0.314234 0.594523 2.95781 -2.60385 -0.535851 0.454555 2.70222 -2.69604 -0.886769 0.425747 2.64852 -2.31373 -0.314234 0.594523 2.95781 -2.60669 -0.524388 0.452501 2.71291 -2.71317 -0.984284 0.487521 2.59124 -2.31677 -0.289328 0.57907 2.96909 -2.60669 -0.524388 0.452501 2.71291 -2.71317 -0.984284 0.487521 2.59124 -2.31677 -0.289328 0.57907 2.96909 -2.60385 -0.535851 0.454555 2.70222 -2.69604 -0.886769 0.425747 2.64852 -2.31373 -0.314234 0.594523 2.95781 -2.58173 -0.550135 0.589774 2.77166 -2.74711 -0.963707 0.501706 2.59432 -2.33043 -0.377413 0.695277 2.97923 -2.58173 -0.550135 0.589774 2.77166 -2.74711 -0.963707 0.501706 2.59432 -2.33043 -0.377413 0.695277 2.97923 -2.58173 -0.550135 0.589774 2.77166 -2.74711 -0.963707 0.501706 2.59432 -2.33043 -0.377413 0.695277 2.97923 -2.60372 -0.53523 0.53227 2.70081 -2.69595 -0.798157 0.464514 2.64434 -2.31359 -0.388848 0.64078 2.95636 -2.60669 -0.524388 0.452501 2.71291 -2.71317 -0.984284 0.487521 2.59124 -2.31677 -0.289328 0.57907 2.96909 -2.60385 -0.535851 0.454555 2.70222 -2.69604 -0.886769 0.425747 2.64852 -2.31373 -0.314234 0.594523 2.95781 -2.59195 -0.513115 0.43861 2.78193 -3.29507 -0.639301 0.383824 2.60863 -2.36722 -0.308581 0.542568 2.98801 -2.59156 -0.513115 0.344991 2.78062 -3.29507 -0.766563 0.462496 2.60885 -2.36618 -0.0894527 0.480186 2.98559 -2.60385 -0.535851 0.454555 2.70222 -2.69604 -0.886769 0.425747 2.64852 -2.31373 -0.314234 0.594523 2.95781 -2.58374 -0.513115 0.524126 2.74487 -2.67511 -0.787982 0.468769 2.65191 -2.32071 -0.333076 0.612133 2.9704
 sequ9 0.21 -2.60372 -0.53523 0.53227 2.70081 -2.69595 -0.798157 0.464514 2.64434 -2.31359 -0.388848 0.64078 2.95636 -2.75517 -0.513115 0.482912 2.74235 -2.85527 -0.918041 0.490428 2.65161 -2.50979 -0.284094 0.593013 2.97436 -2.58173 -0.550135 0.589774 2.77166 -2.74711 -0.963707 0.501706 2.59432 -2.33043 -0.377413 0.695277 2.97923 -2.58173 -0.550135 0.589774 2.77166 -2.74711 -0.963707 0.501706 2.59432 -2.33043 -0.377413 0.695277 2.97923 -2.60385 -0.535851 0.454555 2.70222 -2.69604 -0.886769 0.425747 2.64852 -2.31373 -0.314234 0.594523 2.95781 -2.58173 -0.550135 0.589774 2.77166 -2.74711 -0.963707 0.501706 2.59432 -2.33043 -0.377413 0.695277 2.97923 -2.60385 -0.535851 0.454555 2.70222 -2.69604 -0.886769 0.425747 2.64852 -2.31373 -0.314234 0.594523 2.95781 -2.60385 -0.535851 0.454555 2.70222 -2.69604 -0.886769 0.425747 2.64852 -2.31373 -0.314234 0.594523 2.95781 -2.60669 -0.524388 0.452501 2.71291 -2.71317 -0.984284 0.487521 2.59124 -2.31677 -0.289328 0.57907 2.96909 -2.60669 -0.524388 0.452501 2.71291 -2.71317 -0.984284 0.487521 2.59124 -2.31677 -0.289328 0.57907 2.96909 -2.60385 -0.535851 0.454555 2.70222 -2.69604 -0.886769 0.425747 2.64852 -2.31373 -0.314234 0.594523 2.95781 -2.58173 -0.550135 0.589774 2.77166 -2.74711 -0.963707 0.501706 2.59432 -2.33043 -0.377413 0.695277 2.97923 -2.58173 -0.550135 0.589774 2.77166 -2.74711 -0.963707 0.501706 2.59432 -2.33043 -0.377413 0.695277 2.97923 -2.58173 -0.550135 0.589774 2.77166 -2.74711 -0.963707 0.501706 2.59432 -2.33043 -0.377413 0.695277 2.97923 -2.60372 -0.53523 0.53227 2.70081 -2.69595 -0.798157 0.464514 2.64434 -2.31359 -0.388848 0.64078 2.95636 -2.60669 -0.524388 0.452501 2.71291 -2.71317 -0.984284 0.487521 2.59124 -2.31677 -0.289328 0.57907 2.96909 -2.60385 -0.535851 0.454555 2.70222 -2.69604 -0.886769 0.425747 2.64852 -2.31373 -0.314234 0.594523 2.95781 -2.7572 -0.513115 0.577084 2.74395 -2.86345 -0.696191 0.47251 2.65139 -2.51109 -0.38121 0.650705 2.97712 -2.75517 -0.513115 0.482912 2.74235 -2.85527 -0.918041 0.490428 2.65161 -2.50979 -0.284094 0.593013 2.97436 -2.74367 -0.513115 0.482882 2.73203 -2.79719 -0.840052 0.430869 2.71486 -2.49928 -0.308881 0.596417 2.96263 -2.58374 -0.513115 0.524126 2.74487 -2.67511 -0.787982 0.468769 2.65191 -2.32071 -0.333076 0.612133 2.9704
