# Supplementary material for: Cheminformatics Modeling of Gene Silencing for Both Natural and Chemically Modified siRNAs
Source: Molecules. 2022 Sep 28;27(19):6412. doi: 10.3390/molecules27196412 (PMC9570765; doi:10.3390/molecules27196412)
Supplement: Supplementary file 1 [file molecules-27-06412-s001.zip › BramsenDataSet/Bramsen_train4_forModel1]

mol act peoe0_1 peoe1_1 peoe2_1 peoe3_1 slogp0_1 slogp1_1 slogp2_1 slogp3_1 smr0_1 smr1_1 smr_2_1 smr_3_1 peoe0_2 peoe1_2 peoe2_2 peoe3_2 slogp0_2 slogp1_2 slogp2_2 slogp3_2 smr0_2 smr1_2 smr2_2 smr3_2 peoe0_3 peoe1_3 peoe2_3 peoe3_3 slogp0_3 slogp1_3 slogp2_3 slogp3_3 smr0_3 smr1_3 smr2_3 smr3_3 peoe0_4 peoe1_4 peoe2_4 peoe3_4 slogp0_4 slogp1_4 slogp2_4 slogp3_4 smr0_4 smr1_4 smr2_4 smr3_4 peoe0_5 peoe1_5 peoe2_5 peoe3_5 slogp0_5 slogp1_5 slogp2_5 slogp3_5 smr0_5 smr1_5 smr2_5 smr3_5 peoe0_6 peoe1_6 peoe2_6 peoe3_6 slogp0_6 slogp1_6 slogp2_6 slogp3_6 smr0_6 smr1_6 smr2_6 smr3_6 peoe0_7 peoe1_7 peoe2_7 peoe3_7 slogp0_7 slogp1_7 slogp2_7 slogp3_7 smr0_7 smr1_7 smr2_7 smr3_7 peoe0_8 peoe1_8 peoe2_8 peoe3_8 slogp0_8 slogp1_8 slogp2_8 slogp3_8 smr0_8 smr1_8 smr2_8 smr3_8 peoe0_9 peoe1_9 peoe2_9 peoe3_9 slogp0_9 slogp1_9 slogp2_9 slogp3_9 smr0_9 smr1_9 smr2_9 smr3_9 peoe0_10 peoe1_10 peoe2_10 peoe3_10 slogp0_10 slogp1_10 slogp2_10 slogp3_10 smr0_10 smr1_10 smr2_10 smr3_10 peoe0_11 peoe1_11 peoe2_11 peoe3_11 slogp0_11 slogp1_11 slogp2_11 slogp3_11 smr0_11 smr1_11 smr2_11 smr3_11 peoe0_12 peoe1_12 peoe2_12 peoe3_12 slogp0_12 slogp1_12 slogp2_12 slogp3_12 smr0_12 smr1_12 smr2_12 smr3_12 peoe0_13 peoe1_13 peoe2_13 peoe3_13 slogp0_13 slogp1_13 slogp2_13 slogp3_13 smr0_13 smr1_13 smr2_13 smr3_13 peoe0_14 peoe1_14 peoe2_14 peoe3_14 slogp0_14 slogp1_14 slogp2_14 slogp3_14 smr0_14 smr1_14 smr2_14 smr3_14 peoe0_15 peoe1_15 peoe2_15 peoe3_15 slogp0_15 slogp1_15 slogp2_15 slogp3_15 smr0_15 smr1_15 smr2_15 smr3_15 peoe0_16 peoe1_16 peoe2_16 peoe3_16 slogp0_16 slogp1_16 slogp2_16 slogp3_16 smr0_16 smr1_16 smr2_16 smr3_16 peoe0_17 peoe1_17 peoe2_17 peoe3_17 slogp0_17 slogp1_17 slogp2_17 slogp3_17 smr0_17 smr1_17 smr2_17 smr3_17 peoe0_18 peoe1_18 peoe2_18 peoe3_18 slogp0_18 slogp1_18 slogp2_18 slogp3_18 smr0_18 smr1_18 smr2_18 smr3_18 peoe0_19 peoe1_19 peoe2_19 peoe3_19 slogp0_19 slogp1_19 slogp2_19 slogp3_19 smr0_19 smr1_19 smr2_19 smr3_19 peoe0_20 peoe1_20 peoe2_20 peoe3_20 slogp0_20 slogp1_20 slogp2_20 slogp3_20 smr0_20 smr1_20 smr2_20 smr3_20 peoe0_21 peoe1_21 peoe2_21 peoe3_21 slogp0_21 slogp1_21 slogp2_21 slogp3_21 smr0_21 smr1_21 smr2_21 smr3_21
 sequ1 0.24 -2.60372 -0.53523 0.53227 2.70081 -2.69595 -0.798157 0.464514 2.64434 -2.31359 -0.388848 0.64078 2.95636 -2.58747 -0.513115 0.38067 2.77688 -2.73661 -0.868345 0.475023 2.60739 -2.34394 -0.18752 0.527582 2.98413 -2.58173 -0.550135 0.589774 2.77166 -2.74711 -0.963707 0.501706 2.59432 -2.33043 -0.377413 0.695277 2.97923 -2.58173 -0.550135 0.589774 2.77166 -2.74711 -0.963707 0.501706 2.59432 -2.33043 -0.377413 0.695277 2.97923 -2.60385 -0.535851 0.454555 2.70222 -2.69604 -0.886769 0.425747 2.64852 -2.31373 -0.314234 0.594523 2.95781 -2.58173 -0.550135 0.589774 2.77166 -2.74711 -0.963707 0.501706 2.59432 -2.33043 -0.377413 0.695277 2.97923 -2.60385 -0.535851 0.454555 2.70222 -2.69604 -0.886769 0.425747 2.64852 -2.31373 -0.314234 0.594523 2.95781 -2.60385 -0.535851 0.454555 2.70222 -2.69604 -0.886769 0.425747 2.64852 -2.31373 -0.314234 0.594523 2.95781 -2.60669 -0.524388 0.452501 2.71291 -2.71317 -0.984284 0.487521 2.59124 -2.31677 -0.289328 0.57907 2.96909 -2.60669 -0.524388 0.452501 2.71291 -2.71317 -0.984284 0.487521 2.59124 -2.31677 -0.289328 0.57907 2.96909 -2.60385 -0.535851 0.454555 2.70222 -2.69604 -0.886769 0.425747 2.64852 -2.31373 -0.314234 0.594523 2.95781 -2.58173 -0.550135 0.589774 2.77166 -2.74711 -0.963707 0.501706 2.59432 -2.33043 -0.377413 0.695277 2.97923 -2.58173 -0.550135 0.589774 2.77166 -2.74711 -0.963707 0.501706 2.59432 -2.33043 -0.377413 0.695277 2.97923 -2.58173 -0.550135 0.589774 2.77166 -2.74711 -0.963707 0.501706 2.59432 -2.33043 -0.377413 0.695277 2.97923 -2.60372 -0.53523 0.53227 2.70081 -2.69595 -0.798157 0.464514 2.64434 -2.31359 -0.388848 0.64078 2.95636 -2.60669 -0.524388 0.452501 2.71291 -2.71317 -0.984284 0.487521 2.59124 -2.31677 -0.289328 0.57907 2.96909 -2.60385 -0.535851 0.454555 2.70222 -2.69604 -0.886769 0.425747 2.64852 -2.31373 -0.314234 0.594523 2.95781 -2.58173 -0.550135 0.589774 2.77166 -2.74711 -0.963707 0.501706 2.59432 -2.33043 -0.377413 0.695277 2.97923 -2.60669 -0.524388 0.452501 2.71291 -2.71317 -0.984284 0.487521 2.59124 -2.31677 -0.289328 0.57907 2.96909 -2.60385 -0.535851 0.454555 2.70222 -2.69604 -0.886769 0.425747 2.64852 -2.31373 -0.314234 0.594523 2.95781 -2.60669 -0.524388 0.452501 2.71291 -2.71317 -0.984284 0.487521 2.59124 -2.31677 -0.289328 0.57907 2.96909
 sequ2 0.2 -2.58696 -0.513115 0.454254 2.76595 -2.71234 -0.762324 0.402843 2.66044 -2.33763 -0.271986 0.599414 2.97201 -2.60669 -0.524388 0.452501 2.71291 -2.71317 -0.984284 0.487521 2.59124 -2.31677 -0.289328 0.57907 2.96909 -2.58173 -0.550135 0.589774 2.77166 -2.74711 -0.963707 0.501706 2.59432 -2.33043 -0.377413 0.695277 2.97923 -2.58173 -0.550135 0.589774 2.77166 -2.74711 -0.963707 0.501706 2.59432 -2.33043 -0.377413 0.695277 2.97923 -2.60385 -0.535851 0.454555 2.70222 -2.69604 -0.886769 0.425747 2.64852 -2.31373 -0.314234 0.594523 2.95781 -2.58173 -0.550135 0.589774 2.77166 -2.74711 -0.963707 0.501706 2.59432 -2.33043 -0.377413 0.695277 2.97923 -2.60385 -0.535851 0.454555 2.70222 -2.69604 -0.886769 0.425747 2.64852 -2.31373 -0.314234 0.594523 2.95781 -2.60385 -0.535851 0.454555 2.70222 -2.69604 -0.886769 0.425747 2.64852 -2.31373 -0.314234 0.594523 2.95781 -2.60669 -0.524388 0.452501 2.71291 -2.71317 -0.984284 0.487521 2.59124 -2.31677 -0.289328 0.57907 2.96909 -2.60669 -0.524388 0.452501 2.71291 -2.71317 -0.984284 0.487521 2.59124 -2.31677 -0.289328 0.57907 2.96909 -2.60385 -0.535851 0.454555 2.70222 -2.69604 -0.886769 0.425747 2.64852 -2.31373 -0.314234 0.594523 2.95781 -2.58173 -0.550135 0.589774 2.77166 -2.74711 -0.963707 0.501706 2.59432 -2.33043 -0.377413 0.695277 2.97923 -2.58173 -0.550135 0.589774 2.77166 -2.74711 -0.963707 0.501706 2.59432 -2.33043 -0.377413 0.695277 2.97923 -2.58173 -0.550135 0.589774 2.77166 -2.74711 -0.963707 0.501706 2.59432 -2.33043 -0.377413 0.695277 2.97923 -2.60372 -0.53523 0.53227 2.70081 -2.69595 -0.798157 0.464514 2.64434 -2.31359 -0.388848 0.64078 2.95636 -2.60669 -0.524388 0.452501 2.71291 -2.71317 -0.984284 0.487521 2.59124 -2.31677 -0.289328 0.57907 2.96909 -2.60385 -0.535851 0.454555 2.70222 -2.69604 -0.886769 0.425747 2.64852 -2.31373 -0.314234 0.594523 2.95781 -2.58173 -0.550135 0.589774 2.77166 -2.74711 -0.963707 0.501706 2.59432 -2.33043 -0.377413 0.695277 2.97923 -2.60669 -0.524388 0.452501 2.71291 -2.71317 -0.984284 0.487521 2.59124 -2.31677 -0.289328 0.57907 2.96909 -2.60385 -0.535851 0.454555 2.70222 -2.69604 -0.886769 0.425747 2.64852 -2.31373 -0.314234 0.594523 2.95781 -2.59948 -0.513115 0.413533 2.78332 -3.29539 -0.833386 0.474483 2.61015 -2.38511 -0.186617 0.526131 2.98871
 sequ3 0.49 -2.58696 -0.513115 0.454254 2.76595 -2.71234 -0.762324 0.402843 2.66044 -2.33763 -0.271986 0.599414 2.97201 -2.60669 -0.524388 0.452501 2.71291 -2.71317 -0.984284 0.487521 2.59124 -2.31677 -0.289328 0.57907 2.96909 -2.58173 -0.550135 0.589774 2.77166 -2.74711 -0.963707 0.501706 2.59432 -2.33043 -0.377413 0.695277 2.97923 -2.58173 -0.550135 0.589774 2.77166 -2.74711 -0.963707 0.501706 2.59432 -2.33043 -0.377413 0.695277 2.97923 -2.60385 -0.535851 0.454555 2.70222 -2.69604 -0.886769 0.425747 2.64852 -2.31373 -0.314234 0.594523 2.95781 -2.58173 -0.550135 0.589774 2.77166 -2.74711 -0.963707 0.501706 2.59432 -2.33043 -0.377413 0.695277 2.97923 -2.60385 -0.535851 0.454555 2.70222 -2.69604 -0.886769 0.425747 2.64852 -2.31373 -0.314234 0.594523 2.95781 -2.60385 -0.535851 0.454555 2.70222 -2.69604 -0.886769 0.425747 2.64852 -2.31373 -0.314234 0.594523 2.95781 -2.60669 -0.524388 0.452501 2.71291 -2.71317 -0.984284 0.487521 2.59124 -2.31677 -0.289328 0.57907 2.96909 -2.60669 -0.524388 0.452501 2.71291 -2.71317 -0.984284 0.487521 2.59124 -2.31677 -0.289328 0.57907 2.96909 -2.60385 -0.535851 0.454555 2.70222 -2.69604 -0.886769 0.425747 2.64852 -2.31373 -0.314234 0.594523 2.95781 -2.58173 -0.550135 0.589774 2.77166 -2.74711 -0.963707 0.501706 2.59432 -2.33043 -0.377413 0.695277 2.97923 -2.58173 -0.550135 0.589774 2.77166 -2.74711 -0.963707 0.501706 2.59432 -2.33043 -0.377413 0.695277 2.97923 -2.58173 -0.550135 0.589774 2.77166 -2.74711 -0.963707 0.501706 2.59432 -2.33043 -0.377413 0.695277 2.97923 -2.60372 -0.53523 0.53227 2.70081 -2.69595 -0.798157 0.464514 2.64434 -2.31359 -0.388848 0.64078 2.95636 -2.60669 -0.524388 0.452501 2.71291 -2.71317 -0.984284 0.487521 2.59124 -2.31677 -0.289328 0.57907 2.96909 -2.60385 -0.535851 0.454555 2.70222 -2.69604 -0.886769 0.425747 2.64852 -2.31373 -0.314234 0.594523 2.95781 -2.59642 -0.55719 0.604897 2.78201 -2.75582 -0.704336 0.622334 2.61515 -2.3611 -0.39856 0.716055 2.99088 -2.60669 -0.524388 0.452501 2.71291 -2.71317 -0.984284 0.487521 2.59124 -2.31677 -0.289328 0.57907 2.96909 -2.60385 -0.535851 0.454555 2.70222 -2.69604 -0.886769 0.425747 2.64852 -2.31373 -0.314234 0.594523 2.95781 -2.60669 -0.524388 0.452501 2.71291 -2.71317 -0.984284 0.487521 2.59124 -2.31677 -0.289328 0.57907 2.96909
 sequ4 0.41 -2.73885 -0.562843 0.619113 2.7566 -2.85447 -0.923326 0.496557 2.65397 -2.50533 -0.397466 0.71511 2.971 -2.75067 -0.533903 0.569308 2.76785 -2.91584 -1.01285 0.508984 2.5987 -2.51621 -0.36106 0.63429 2.98394 -2.58173 -0.550135 0.589774 2.77166 -2.74711 -0.963707 0.501706 2.59432 -2.33043 -0.377413 0.695277 2.97923 -2.58173 -0.550135 0.589774 2.77166 -2.74711 -0.963707 0.501706 2.59432 -2.33043 -0.377413 0.695277 2.97923 -2.60385 -0.535851 0.454555 2.70222 -2.69604 -0.886769 0.425747 2.64852 -2.31373 -0.314234 0.594523 2.95781 -2.58173 -0.550135 0.589774 2.77166 -2.74711 -0.963707 0.501706 2.59432 -2.33043 -0.377413 0.695277 2.97923 -2.60385 -0.535851 0.454555 2.70222 -2.69604 -0.886769 0.425747 2.64852 -2.31373 -0.314234 0.594523 2.95781 -2.60385 -0.535851 0.454555 2.70222 -2.69604 -0.886769 0.425747 2.64852 -2.31373 -0.314234 0.594523 2.95781 -2.60669 -0.524388 0.452501 2.71291 -2.71317 -0.984284 0.487521 2.59124 -2.31677 -0.289328 0.57907 2.96909 -2.60669 -0.524388 0.452501 2.71291 -2.71317 -0.984284 0.487521 2.59124 -2.31677 -0.289328 0.57907 2.96909 -2.60385 -0.535851 0.454555 2.70222 -2.69604 -0.886769 0.425747 2.64852 -2.31373 -0.314234 0.594523 2.95781 -2.58173 -0.550135 0.589774 2.77166 -2.74711 -0.963707 0.501706 2.59432 -2.33043 -0.377413 0.695277 2.97923 -2.58173 -0.550135 0.589774 2.77166 -2.74711 -0.963707 0.501706 2.59432 -2.33043 -0.377413 0.695277 2.97923 -2.58173 -0.550135 0.589774 2.77166 -2.74711 -0.963707 0.501706 2.59432 -2.33043 -0.377413 0.695277 2.97923 -2.60372 -0.53523 0.53227 2.70081 -2.69595 -0.798157 0.464514 2.64434 -2.31359 -0.388848 0.64078 2.95636 -2.60669 -0.524388 0.452501 2.71291 -2.71317 -0.984284 0.487521 2.59124 -2.31677 -0.289328 0.57907 2.96909 -2.60385 -0.535851 0.454555 2.70222 -2.69604 -0.886769 0.425747 2.64852 -2.31373 -0.314234 0.594523 2.95781 -2.58173 -0.550135 0.589774 2.77166 -2.74711 -0.963707 0.501706 2.59432 -2.33043 -0.377413 0.695277 2.97923 -2.60669 -0.524388 0.452501 2.71291 -2.71317 -0.984284 0.487521 2.59124 -2.31677 -0.289328 0.57907 2.96909 -2.60385 -0.535851 0.454555 2.70222 -2.69604 -0.886769 0.425747 2.64852 -2.31373 -0.314234 0.594523 2.95781 -2.60669 -0.524388 0.452501 2.71291 -2.71317 -0.984284 0.487521 2.59124 -2.31677 -0.289328 0.57907 2.96909
 sequ5 0.11 -2.60372 -0.53523 0.53227 2.70081 -2.69595 -0.798157 0.464514 2.64434 -2.31359 -0.388848 0.64078 2.95636 -2.60669 -0.524388 0.452501 2.71291 -2.71317 -0.984284 0.487521 2.59124 -2.31677 -0.289328 0.57907 2.96909 -2.58173 -0.550135 0.589774 2.77166 -2.74711 -0.963707 0.501706 2.59432 -2.33043 -0.377413 0.695277 2.97923 -2.58173 -0.550135 0.589774 2.77166 -2.74711 -0.963707 0.501706 2.59432 -2.33043 -0.377413 0.695277 2.97923 -2.60385 -0.535851 0.454555 2.70222 -2.69604 -0.886769 0.425747 2.64852 -2.31373 -0.314234 0.594523 2.95781 -2.58173 -0.550135 0.589774 2.77166 -2.74711 -0.963707 0.501706 2.59432 -2.33043 -0.377413 0.695277 2.97923 -2.60385 -0.535851 0.454555 2.70222 -2.69604 -0.886769 0.425747 2.64852 -2.31373 -0.314234 0.594523 2.95781 -2.60385 -0.535851 0.454555 2.70222 -2.69604 -0.886769 0.425747 2.64852 -2.31373 -0.314234 0.594523 2.95781 -2.60669 -0.524388 0.452501 2.71291 -2.71317 -0.984284 0.487521 2.59124 -2.31677 -0.289328 0.57907 2.96909 -2.60669 -0.524388 0.452501 2.71291 -2.71317 -0.984284 0.487521 2.59124 -2.31677 -0.289328 0.57907 2.96909 -2.60385 -0.535851 0.454555 2.70222 -2.69604 -0.886769 0.425747 2.64852 -2.31373 -0.314234 0.594523 2.95781 -2.58173 -0.550135 0.589774 2.77166 -2.74711 -0.963707 0.501706 2.59432 -2.33043 -0.377413 0.695277 2.97923 -2.58173 -0.550135 0.589774 2.77166 -2.74711 -0.963707 0.501706 2.59432 -2.33043 -0.377413 0.695277 2.97923 -2.58173 -0.550135 0.589774 2.77166 -2.74711 -0.963707 0.501706 2.59432 -2.33043 -0.377413 0.695277 2.97923 -2.60372 -0.53523 0.53227 2.70081 -2.69595 -0.798157 0.464514 2.64434 -2.31359 -0.388848 0.64078 2.95636 -2.60669 -0.524388 0.452501 2.71291 -2.71317 -0.984284 0.487521 2.59124 -2.31677 -0.289328 0.57907 2.96909 -2.60385 -0.535851 0.454555 2.70222 -2.69604 -0.886769 0.425747 2.64852 -2.31373 -0.314234 0.594523 2.95781 -2.58173 -0.550135 0.589774 2.77166 -2.74711 -0.963707 0.501706 2.59432 -2.33043 -0.377413 0.695277 2.97923 -2.60669 -0.524388 0.452501 2.71291 -2.71317 -0.984284 0.487521 2.59124 -2.31677 -0.289328 0.57907 2.96909 -2.73945 -0.544461 0.576691 2.75774 -2.85446 -0.954929 0.46344 2.65818 -2.50588 -0.367775 0.652609 2.97241 -2.75067 -0.533903 0.569308 2.76785 -2.91584 -1.01285 0.508984 2.5987 -2.51621 -0.36106 0.63429 2.98394
 sequ6 1.12 -2.60372 -0.53523 0.53227 2.70081 -2.69595 -0.798157 0.464514 2.64434 -2.31359 -0.388848 0.64078 2.95636 -2.60669 -0.524388 0.452501 2.71291 -2.71317 -0.984284 0.487521 2.59124 -2.31677 -0.289328 0.57907 2.96909 -2.58173 -0.550135 0.589774 2.77166 -2.74711 -0.963707 0.501706 2.59432 -2.33043 -0.377413 0.695277 2.97923 -2.58173 -0.550135 0.589774 2.77166 -2.74711 -0.963707 0.501706 2.59432 -2.33043 -0.377413 0.695277 2.97923 -2.73945 -0.544461 0.576691 2.75774 -2.85446 -0.954929 0.46344 2.65818 -2.50588 -0.367775 0.652609 2.97241 -2.58173 -0.550135 0.589774 2.77166 -2.74711 -0.963707 0.501706 2.59432 -2.33043 -0.377413 0.695277 2.97923 -2.60385 -0.535851 0.454555 2.70222 -2.69604 -0.886769 0.425747 2.64852 -2.31373 -0.314234 0.594523 2.95781 -2.73945 -0.544461 0.576691 2.75774 -2.85446 -0.954929 0.46344 2.65818 -2.50588 -0.367775 0.652609 2.97241 -2.60669 -0.524388 0.452501 2.71291 -2.71317 -0.984284 0.487521 2.59124 -2.31677 -0.289328 0.57907 2.96909 -2.60669 -0.524388 0.452501 2.71291 -2.71317 -0.984284 0.487521 2.59124 -2.31677 -0.289328 0.57907 2.96909 -2.73945 -0.544461 0.576691 2.75774 -2.85446 -0.954929 0.46344 2.65818 -2.50588 -0.367775 0.652609 2.97241 -2.58173 -0.550135 0.589774 2.77166 -2.74711 -0.963707 0.501706 2.59432 -2.33043 -0.377413 0.695277 2.97923 -2.58173 -0.550135 0.589774 2.77166 -2.74711 -0.963707 0.501706 2.59432 -2.33043 -0.377413 0.695277 2.97923 -2.75267 -0.551994 0.584047 2.76927 -2.92199 -0.914059 0.49496 2.59847 -2.51747 -0.36983 0.684332 2.98657 -2.60372 -0.53523 0.53227 2.70081 -2.69595 -0.798157 0.464514 2.64434 -2.31359 -0.388848 0.64078 2.95636 -2.60669 -0.524388 0.452501 2.71291 -2.71317 -0.984284 0.487521 2.59124 -2.31677 -0.289328 0.57907 2.96909 -2.73945 -0.544461 0.576691 2.75774 -2.85446 -0.954929 0.46344 2.65818 -2.50588 -0.367775 0.652609 2.97241 -2.58173 -0.550135 0.589774 2.77166 -2.74711 -0.963707 0.501706 2.59432 -2.33043 -0.377413 0.695277 2.97923 -2.60669 -0.524388 0.452501 2.71291 -2.71317 -0.984284 0.487521 2.59124 -2.31677 -0.289328 0.57907 2.96909 -2.73945 -0.544461 0.576691 2.75774 -2.85446 -0.954929 0.46344 2.65818 -2.50588 -0.367775 0.652609 2.97241 -2.60669 -0.524388 0.452501 2.71291 -2.71317 -0.984284 0.487521 2.59124 -2.31677 -0.289328 0.57907 2.96909
 sequ7 0.25 -2.60372 -0.53523 0.53227 2.70081 -2.69595 -0.798157 0.464514 2.64434 -2.31359 -0.388848 0.64078 2.95636 -2.60669 -0.524388 0.452501 2.71291 -2.71317 -0.984284 0.487521 2.59124 -2.31677 -0.289328 0.57907 2.96909 -2.75267 -0.551994 0.584047 2.76927 -2.92199 -0.914059 0.49496 2.59847 -2.51747 -0.36983 0.684332 2.98657 -2.58173 -0.550135 0.589774 2.77166 -2.74711 -0.963707 0.501706 2.59432 -2.33043 -0.377413 0.695277 2.97923 -2.60385 -0.535851 0.454555 2.70222 -2.69604 -0.886769 0.425747 2.64852 -2.31373 -0.314234 0.594523 2.95781 -2.75267 -0.551994 0.584047 2.76927 -2.92199 -0.914059 0.49496 2.59847 -2.51747 -0.36983 0.684332 2.98657 -2.60385 -0.535851 0.454555 2.70222 -2.69604 -0.886769 0.425747 2.64852 -2.31373 -0.314234 0.594523 2.95781 -2.60385 -0.535851 0.454555 2.70222 -2.69604 -0.886769 0.425747 2.64852 -2.31373 -0.314234 0.594523 2.95781 -2.60669 -0.524388 0.452501 2.71291 -2.71317 -0.984284 0.487521 2.59124 -2.31677 -0.289328 0.57907 2.96909 -2.60669 -0.524388 0.452501 2.71291 -2.71317 -0.984284 0.487521 2.59124 -2.31677 -0.289328 0.57907 2.96909 -2.60385 -0.535851 0.454555 2.70222 -2.69604 -0.886769 0.425747 2.64852 -2.31373 -0.314234 0.594523 2.95781 -2.58173 -0.550135 0.589774 2.77166 -2.74711 -0.963707 0.501706 2.59432 -2.33043 -0.377413 0.695277 2.97923 -2.58173 -0.550135 0.589774 2.77166 -2.74711 -0.963707 0.501706 2.59432 -2.33043 -0.377413 0.695277 2.97923 -2.75267 -0.551994 0.584047 2.76927 -2.92199 -0.914059 0.49496 2.59847 -2.51747 -0.36983 0.684332 2.98657 -2.60372 -0.53523 0.53227 2.70081 -2.69595 -0.798157 0.464514 2.64434 -2.31359 -0.388848 0.64078 2.95636 -2.60669 -0.524388 0.452501 2.71291 -2.71317 -0.984284 0.487521 2.59124 -2.31677 -0.289328 0.57907 2.96909 -2.60385 -0.535851 0.454555 2.70222 -2.69604 -0.886769 0.425747 2.64852 -2.31373 -0.314234 0.594523 2.95781 -2.75267 -0.551994 0.584047 2.76927 -2.92199 -0.914059 0.49496 2.59847 -2.51747 -0.36983 0.684332 2.98657 -2.60669 -0.524388 0.452501 2.71291 -2.71317 -0.984284 0.487521 2.59124 -2.31677 -0.289328 0.57907 2.96909 -2.73945 -0.544461 0.576691 2.75774 -2.85446 -0.954929 0.46344 2.65818 -2.50588 -0.367775 0.652609 2.97241 -2.75067 -0.533903 0.569308 2.76785 -2.91584 -1.01285 0.508984 2.5987 -2.51621 -0.36106 0.63429 2.98394
 sequ10 0.2 -2.60372 -0.53523 0.53227 2.70081 -2.69595 -0.798157 0.464514 2.64434 -2.31359 -0.388848 0.64078 2.95636 -2.60669 -0.524388 0.452501 2.71291 -2.71317 -0.984284 0.487521 2.59124 -2.31677 -0.289328 0.57907 2.96909 -2.7572 -0.513115 0.577084 2.74395 -2.86345 -0.696191 0.47251 2.65139 -2.51109 -0.38121 0.650705 2.97712 -2.58173 -0.550135 0.589774 2.77166 -2.74711 -0.963707 0.501706 2.59432 -2.33043 -0.377413 0.695277 2.97923 -2.60385 -0.535851 0.454555 2.70222 -2.69604 -0.886769 0.425747 2.64852 -2.31373 -0.314234 0.594523 2.95781 -2.58173 -0.550135 0.589774 2.77166 -2.74711 -0.963707 0.501706 2.59432 -2.33043 -0.377413 0.695277 2.97923 -2.60385 -0.535851 0.454555 2.70222 -2.69604 -0.886769 0.425747 2.64852 -2.31373 -0.314234 0.594523 2.95781 -2.60385 -0.535851 0.454555 2.70222 -2.69604 -0.886769 0.425747 2.64852 -2.31373 -0.314234 0.594523 2.95781 -2.60669 -0.524388 0.452501 2.71291 -2.71317 -0.984284 0.487521 2.59124 -2.31677 -0.289328 0.57907 2.96909 -2.60669 -0.524388 0.452501 2.71291 -2.71317 -0.984284 0.487521 2.59124 -2.31677 -0.289328 0.57907 2.96909 -2.60385 -0.535851 0.454555 2.70222 -2.69604 -0.886769 0.425747 2.64852 -2.31373 -0.314234 0.594523 2.95781 -2.58173 -0.550135 0.589774 2.77166 -2.74711 -0.963707 0.501706 2.59432 -2.33043 -0.377413 0.695277 2.97923 -2.58173 -0.550135 0.589774 2.77166 -2.74711 -0.963707 0.501706 2.59432 -2.33043 -0.377413 0.695277 2.97923 -2.58173 -0.550135 0.589774 2.77166 -2.74711 -0.963707 0.501706 2.59432 -2.33043 -0.377413 0.695277 2.97923 -2.60372 -0.53523 0.53227 2.70081 -2.69595 -0.798157 0.464514 2.64434 -2.31359 -0.388848 0.64078 2.95636 -2.60669 -0.524388 0.452501 2.71291 -2.71317 -0.984284 0.487521 2.59124 -2.31677 -0.289328 0.57907 2.96909 -2.60385 -0.535851 0.454555 2.70222 -2.69604 -0.886769 0.425747 2.64852 -2.31373 -0.314234 0.594523 2.95781 -2.7572 -0.513115 0.577084 2.74395 -2.86345 -0.696191 0.47251 2.65139 -2.51109 -0.38121 0.650705 2.97712 -2.75517 -0.513115 0.482912 2.74235 -2.85527 -0.918041 0.490428 2.65161 -2.50979 -0.284094 0.593013 2.97436 -2.74367 -0.513115 0.482882 2.73203 -2.79719 -0.840052 0.430869 2.71486 -2.49928 -0.308881 0.596417 2.96263 -2.58374 -0.513115 0.524126 2.74487 -2.67511 -0.787982 0.468769 2.65191 -2.32071 -0.333076 0.612133 2.9704
 sequ11 0.63 -2.60372 -0.53523 0.53227 2.70081 -2.69595 -0.798157 0.464514 2.64434 -2.31359 -0.388848 0.64078 2.95636 -2.75517 -0.513115 0.482912 2.74235 -2.85527 -0.918041 0.490428 2.65161 -2.50979 -0.284094 0.593013 2.97436 -2.58173 -0.550135 0.589774 2.77166 -2.74711 -0.963707 0.501706 2.59432 -2.33043 -0.377413 0.695277 2.97923 -2.58173 -0.550135 0.589774 2.77166 -2.74711 -0.963707 0.501706 2.59432 -2.33043 -0.377413 0.695277 2.97923 -2.60385 -0.535851 0.454555 2.70222 -2.69604 -0.886769 0.425747 2.64852 -2.31373 -0.314234 0.594523 2.95781 -2.58173 -0.550135 0.589774 2.77166 -2.74711 -0.963707 0.501706 2.59432 -2.33043 -0.377413 0.695277 2.97923 -2.60385 -0.535851 0.454555 2.70222 -2.69604 -0.886769 0.425747 2.64852 -2.31373 -0.314234 0.594523 2.95781 -2.60385 -0.535851 0.454555 2.70222 -2.69604 -0.886769 0.425747 2.64852 -2.31373 -0.314234 0.594523 2.95781 -2.75517 -0.513115 0.482912 2.74235 -2.85527 -0.918041 0.490428 2.65161 -2.50979 -0.284094 0.593013 2.97436 -2.60669 -0.524388 0.452501 2.71291 -2.71317 -0.984284 0.487521 2.59124 -2.31677 -0.289328 0.57907 2.96909 -2.60385 -0.535851 0.454555 2.70222 -2.69604 -0.886769 0.425747 2.64852 -2.31373 -0.314234 0.594523 2.95781 -2.58173 -0.550135 0.589774 2.77166 -2.74711 -0.963707 0.501706 2.59432 -2.33043 -0.377413 0.695277 2.97923 -2.58173 -0.550135 0.589774 2.77166 -2.74711 -0.963707 0.501706 2.59432 -2.33043 -0.377413 0.695277 2.97923 -2.58173 -0.550135 0.589774 2.77166 -2.74711 -0.963707 0.501706 2.59432 -2.33043 -0.377413 0.695277 2.97923 -2.60372 -0.53523 0.53227 2.70081 -2.69595 -0.798157 0.464514 2.64434 -2.31359 -0.388848 0.64078 2.95636 -2.60669 -0.524388 0.452501 2.71291 -2.71317 -0.984284 0.487521 2.59124 -2.31677 -0.289328 0.57907 2.96909 -2.60385 -0.535851 0.454555 2.70222 -2.69604 -0.886769 0.425747 2.64852 -2.31373 -0.314234 0.594523 2.95781 -2.7572 -0.513115 0.577084 2.74395 -2.86345 -0.696191 0.47251 2.65139 -2.51109 -0.38121 0.650705 2.97712 -2.75517 -0.513115 0.482912 2.74235 -2.85527 -0.918041 0.490428 2.65161 -2.50979 -0.284094 0.593013 2.97436 -2.74367 -0.513115 0.482882 2.73203 -2.79719 -0.840052 0.430869 2.71486 -2.49928 -0.308881 0.596417 2.96263 -2.58374 -0.513115 0.524126 2.74487 -2.67511 -0.787982 0.468769 2.65191 -2.32071 -0.333076 0.612133 2.9704
 sequ13 0.87 -2.60372 -0.53523 0.53227 2.70081 -2.69595 -0.798157 0.464514 2.64434 -2.31359 -0.388848 0.64078 2.95636 -2.60669 -0.524388 0.452501 2.71291 -2.71317 -0.984284 0.487521 2.59124 -2.31677 -0.289328 0.57907 2.96909 -2.58173 -0.550135 0.589774 2.77166 -2.74711 -0.963707 0.501706 2.59432 -2.33043 -0.377413 0.695277 2.97923 -2.58173 -0.550135 0.589774 2.77166 -2.74711 -0.963707 0.501706 2.59432 -2.33043 -0.377413 0.695277 2.97923 -2.60385 -0.535851 0.454555 2.70222 -2.69604 -0.886769 0.425747 2.64852 -2.31373 -0.314234 0.594523 2.95781 -2.58173 -0.550135 0.589774 2.77166 -2.74711 -0.963707 0.501706 2.59432 -2.33043 -0.377413 0.695277 2.97923 -2.60385 -0.535851 0.454555 2.70222 -2.69604 -0.886769 0.425747 2.64852 -2.31373 -0.314234 0.594523 2.95781 -2.60385 -0.535851 0.454555 2.70222 -2.69604 -0.886769 0.425747 2.64852 -2.31373 -0.314234 0.594523 2.95781 -2.60669 -0.524388 0.452501 2.71291 -2.71317 -0.984284 0.487521 2.59124 -2.31677 -0.289328 0.57907 2.96909 -2.60669 -0.524388 0.452501 2.71291 -2.71317 -0.984284 0.487521 2.59124 -2.31677 -0.289328 0.57907 2.96909 -2.60385 -0.535851 0.454555 2.70222 -2.69604 -0.886769 0.425747 2.64852 -2.31373 -0.314234 0.594523 2.95781 -2.58173 -0.550135 0.589774 2.77166 -2.74711 -0.963707 0.501706 2.59432 -2.33043 -0.377413 0.695277 2.97923 -2.58173 -0.550135 0.589774 2.77166 -2.74711 -0.963707 0.501706 2.59432 -2.33043 -0.377413 0.695277 2.97923 -2.58173 -0.550135 0.589774 2.77166 -2.74711 -0.963707 0.501706 2.59432 -2.33043 -0.377413 0.695277 2.97923 -2.60372 -0.53523 0.53227 2.70081 -2.69595 -0.798157 0.464514 2.64434 -2.31359 -0.388848 0.64078 2.95636 -2.60669 -0.524388 0.452501 2.71291 -2.71317 -0.984284 0.487521 2.59124 -2.31677 -0.289328 0.57907 2.96909 -2.60385 -0.535851 0.454555 2.70222 -2.69604 -0.886769 0.425747 2.64852 -2.31373 -0.314234 0.594523 2.95781 -2.59811 -0.513115 0.438607 2.7819 -3.28797 -0.635282 0.383825 2.60967 -2.38616 -0.308581 0.542567 2.98811 -2.59757 -0.513115 0.344935 2.78059 -3.28797 -0.761859 0.462496 2.60989 -2.38574 -0.0894527 0.480186 2.9857 -2.60385 -0.535851 0.454555 2.70222 -2.69604 -0.886769 0.425747 2.64852 -2.31373 -0.314234 0.594523 2.95781 -2.58374 -0.513115 0.524126 2.74487 -2.67511 -0.787982 0.468769 2.65191 -2.32071 -0.333076 0.612133 2.9704
 sequ14 0.32 -2.57569 -0.513115 0.56207 2.76384 -2.68874 -0.770077 0.478503 2.65706 -2.31274 -0.387699 0.642516 2.95714 -2.58747 -0.513115 0.38067 2.77688 -2.73661 -0.868345 0.475023 2.60739 -2.34394 -0.18752 0.527582 2.98413 -2.57593 -0.513115 0.5584 2.77649 -2.71527 -0.794959 0.478108 2.60297 -2.31665 -0.386218 0.629 2.97253 -2.58767 -0.513115 0.493898 2.77824 -2.74915 -0.722011 0.423422 2.60717 -2.34539 -0.345656 0.581846 2.98658 -2.5757 -0.513115 0.474343 2.76497 -2.68882 -0.871918 0.434972 2.66105 -2.31288 -0.313397 0.595774 2.95858 -2.58767 -0.513115 0.493898 2.77824 -2.74915 -0.722011 0.423422 2.60717 -2.34539 -0.345656 0.581846 2.98658 -2.5757 -0.513115 0.474343 2.76497 -2.68882 -0.871918 0.434972 2.66105 -2.31288 -0.313397 0.595774 2.95858 -2.58698 -0.513115 0.380193 2.76704 -2.71245 -0.828561 0.386347 2.66431 -2.33792 -0.236456 0.543828 2.97333 -2.57586 -0.513115 0.472758 2.77509 -2.70193 -0.963833 0.492308 2.6032 -2.31578 -0.288534 0.580491 2.96985 -2.58747 -0.513115 0.38067 2.77688 -2.73661 -0.868345 0.475023 2.60739 -2.34394 -0.18752 0.527582 2.98413 -2.5757 -0.513115 0.474343 2.76497 -2.68882 -0.871918 0.434972 2.66105 -2.31288 -0.313397 0.595774 2.95858 -2.58767 -0.513115 0.493898 2.77824 -2.74915 -0.722011 0.423422 2.60717 -2.34539 -0.345656 0.581846 2.98658 -2.57593 -0.513115 0.5584 2.77649 -2.71527 -0.794959 0.478108 2.60297 -2.31665 -0.386218 0.629 2.97253 -2.58767 -0.513115 0.493898 2.77824 -2.74915 -0.722011 0.423422 2.60717 -2.34539 -0.345656 0.581846 2.98658 -2.57569 -0.513115 0.56207 2.76384 -2.68874 -0.770077 0.478503 2.65706 -2.31274 -0.387699 0.642516 2.95714 -2.58747 -0.513115 0.38067 2.77688 -2.73661 -0.868345 0.475023 2.60739 -2.34394 -0.18752 0.527582 2.98413 -2.5757 -0.513115 0.474343 2.76497 -2.68882 -0.871918 0.434972 2.66105 -2.31288 -0.313397 0.595774 2.95858 -2.58767 -0.513115 0.493898 2.77824 -2.74915 -0.722011 0.423422 2.60717 -2.34539 -0.345656 0.581846 2.98658 -2.57586 -0.513115 0.472758 2.77509 -2.70193 -0.963833 0.492308 2.6032 -2.31578 -0.288534 0.580491 2.96985 -2.58698 -0.513115 0.380193 2.76704 -2.71245 -0.828561 0.386347 2.66431 -2.33792 -0.236456 0.543828 2.97333 -2.57586 -0.513115 0.472758 2.77509 -2.70193 -0.963833 0.492308 2.6032 -2.31578 -0.288534 0.580491 2.96985
 sequ17 0.69 -2.60372 -0.53523 0.53227 2.70081 -2.69595 -0.798157 0.464514 2.64434 -2.31359 -0.388848 0.64078 2.95636 -2.60669 -0.524388 0.452501 2.71291 -2.71317 -0.984284 0.487521 2.59124 -2.31677 -0.289328 0.57907 2.96909 -2.74336 -0.513115 0.616886 2.86844 -2.91762 -0.753267 0.589566 2.72082 -2.49597 -0.33893 0.753904 3.09755 -2.74336 -0.513115 0.616886 2.86844 -2.91762 -0.753267 0.589566 2.72082 -2.49597 -0.33893 0.753904 3.09755 -2.60385 -0.535851 0.454555 2.70222 -2.69604 -0.886769 0.425747 2.64852 -2.31373 -0.314234 0.594523 2.95781 -2.58173 -0.550135 0.589774 2.77166 -2.74711 -0.963707 0.501706 2.59432 -2.33043 -0.377413 0.695277 2.97923 -2.60385 -0.535851 0.454555 2.70222 -2.69604 -0.886769 0.425747 2.64852 -2.31373 -0.314234 0.594523 2.95781 -2.60385 -0.535851 0.454555 2.70222 -2.69604 -0.886769 0.425747 2.64852 -2.31373 -0.314234 0.594523 2.95781 -2.60669 -0.524388 0.452501 2.71291 -2.71317 -0.984284 0.487521 2.59124 -2.31677 -0.289328 0.57907 2.96909 -2.60669 -0.524388 0.452501 2.71291 -2.71317 -0.984284 0.487521 2.59124 -2.31677 -0.289328 0.57907 2.96909 -2.60385 -0.535851 0.454555 2.70222 -2.69604 -0.886769 0.425747 2.64852 -2.31373 -0.314234 0.594523 2.95781 -2.58173 -0.550135 0.589774 2.77166 -2.74711 -0.963707 0.501706 2.59432 -2.33043 -0.377413 0.695277 2.97923 -2.58173 -0.550135 0.589774 2.77166 -2.74711 -0.963707 0.501706 2.59432 -2.33043 -0.377413 0.695277 2.97923 -2.58173 -0.550135 0.589774 2.77166 -2.74711 -0.963707 0.501706 2.59432 -2.33043 -0.377413 0.695277 2.97923 -2.60372 -0.53523 0.53227 2.70081 -2.69595 -0.798157 0.464514 2.64434 -2.31359 -0.388848 0.64078 2.95636 -2.60669 -0.524388 0.452501 2.71291 -2.71317 -0.984284 0.487521 2.59124 -2.31677 -0.289328 0.57907 2.96909 -2.60385 -0.535851 0.454555 2.70222 -2.69604 -0.886769 0.425747 2.64852 -2.31373 -0.314234 0.594523 2.95781 -2.74336 -0.513115 0.616886 2.86844 -2.91762 -0.753267 0.589566 2.72082 -2.49597 -0.33893 0.753904 3.09755 -2.60669 -0.524388 0.452501 2.71291 -2.71317 -0.984284 0.487521 2.59124 -2.31677 -0.289328 0.57907 2.96909 -2.60385 -0.535851 0.454555 2.70222 -2.69604 -0.886769 0.425747 2.64852 -2.31373 -0.314234 0.594523 2.95781 -2.60669 -0.524388 0.452501 2.71291 -2.71317 -0.984284 0.487521 2.59124 -2.31677 -0.289328 0.57907 2.96909
 sequ18 0.1 -2.60372 -0.53523 0.53227 2.70081 -2.69595 -0.798157 0.464514 2.64434 -2.31359 -0.388848 0.64078 2.95636 -2.60669 -0.524388 0.452501 2.71291 -2.71317 -0.984284 0.487521 2.59124 -2.31677 -0.289328 0.57907 2.96909 -2.76781 -0.513125 0.550708 2.89073 -2.81012 -0.672661 0.519593 2.86134 -2.53424 -0.339921 0.682481 3.11721 -2.58173 -0.550135 0.589774 2.77166 -2.74711 -0.963707 0.501706 2.59432 -2.33043 -0.377413 0.695277 2.97923 -2.60385 -0.535851 0.454555 2.70222 -2.69604 -0.886769 0.425747 2.64852 -2.31373 -0.314234 0.594523 2.95781 -2.58173 -0.550135 0.589774 2.77166 -2.74711 -0.963707 0.501706 2.59432 -2.33043 -0.377413 0.695277 2.97923 -2.60385 -0.535851 0.454555 2.70222 -2.69604 -0.886769 0.425747 2.64852 -2.31373 -0.314234 0.594523 2.95781 -2.60385 -0.535851 0.454555 2.70222 -2.69604 -0.886769 0.425747 2.64852 -2.31373 -0.314234 0.594523 2.95781 -2.60669 -0.524388 0.452501 2.71291 -2.71317 -0.984284 0.487521 2.59124 -2.31677 -0.289328 0.57907 2.96909 -2.60669 -0.524388 0.452501 2.71291 -2.71317 -0.984284 0.487521 2.59124 -2.31677 -0.289328 0.57907 2.96909 -2.60385 -0.535851 0.454555 2.70222 -2.69604 -0.886769 0.425747 2.64852 -2.31373 -0.314234 0.594523 2.95781 -2.58173 -0.550135 0.589774 2.77166 -2.74711 -0.963707 0.501706 2.59432 -2.33043 -0.377413 0.695277 2.97923 -2.58173 -0.550135 0.589774 2.77166 -2.74711 -0.963707 0.501706 2.59432 -2.33043 -0.377413 0.695277 2.97923 -2.58173 -0.550135 0.589774 2.77166 -2.74711 -0.963707 0.501706 2.59432 -2.33043 -0.377413 0.695277 2.97923 -2.60372 -0.53523 0.53227 2.70081 -2.69595 -0.798157 0.464514 2.64434 -2.31359 -0.388848 0.64078 2.95636 -2.60669 -0.524388 0.452501 2.71291 -2.71317 -0.984284 0.487521 2.59124 -2.31677 -0.289328 0.57907 2.96909 -2.60385 -0.535851 0.454555 2.70222 -2.69604 -0.886769 0.425747 2.64852 -2.31373 -0.314234 0.594523 2.95781 -2.76781 -0.513125 0.550708 2.89073 -2.81012 -0.672661 0.519593 2.86134 -2.53424 -0.339921 0.682481 3.11721 -2.60669 -0.524388 0.452501 2.71291 -2.71317 -0.984284 0.487521 2.59124 -2.31677 -0.289328 0.57907 2.96909 -2.60385 -0.535851 0.454555 2.70222 -2.69604 -0.886769 0.425747 2.64852 -2.31373 -0.314234 0.594523 2.95781 -2.60669 -0.524388 0.452501 2.71291 -2.71317 -0.984284 0.487521 2.59124 -2.31677 -0.289328 0.57907 2.96909
 sequ19 0.18 -2.60372 -0.53523 0.53227 2.70081 -2.69595 -0.798157 0.464514 2.64434 -2.31359 -0.388848 0.64078 2.95636 -2.60669 -0.524388 0.452501 2.71291 -2.71317 -0.984284 0.487521 2.59124 -2.31677 -0.289328 0.57907 2.96909 -2.58173 -0.550135 0.589774 2.77166 -2.74711 -0.963707 0.501706 2.59432 -2.33043 -0.377413 0.695277 2.97923 -2.76781 -0.513125 0.550708 2.89073 -2.81012 -0.672661 0.519593 2.86134 -2.53424 -0.339921 0.682481 3.11721 -2.60385 -0.535851 0.454555 2.70222 -2.69604 -0.886769 0.425747 2.64852 -2.31373 -0.314234 0.594523 2.95781 -2.58173 -0.550135 0.589774 2.77166 -2.74711 -0.963707 0.501706 2.59432 -2.33043 -0.377413 0.695277 2.97923 -2.60385 -0.535851 0.454555 2.70222 -2.69604 -0.886769 0.425747 2.64852 -2.31373 -0.314234 0.594523 2.95781 -2.60385 -0.535851 0.454555 2.70222 -2.69604 -0.886769 0.425747 2.64852 -2.31373 -0.314234 0.594523 2.95781 -2.60669 -0.524388 0.452501 2.71291 -2.71317 -0.984284 0.487521 2.59124 -2.31677 -0.289328 0.57907 2.96909 -2.60669 -0.524388 0.452501 2.71291 -2.71317 -0.984284 0.487521 2.59124 -2.31677 -0.289328 0.57907 2.96909 -2.60385 -0.535851 0.454555 2.70222 -2.69604 -0.886769 0.425747 2.64852 -2.31373 -0.314234 0.594523 2.95781 -2.58173 -0.550135 0.589774 2.77166 -2.74711 -0.963707 0.501706 2.59432 -2.33043 -0.377413 0.695277 2.97923 -2.58173 -0.550135 0.589774 2.77166 -2.74711 -0.963707 0.501706 2.59432 -2.33043 -0.377413 0.695277 2.97923 -2.58173 -0.550135 0.589774 2.77166 -2.74711 -0.963707 0.501706 2.59432 -2.33043 -0.377413 0.695277 2.97923 -2.60372 -0.53523 0.53227 2.70081 -2.69595 -0.798157 0.464514 2.64434 -2.31359 -0.388848 0.64078 2.95636 -2.60669 -0.524388 0.452501 2.71291 -2.71317 -0.984284 0.487521 2.59124 -2.31677 -0.289328 0.57907 2.96909 -2.60385 -0.535851 0.454555 2.70222 -2.69604 -0.886769 0.425747 2.64852 -2.31373 -0.314234 0.594523 2.95781 -2.76781 -0.513125 0.550708 2.89073 -2.81012 -0.672661 0.519593 2.86134 -2.53424 -0.339921 0.682481 3.11721 -2.60669 -0.524388 0.452501 2.71291 -2.71317 -0.984284 0.487521 2.59124 -2.31677 -0.289328 0.57907 2.96909 -2.60385 -0.535851 0.454555 2.70222 -2.69604 -0.886769 0.425747 2.64852 -2.31373 -0.314234 0.594523 2.95781 -2.60669 -0.524388 0.452501 2.71291 -2.71317 -0.984284 0.487521 2.59124 -2.31677 -0.289328 0.57907 2.96909
 sequ21 0.12 -2.60372 -0.53523 0.53227 2.70081 -2.69595 -0.798157 0.464514 2.64434 -2.31359 -0.388848 0.64078 2.95636 -2.60669 -0.524388 0.452501 2.71291 -2.71317 -0.984284 0.487521 2.59124 -2.31677 -0.289328 0.57907 2.96909 -2.67025 -0.517041 0.550521 2.91141 -2.72383 -0.72466 0.519567 2.85935 -2.41302 -0.342499 0.682336 3.13489 -2.58173 -0.550135 0.589774 2.77166 -2.74711 -0.963707 0.501706 2.59432 -2.33043 -0.377413 0.695277 2.97923 -2.60385 -0.535851 0.454555 2.70222 -2.69604 -0.886769 0.425747 2.64852 -2.31373 -0.314234 0.594523 2.95781 -2.58173 -0.550135 0.589774 2.77166 -2.74711 -0.963707 0.501706 2.59432 -2.33043 -0.377413 0.695277 2.97923 -2.60385 -0.535851 0.454555 2.70222 -2.69604 -0.886769 0.425747 2.64852 -2.31373 -0.314234 0.594523 2.95781 -2.60385 -0.535851 0.454555 2.70222 -2.69604 -0.886769 0.425747 2.64852 -2.31373 -0.314234 0.594523 2.95781 -2.60669 -0.524388 0.452501 2.71291 -2.71317 -0.984284 0.487521 2.59124 -2.31677 -0.289328 0.57907 2.96909 -2.60669 -0.524388 0.452501 2.71291 -2.71317 -0.984284 0.487521 2.59124 -2.31677 -0.289328 0.57907 2.96909 -2.60385 -0.535851 0.454555 2.70222 -2.69604 -0.886769 0.425747 2.64852 -2.31373 -0.314234 0.594523 2.95781 -2.58173 -0.550135 0.589774 2.77166 -2.74711 -0.963707 0.501706 2.59432 -2.33043 -0.377413 0.695277 2.97923 -2.58173 -0.550135 0.589774 2.77166 -2.74711 -0.963707 0.501706 2.59432 -2.33043 -0.377413 0.695277 2.97923 -2.58173 -0.550135 0.589774 2.77166 -2.74711 -0.963707 0.501706 2.59432 -2.33043 -0.377413 0.695277 2.97923 -2.60372 -0.53523 0.53227 2.70081 -2.69595 -0.798157 0.464514 2.64434 -2.31359 -0.388848 0.64078 2.95636 -2.60669 -0.524388 0.452501 2.71291 -2.71317 -0.984284 0.487521 2.59124 -2.31677 -0.289328 0.57907 2.96909 -2.60385 -0.535851 0.454555 2.70222 -2.69604 -0.886769 0.425747 2.64852 -2.31373 -0.314234 0.594523 2.95781 -2.67025 -0.517041 0.550521 2.91141 -2.72383 -0.72466 0.519567 2.85935 -2.41302 -0.342499 0.682336 3.13489 -2.60669 -0.524388 0.452501 2.71291 -2.71317 -0.984284 0.487521 2.59124 -2.31677 -0.289328 0.57907 2.96909 -2.60385 -0.535851 0.454555 2.70222 -2.69604 -0.886769 0.425747 2.64852 -2.31373 -0.314234 0.594523 2.95781 -2.60669 -0.524388 0.452501 2.71291 -2.71317 -0.984284 0.487521 2.59124 -2.31677 -0.289328 0.57907 2.96909
 sequ22 0.28 -2.60372 -0.53523 0.53227 2.70081 -2.69595 -0.798157 0.464514 2.64434 -2.31359 -0.388848 0.64078 2.95636 -2.60669 -0.524388 0.452501 2.71291 -2.71317 -0.984284 0.487521 2.59124 -2.31677 -0.289328 0.57907 2.96909 -2.58173 -0.550135 0.589774 2.77166 -2.74711 -0.963707 0.501706 2.59432 -2.33043 -0.377413 0.695277 2.97923 -2.67025 -0.517041 0.550521 2.91141 -2.72383 -0.72466 0.519567 2.85935 -2.41302 -0.342499 0.682336 3.13489 -2.60385 -0.535851 0.454555 2.70222 -2.69604 -0.886769 0.425747 2.64852 -2.31373 -0.314234 0.594523 2.95781 -2.58173 -0.550135 0.589774 2.77166 -2.74711 -0.963707 0.501706 2.59432 -2.33043 -0.377413 0.695277 2.97923 -2.60385 -0.535851 0.454555 2.70222 -2.69604 -0.886769 0.425747 2.64852 -2.31373 -0.314234 0.594523 2.95781 -2.60385 -0.535851 0.454555 2.70222 -2.69604 -0.886769 0.425747 2.64852 -2.31373 -0.314234 0.594523 2.95781 -2.60669 -0.524388 0.452501 2.71291 -2.71317 -0.984284 0.487521 2.59124 -2.31677 -0.289328 0.57907 2.96909 -2.60669 -0.524388 0.452501 2.71291 -2.71317 -0.984284 0.487521 2.59124 -2.31677 -0.289328 0.57907 2.96909 -2.60385 -0.535851 0.454555 2.70222 -2.69604 -0.886769 0.425747 2.64852 -2.31373 -0.314234 0.594523 2.95781 -2.58173 -0.550135 0.589774 2.77166 -2.74711 -0.963707 0.501706 2.59432 -2.33043 -0.377413 0.695277 2.97923 -2.58173 -0.550135 0.589774 2.77166 -2.74711 -0.963707 0.501706 2.59432 -2.33043 -0.377413 0.695277 2.97923 -2.58173 -0.550135 0.589774 2.77166 -2.74711 -0.963707 0.501706 2.59432 -2.33043 -0.377413 0.695277 2.97923 -2.60372 -0.53523 0.53227 2.70081 -2.69595 -0.798157 0.464514 2.64434 -2.31359 -0.388848 0.64078 2.95636 -2.60669 -0.524388 0.452501 2.71291 -2.71317 -0.984284 0.487521 2.59124 -2.31677 -0.289328 0.57907 2.96909 -2.60385 -0.535851 0.454555 2.70222 -2.69604 -0.886769 0.425747 2.64852 -2.31373 -0.314234 0.594523 2.95781 -2.67025 -0.517041 0.550521 2.91141 -2.72383 -0.72466 0.519567 2.85935 -2.41302 -0.342499 0.682336 3.13489 -2.60669 -0.524388 0.452501 2.71291 -2.71317 -0.984284 0.487521 2.59124 -2.31677 -0.289328 0.57907 2.96909 -2.60385 -0.535851 0.454555 2.70222 -2.69604 -0.886769 0.425747 2.64852 -2.31373 -0.314234 0.594523 2.95781 -2.60669 -0.524388 0.452501 2.71291 -2.71317 -0.984284 0.487521 2.59124 -2.31677 -0.289328 0.57907 2.96909
 sequ23 0.31 -2.60372 -0.53523 0.53227 2.70081 -2.69595 -0.798157 0.464514 2.64434 -2.31359 -0.388848 0.64078 2.95636 -2.60669 -0.524388 0.452501 2.71291 -2.71317 -0.984284 0.487521 2.59124 -2.31677 -0.289328 0.57907 2.96909 -2.67025 -0.517041 0.550521 2.91141 -2.72383 -0.72466 0.519567 2.85935 -2.41302 -0.342499 0.682336 3.13489 -2.67025 -0.517041 0.550521 2.91141 -2.72383 -0.72466 0.519567 2.85935 -2.41302 -0.342499 0.682336 3.13489 -2.60385 -0.535851 0.454555 2.70222 -2.69604 -0.886769 0.425747 2.64852 -2.31373 -0.314234 0.594523 2.95781 -2.58173 -0.550135 0.589774 2.77166 -2.74711 -0.963707 0.501706 2.59432 -2.33043 -0.377413 0.695277 2.97923 -2.60385 -0.535851 0.454555 2.70222 -2.69604 -0.886769 0.425747 2.64852 -2.31373 -0.314234 0.594523 2.95781 -2.60385 -0.535851 0.454555 2.70222 -2.69604 -0.886769 0.425747 2.64852 -2.31373 -0.314234 0.594523 2.95781 -2.60669 -0.524388 0.452501 2.71291 -2.71317 -0.984284 0.487521 2.59124 -2.31677 -0.289328 0.57907 2.96909 -2.60669 -0.524388 0.452501 2.71291 -2.71317 -0.984284 0.487521 2.59124 -2.31677 -0.289328 0.57907 2.96909 -2.60385 -0.535851 0.454555 2.70222 -2.69604 -0.886769 0.425747 2.64852 -2.31373 -0.314234 0.594523 2.95781 -2.58173 -0.550135 0.589774 2.77166 -2.74711 -0.963707 0.501706 2.59432 -2.33043 -0.377413 0.695277 2.97923 -2.58173 -0.550135 0.589774 2.77166 -2.74711 -0.963707 0.501706 2.59432 -2.33043 -0.377413 0.695277 2.97923 -2.58173 -0.550135 0.589774 2.77166 -2.74711 -0.963707 0.501706 2.59432 -2.33043 -0.377413 0.695277 2.97923 -2.60372 -0.53523 0.53227 2.70081 -2.69595 -0.798157 0.464514 2.64434 -2.31359 -0.388848 0.64078 2.95636 -2.60669 -0.524388 0.452501 2.71291 -2.71317 -0.984284 0.487521 2.59124 -2.31677 -0.289328 0.57907 2.96909 -2.60385 -0.535851 0.454555 2.70222 -2.69604 -0.886769 0.425747 2.64852 -2.31373 -0.314234 0.594523 2.95781 -2.67025 -0.517041 0.550521 2.91141 -2.72383 -0.72466 0.519567 2.85935 -2.41302 -0.342499 0.682336 3.13489 -2.60669 -0.524388 0.452501 2.71291 -2.71317 -0.984284 0.487521 2.59124 -2.31677 -0.289328 0.57907 2.96909 -2.60385 -0.535851 0.454555 2.70222 -2.69604 -0.886769 0.425747 2.64852 -2.31373 -0.314234 0.594523 2.95781 -2.60669 -0.524388 0.452501 2.71291 -2.71317 -0.984284 0.487521 2.59124 -2.31677 -0.289328 0.57907 2.96909
 sequ24 0.13 -2.60372 -0.53523 0.53227 2.70081 -2.69595 -0.798157 0.464514 2.64434 -2.31359 -0.388848 0.64078 2.95636 -2.60669 -0.524388 0.452501 2.71291 -2.71317 -0.984284 0.487521 2.59124 -2.31677 -0.289328 0.57907 2.96909 -2.58173 -0.550135 0.589774 2.77166 -2.74711 -0.963707 0.501706 2.59432 -2.33043 -0.377413 0.695277 2.97923 -2.58173 -0.550135 0.589774 2.77166 -2.74711 -0.963707 0.501706 2.59432 -2.33043 -0.377413 0.695277 2.97923 -2.60385 -0.535851 0.454555 2.70222 -2.69604 -0.886769 0.425747 2.64852 -2.31373 -0.314234 0.594523 2.95781 -2.58173 -0.550135 0.589774 2.77166 -2.74711 -0.963707 0.501706 2.59432 -2.33043 -0.377413 0.695277 2.97923 -2.60385 -0.535851 0.454555 2.70222 -2.69604 -0.886769 0.425747 2.64852 -2.31373 -0.314234 0.594523 2.95781 -2.60385 -0.535851 0.454555 2.70222 -2.69604 -0.886769 0.425747 2.64852 -2.31373 -0.314234 0.594523 2.95781 -2.60669 -0.524388 0.452501 2.71291 -2.71317 -0.984284 0.487521 2.59124 -2.31677 -0.289328 0.57907 2.96909 -2.60669 -0.524388 0.452501 2.71291 -2.71317 -0.984284 0.487521 2.59124 -2.31677 -0.289328 0.57907 2.96909 -2.60385 -0.535851 0.454555 2.70222 -2.69604 -0.886769 0.425747 2.64852 -2.31373 -0.314234 0.594523 2.95781 -2.58173 -0.550135 0.589774 2.77166 -2.74711 -0.963707 0.501706 2.59432 -2.33043 -0.377413 0.695277 2.97923 -2.58173 -0.550135 0.589774 2.77166 -2.74711 -0.963707 0.501706 2.59432 -2.33043 -0.377413 0.695277 2.97923 -2.58173 -0.550135 0.589774 2.77166 -2.74711 -0.963707 0.501706 2.59432 -2.33043 -0.377413 0.695277 2.97923 -2.60372 -0.53523 0.53227 2.70081 -2.69595 -0.798157 0.464514 2.64434 -2.31359 -0.388848 0.64078 2.95636 -2.60669 -0.524388 0.452501 2.71291 -2.71317 -0.984284 0.487521 2.59124 -2.31677 -0.289328 0.57907 2.96909 -2.60385 -0.535851 0.454555 2.70222 -2.69604 -0.886769 0.425747 2.64852 -2.31373 -0.314234 0.594523 2.95781 -2.58173 -0.550135 0.589774 2.77166 -2.74711 -0.963707 0.501706 2.59432 -2.33043 -0.377413 0.695277 2.97923 -2.60669 -0.524388 0.452501 2.71291 -2.71317 -0.984284 0.487521 2.59124 -2.31677 -0.289328 0.57907 2.96909 -2.59747 -0.513115 0.414861 2.77392 -3.29529 -0.810701 0.386086 2.66648 -2.37993 -0.235516 0.542363 2.97827 -2.59948 -0.513115 0.413533 2.78332 -3.29539 -0.833386 0.474483 2.61015 -2.38511 -0.186617 0.526131 2.98871
 sequ25 0.45 -2.61002 -0.572152 0.530723 2.77435 -3.28801 -0.688922 0.605509 2.66653 -2.40004 -0.389748 0.678322 2.9773 -2.60669 -0.524388 0.452501 2.71291 -2.71317 -0.984284 0.487521 2.59124 -2.31677 -0.289328 0.57907 2.96909 -2.58173 -0.550135 0.589774 2.77166 -2.74711 -0.963707 0.501706 2.59432 -2.33043 -0.377413 0.695277 2.97923 -2.58173 -0.550135 0.589774 2.77166 -2.74711 -0.963707 0.501706 2.59432 -2.33043 -0.377413 0.695277 2.97923 -2.60385 -0.535851 0.454555 2.70222 -2.69604 -0.886769 0.425747 2.64852 -2.31373 -0.314234 0.594523 2.95781 -2.58173 -0.550135 0.589774 2.77166 -2.74711 -0.963707 0.501706 2.59432 -2.33043 -0.377413 0.695277 2.97923 -2.60385 -0.535851 0.454555 2.70222 -2.69604 -0.886769 0.425747 2.64852 -2.31373 -0.314234 0.594523 2.95781 -2.60385 -0.535851 0.454555 2.70222 -2.69604 -0.886769 0.425747 2.64852 -2.31373 -0.314234 0.594523 2.95781 -2.60669 -0.524388 0.452501 2.71291 -2.71317 -0.984284 0.487521 2.59124 -2.31677 -0.289328 0.57907 2.96909 -2.60669 -0.524388 0.452501 2.71291 -2.71317 -0.984284 0.487521 2.59124 -2.31677 -0.289328 0.57907 2.96909 -2.60385 -0.535851 0.454555 2.70222 -2.69604 -0.886769 0.425747 2.64852 -2.31373 -0.314234 0.594523 2.95781 -2.58173 -0.550135 0.589774 2.77166 -2.74711 -0.963707 0.501706 2.59432 -2.33043 -0.377413 0.695277 2.97923 -2.58173 -0.550135 0.589774 2.77166 -2.74711 -0.963707 0.501706 2.59432 -2.33043 -0.377413 0.695277 2.97923 -2.58173 -0.550135 0.589774 2.77166 -2.74711 -0.963707 0.501706 2.59432 -2.33043 -0.377413 0.695277 2.97923 -2.60372 -0.53523 0.53227 2.70081 -2.69595 -0.798157 0.464514 2.64434 -2.31359 -0.388848 0.64078 2.95636 -2.60669 -0.524388 0.452501 2.71291 -2.71317 -0.984284 0.487521 2.59124 -2.31677 -0.289328 0.57907 2.96909 -2.60385 -0.535851 0.454555 2.70222 -2.69604 -0.886769 0.425747 2.64852 -2.31373 -0.314234 0.594523 2.95781 -2.58173 -0.550135 0.589774 2.77166 -2.74711 -0.963707 0.501706 2.59432 -2.33043 -0.377413 0.695277 2.97923 -2.60669 -0.524388 0.452501 2.71291 -2.71317 -0.984284 0.487521 2.59124 -2.31677 -0.289328 0.57907 2.96909 -2.60385 -0.535851 0.454555 2.70222 -2.69604 -0.886769 0.425747 2.64852 -2.31373 -0.314234 0.594523 2.95781 -2.60669 -0.524388 0.452501 2.71291 -2.71317 -0.984284 0.487521 2.59124 -2.31677 -0.289328 0.57907 2.96909
 sequ26 0.1 -2.60372 -0.53523 0.53227 2.70081 -2.69595 -0.798157 0.464514 2.64434 -2.31359 -0.388848 0.64078 2.95636 -2.60669 -0.524388 0.452501 2.71291 -2.71317 -0.984284 0.487521 2.59124 -2.31677 -0.289328 0.57907 2.96909 -2.58173 -0.550135 0.589774 2.77166 -2.74711 -0.963707 0.501706 2.59432 -2.33043 -0.377413 0.695277 2.97923 -2.58173 -0.550135 0.589774 2.77166 -2.74711 -0.963707 0.501706 2.59432 -2.33043 -0.377413 0.695277 2.97923 -2.60385 -0.535851 0.454555 2.70222 -2.69604 -0.886769 0.425747 2.64852 -2.31373 -0.314234 0.594523 2.95781 -2.64308 -0.514098 0.477136 2.79683 -2.77303 -0.860947 0.49743 2.67916 -2.39288 -0.308595 0.588981 3.01514 -2.60385 -0.535851 0.454555 2.70222 -2.69604 -0.886769 0.425747 2.64852 -2.31373 -0.314234 0.594523 2.95781 -2.60385 -0.535851 0.454555 2.70222 -2.69604 -0.886769 0.425747 2.64852 -2.31373 -0.314234 0.594523 2.95781 -2.60669 -0.524388 0.452501 2.71291 -2.71317 -0.984284 0.487521 2.59124 -2.31677 -0.289328 0.57907 2.96909 -2.60669 -0.524388 0.452501 2.71291 -2.71317 -0.984284 0.487521 2.59124 -2.31677 -0.289328 0.57907 2.96909 -2.60385 -0.535851 0.454555 2.70222 -2.69604 -0.886769 0.425747 2.64852 -2.31373 -0.314234 0.594523 2.95781 -2.58173 -0.550135 0.589774 2.77166 -2.74711 -0.963707 0.501706 2.59432 -2.33043 -0.377413 0.695277 2.97923 -2.58173 -0.550135 0.589774 2.77166 -2.74711 -0.963707 0.501706 2.59432 -2.33043 -0.377413 0.695277 2.97923 -2.58173 -0.550135 0.589774 2.77166 -2.74711 -0.963707 0.501706 2.59432 -2.33043 -0.377413 0.695277 2.97923 -2.60372 -0.53523 0.53227 2.70081 -2.69595 -0.798157 0.464514 2.64434 -2.31359 -0.388848 0.64078 2.95636 -2.60669 -0.524388 0.452501 2.71291 -2.71317 -0.984284 0.487521 2.59124 -2.31677 -0.289328 0.57907 2.96909 -2.60385 -0.535851 0.454555 2.70222 -2.69604 -0.886769 0.425747 2.64852 -2.31373 -0.314234 0.594523 2.95781 -2.58173 -0.550135 0.589774 2.77166 -2.74711 -0.963707 0.501706 2.59432 -2.33043 -0.377413 0.695277 2.97923 -2.60669 -0.524388 0.452501 2.71291 -2.71317 -0.984284 0.487521 2.59124 -2.31677 -0.289328 0.57907 2.96909 -2.61428 -0.513115 0.377713 2.87239 -2.72716 -0.919133 0.385042 2.74208 -2.34648 -0.272053 0.567041 3.07531 -2.62007 -0.513115 0.369965 2.87849 -2.73345 -1.00483 0.49943 2.69672 -2.35239 -0.262797 0.510311 3.08194
 sequ28 0.09 -2.60372 -0.53523 0.53227 2.70081 -2.69595 -0.798157 0.464514 2.64434 -2.31359 -0.388848 0.64078 2.95636 -2.60669 -0.524388 0.452501 2.71291 -2.71317 -0.984284 0.487521 2.59124 -2.31677 -0.289328 0.57907 2.96909 -2.58173 -0.550135 0.589774 2.77166 -2.74711 -0.963707 0.501706 2.59432 -2.33043 -0.377413 0.695277 2.97923 -2.58173 -0.550135 0.589774 2.77166 -2.74711 -0.963707 0.501706 2.59432 -2.33043 -0.377413 0.695277 2.97923 -2.60385 -0.535851 0.454555 2.70222 -2.69604 -0.886769 0.425747 2.64852 -2.31373 -0.314234 0.594523 2.95781 -2.58173 -0.550135 0.589774 2.77166 -2.74711 -0.963707 0.501706 2.59432 -2.33043 -0.377413 0.695277 2.97923 -2.60385 -0.535851 0.454555 2.70222 -2.69604 -0.886769 0.425747 2.64852 -2.31373 -0.314234 0.594523 2.95781 -2.60385 -0.535851 0.454555 2.70222 -2.69604 -0.886769 0.425747 2.64852 -2.31373 -0.314234 0.594523 2.95781 -2.60669 -0.524388 0.452501 2.71291 -2.71317 -0.984284 0.487521 2.59124 -2.31677 -0.289328 0.57907 2.96909 -2.60669 -0.524388 0.452501 2.71291 -2.71317 -0.984284 0.487521 2.59124 -2.31677 -0.289328 0.57907 2.96909 -2.60385 -0.535851 0.454555 2.70222 -2.69604 -0.886769 0.425747 2.64852 -2.31373 -0.314234 0.594523 2.95781 -2.58173 -0.550135 0.589774 2.77166 -2.74711 -0.963707 0.501706 2.59432 -2.33043 -0.377413 0.695277 2.97923 -2.58173 -0.550135 0.589774 2.77166 -2.74711 -0.963707 0.501706 2.59432 -2.33043 -0.377413 0.695277 2.97923 -2.58173 -0.550135 0.589774 2.77166 -2.74711 -0.963707 0.501706 2.59432 -2.33043 -0.377413 0.695277 2.97923 -2.60372 -0.53523 0.53227 2.70081 -2.69595 -0.798157 0.464514 2.64434 -2.31359 -0.388848 0.64078 2.95636 -2.60669 -0.524388 0.452501 2.71291 -2.71317 -0.984284 0.487521 2.59124 -2.31677 -0.289328 0.57907 2.96909 -2.60385 -0.535851 0.454555 2.70222 -2.69604 -0.886769 0.425747 2.64852 -2.31373 -0.314234 0.594523 2.95781 -2.58173 -0.550135 0.589774 2.77166 -2.74711 -0.963707 0.501706 2.59432 -2.33043 -0.377413 0.695277 2.97923 -2.60669 -0.524388 0.452501 2.71291 -2.71317 -0.984284 0.487521 2.59124 -2.31677 -0.289328 0.57907 2.96909 -2.61428 -0.513115 0.377713 2.87239 -2.72716 -0.919133 0.385042 2.74208 -2.34648 -0.272053 0.567041 3.07531 -2.62007 -0.513115 0.369965 2.87849 -2.73345 -1.00483 0.49943 2.69672 -2.35239 -0.262797 0.510311 3.08194
 sequ29 0.54 -2.60372 -0.53523 0.53227 2.70081 -2.69595 -0.798157 0.464514 2.64434 -2.31359 -0.388848 0.64078 2.95636 -2.60669 -0.524388 0.452501 2.71291 -2.71317 -0.984284 0.487521 2.59124 -2.31677 -0.289328 0.57907 2.96909 -2.62262 -0.513115 0.418704 2.87931 -2.74379 -0.797985 0.448881 2.69721 -2.35467 -0.280785 0.530943 3.08346 -2.58173 -0.550135 0.589774 2.77166 -2.74711 -0.963707 0.501706 2.59432 -2.33043 -0.377413 0.695277 2.97923 -2.60385 -0.535851 0.454555 2.70222 -2.69604 -0.886769 0.425747 2.64852 -2.31373 -0.314234 0.594523 2.95781 -2.62262 -0.513115 0.418704 2.87931 -2.74379 -0.797985 0.448881 2.69721 -2.35467 -0.280785 0.530943 3.08346 -2.60385 -0.535851 0.454555 2.70222 -2.69604 -0.886769 0.425747 2.64852 -2.31373 -0.314234 0.594523 2.95781 -2.60385 -0.535851 0.454555 2.70222 -2.69604 -0.886769 0.425747 2.64852 -2.31373 -0.314234 0.594523 2.95781 -2.60669 -0.524388 0.452501 2.71291 -2.71317 -0.984284 0.487521 2.59124 -2.31677 -0.289328 0.57907 2.96909 -2.60669 -0.524388 0.452501 2.71291 -2.71317 -0.984284 0.487521 2.59124 -2.31677 -0.289328 0.57907 2.96909 -2.60385 -0.535851 0.454555 2.70222 -2.69604 -0.886769 0.425747 2.64852 -2.31373 -0.314234 0.594523 2.95781 -2.58173 -0.550135 0.589774 2.77166 -2.74711 -0.963707 0.501706 2.59432 -2.33043 -0.377413 0.695277 2.97923 -2.58173 -0.550135 0.589774 2.77166 -2.74711 -0.963707 0.501706 2.59432 -2.33043 -0.377413 0.695277 2.97923 -2.62262 -0.513115 0.418704 2.87931 -2.74379 -0.797985 0.448881 2.69721 -2.35467 -0.280785 0.530943 3.08346 -2.60372 -0.53523 0.53227 2.70081 -2.69595 -0.798157 0.464514 2.64434 -2.31359 -0.388848 0.64078 2.95636 -2.60669 -0.524388 0.452501 2.71291 -2.71317 -0.984284 0.487521 2.59124 -2.31677 -0.289328 0.57907 2.96909 -2.60385 -0.535851 0.454555 2.70222 -2.69604 -0.886769 0.425747 2.64852 -2.31373 -0.314234 0.594523 2.95781 -2.62262 -0.513115 0.418704 2.87931 -2.74379 -0.797985 0.448881 2.69721 -2.35467 -0.280785 0.530943 3.08346 -2.60669 -0.524388 0.452501 2.71291 -2.71317 -0.984284 0.487521 2.59124 -2.31677 -0.289328 0.57907 2.96909 -2.61428 -0.513115 0.377713 2.87239 -2.72716 -0.919133 0.385042 2.74208 -2.34648 -0.272053 0.567041 3.07531 -2.62007 -0.513115 0.369965 2.87849 -2.73345 -1.00483 0.49943 2.69672 -2.35239 -0.262797 0.510311 3.08194
 sequ30 0.18 -2.60372 -0.53523 0.53227 2.70081 -2.69595 -0.798157 0.464514 2.64434 -2.31359 -0.388848 0.64078 2.95636 -2.60669 -0.524388 0.452501 2.71291 -2.71317 -0.984284 0.487521 2.59124 -2.31677 -0.289328 0.57907 2.96909 -2.58173 -0.550135 0.589774 2.77166 -2.74711 -0.963707 0.501706 2.59432 -2.33043 -0.377413 0.695277 2.97923 -2.58173 -0.550135 0.589774 2.77166 -2.74711 -0.963707 0.501706 2.59432 -2.33043 -0.377413 0.695277 2.97923 -2.60385 -0.535851 0.454555 2.70222 -2.69604 -0.886769 0.425747 2.64852 -2.31373 -0.314234 0.594523 2.95781 -2.58173 -0.550135 0.589774 2.77166 -2.74711 -0.963707 0.501706 2.59432 -2.33043 -0.377413 0.695277 2.97923 -2.60385 -0.535851 0.454555 2.70222 -2.69604 -0.886769 0.425747 2.64852 -2.31373 -0.314234 0.594523 2.95781 -2.60385 -0.535851 0.454555 2.70222 -2.69604 -0.886769 0.425747 2.64852 -2.31373 -0.314234 0.594523 2.95781 -2.60669 -0.524388 0.452501 2.71291 -2.71317 -0.984284 0.487521 2.59124 -2.31677 -0.289328 0.57907 2.96909 -2.60669 -0.524388 0.452501 2.71291 -2.71317 -0.984284 0.487521 2.59124 -2.31677 -0.289328 0.57907 2.96909 -2.60385 -0.535851 0.454555 2.70222 -2.69604 -0.886769 0.425747 2.64852 -2.31373 -0.314234 0.594523 2.95781 -2.58173 -0.550135 0.589774 2.77166 -2.74711 -0.963707 0.501706 2.59432 -2.33043 -0.377413 0.695277 2.97923 -2.58173 -0.550135 0.589774 2.77166 -2.74711 -0.963707 0.501706 2.59432 -2.33043 -0.377413 0.695277 2.97923 -2.58173 -0.550135 0.589774 2.77166 -2.74711 -0.963707 0.501706 2.59432 -2.33043 -0.377413 0.695277 2.97923 -2.60372 -0.53523 0.53227 2.70081 -2.69595 -0.798157 0.464514 2.64434 -2.31359 -0.388848 0.64078 2.95636 -2.60669 -0.524388 0.452501 2.71291 -2.71317 -0.984284 0.487521 2.59124 -2.31677 -0.289328 0.57907 2.96909 -2.60385 -0.535851 0.454555 2.70222 -2.69604 -0.886769 0.425747 2.64852 -2.31373 -0.314234 0.594523 2.95781 -2.58173 -0.550135 0.589774 2.77166 -2.74711 -0.963707 0.501706 2.59432 -2.33043 -0.377413 0.695277 2.97923 -2.64303 -0.538916 0.495039 2.79546 -2.77298 -0.974342 0.51746 2.67845 -2.39284 -0.333099 0.621438 3.01271 -2.60385 -0.535851 0.454555 2.70222 -2.69604 -0.886769 0.425747 2.64852 -2.31373 -0.314234 0.594523 2.95781 -2.64303 -0.538916 0.495039 2.79546 -2.77298 -0.974342 0.51746 2.67845 -2.39284 -0.333099 0.621438 3.01271
 sequ31 0.14 -2.60372 -0.53523 0.53227 2.70081 -2.69595 -0.798157 0.464514 2.64434 -2.31359 -0.388848 0.64078 2.95636 -2.60669 -0.524388 0.452501 2.71291 -2.71317 -0.984284 0.487521 2.59124 -2.31677 -0.289328 0.57907 2.96909 -2.58173 -0.550135 0.589774 2.77166 -2.74711 -0.963707 0.501706 2.59432 -2.33043 -0.377413 0.695277 2.97923 -2.58173 -0.550135 0.589774 2.77166 -2.74711 -0.963707 0.501706 2.59432 -2.33043 -0.377413 0.695277 2.97923 -2.60385 -0.535851 0.454555 2.70222 -2.69604 -0.886769 0.425747 2.64852 -2.31373 -0.314234 0.594523 2.95781 -2.58173 -0.550135 0.589774 2.77166 -2.74711 -0.963707 0.501706 2.59432 -2.33043 -0.377413 0.695277 2.97923 -2.60385 -0.535851 0.454555 2.70222 -2.69604 -0.886769 0.425747 2.64852 -2.31373 -0.314234 0.594523 2.95781 -2.60385 -0.535851 0.454555 2.70222 -2.69604 -0.886769 0.425747 2.64852 -2.31373 -0.314234 0.594523 2.95781 -2.60669 -0.524388 0.452501 2.71291 -2.71317 -0.984284 0.487521 2.59124 -2.31677 -0.289328 0.57907 2.96909 -2.60669 -0.524388 0.452501 2.71291 -2.71317 -0.984284 0.487521 2.59124 -2.31677 -0.289328 0.57907 2.96909 -2.60385 -0.535851 0.454555 2.70222 -2.69604 -0.886769 0.425747 2.64852 -2.31373 -0.314234 0.594523 2.95781 -2.58173 -0.550135 0.589774 2.77166 -2.74711 -0.963707 0.501706 2.59432 -2.33043 -0.377413 0.695277 2.97923 -2.58173 -0.550135 0.589774 2.77166 -2.74711 -0.963707 0.501706 2.59432 -2.33043 -0.377413 0.695277 2.97923 -2.58173 -0.550135 0.589774 2.77166 -2.74711 -0.963707 0.501706 2.59432 -2.33043 -0.377413 0.695277 2.97923 -2.60372 -0.53523 0.53227 2.70081 -2.69595 -0.798157 0.464514 2.64434 -2.31359 -0.388848 0.64078 2.95636 -2.60669 -0.524388 0.452501 2.71291 -2.71317 -0.984284 0.487521 2.59124 -2.31677 -0.289328 0.57907 2.96909 -2.60385 -0.535851 0.454555 2.70222 -2.69604 -0.886769 0.425747 2.64852 -2.31373 -0.314234 0.594523 2.95781 -2.58173 -0.550135 0.589774 2.77166 -2.74711 -0.963707 0.501706 2.59432 -2.33043 -0.377413 0.695277 2.97923 -2.60669 -0.524388 0.452501 2.71291 -2.71317 -0.984284 0.487521 2.59124 -2.31677 -0.289328 0.57907 2.96909 -2.60385 -0.535851 0.454555 2.70222 -2.69604 -0.886769 0.425747 2.64852 -2.31373 -0.314234 0.594523 2.95781 -2.62007 -0.513115 0.369965 2.87849 -2.73345 -1.00483 0.49943 2.69672 -2.35239 -0.262797 0.510311 3.08194
 sequ32 0.14 -2.60372 -0.53523 0.53227 2.70081 -2.69595 -0.798157 0.464514 2.64434 -2.31359 -0.388848 0.64078 2.95636 -2.60669 -0.524388 0.452501 2.71291 -2.71317 -0.984284 0.487521 2.59124 -2.31677 -0.289328 0.57907 2.96909 -2.58173 -0.550135 0.589774 2.77166 -2.74711 -0.963707 0.501706 2.59432 -2.33043 -0.377413 0.695277 2.97923 -2.58173 -0.550135 0.589774 2.77166 -2.74711 -0.963707 0.501706 2.59432 -2.33043 -0.377413 0.695277 2.97923 -2.60385 -0.535851 0.454555 2.70222 -2.69604 -0.886769 0.425747 2.64852 -2.31373 -0.314234 0.594523 2.95781 -2.58173 -0.550135 0.589774 2.77166 -2.74711 -0.963707 0.501706 2.59432 -2.33043 -0.377413 0.695277 2.97923 -2.60385 -0.535851 0.454555 2.70222 -2.69604 -0.886769 0.425747 2.64852 -2.31373 -0.314234 0.594523 2.95781 -2.60385 -0.535851 0.454555 2.70222 -2.69604 -0.886769 0.425747 2.64852 -2.31373 -0.314234 0.594523 2.95781 -2.60669 -0.524388 0.452501 2.71291 -2.71317 -0.984284 0.487521 2.59124 -2.31677 -0.289328 0.57907 2.96909 -2.60669 -0.524388 0.452501 2.71291 -2.71317 -0.984284 0.487521 2.59124 -2.31677 -0.289328 0.57907 2.96909 -2.60385 -0.535851 0.454555 2.70222 -2.69604 -0.886769 0.425747 2.64852 -2.31373 -0.314234 0.594523 2.95781 -2.58173 -0.550135 0.589774 2.77166 -2.74711 -0.963707 0.501706 2.59432 -2.33043 -0.377413 0.695277 2.97923 -2.58173 -0.550135 0.589774 2.77166 -2.74711 -0.963707 0.501706 2.59432 -2.33043 -0.377413 0.695277 2.97923 -2.58173 -0.550135 0.589774 2.77166 -2.74711 -0.963707 0.501706 2.59432 -2.33043 -0.377413 0.695277 2.97923 -2.60372 -0.53523 0.53227 2.70081 -2.69595 -0.798157 0.464514 2.64434 -2.31359 -0.388848 0.64078 2.95636 -2.60669 -0.524388 0.452501 2.71291 -2.71317 -0.984284 0.487521 2.59124 -2.31677 -0.289328 0.57907 2.96909 -2.60385 -0.535851 0.454555 2.70222 -2.69604 -0.886769 0.425747 2.64852 -2.31373 -0.314234 0.594523 2.95781 -2.58173 -0.550135 0.589774 2.77166 -2.74711 -0.963707 0.501706 2.59432 -2.33043 -0.377413 0.695277 2.97923 -2.60669 -0.524388 0.452501 2.71291 -2.71317 -0.984284 0.487521 2.59124 -2.31677 -0.289328 0.57907 2.96909 -2.60385 -0.535851 0.454555 2.70222 -2.69604 -0.886769 0.425747 2.64852 -2.31373 -0.314234 0.594523 2.95781 -2.60669 -0.524388 0.452501 2.71291 -2.71317 -0.984284 0.487521 2.59124 -2.31677 -0.289328 0.57907 2.96909
 sequ33 0.33 -2.60372 -0.53523 0.53227 2.70081 -2.69595 -0.798157 0.464514 2.64434 -2.31359 -0.388848 0.64078 2.95636 -2.60669 -0.524388 0.452501 2.71291 -2.71317 -0.984284 0.487521 2.59124 -2.31677 -0.289328 0.57907 2.96909 -2.58173 -0.550135 0.589774 2.77166 -2.74711 -0.963707 0.501706 2.59432 -2.33043 -0.377413 0.695277 2.97923 -2.58173 -0.550135 0.589774 2.77166 -2.74711 -0.963707 0.501706 2.59432 -2.33043 -0.377413 0.695277 2.97923 -2.60385 -0.535851 0.454555 2.70222 -2.69604 -0.886769 0.425747 2.64852 -2.31373 -0.314234 0.594523 2.95781 -2.58173 -0.550135 0.589774 2.77166 -2.74711 -0.963707 0.501706 2.59432 -2.33043 -0.377413 0.695277 2.97923 -2.60385 -0.535851 0.454555 2.70222 -2.69604 -0.886769 0.425747 2.64852 -2.31373 -0.314234 0.594523 2.95781 -2.60385 -0.535851 0.454555 2.70222 -2.69604 -0.886769 0.425747 2.64852 -2.31373 -0.314234 0.594523 2.95781 -2.60669 -0.524388 0.452501 2.71291 -2.71317 -0.984284 0.487521 2.59124 -2.31677 -0.289328 0.57907 2.96909 -2.60669 -0.524388 0.452501 2.71291 -2.71317 -0.984284 0.487521 2.59124 -2.31677 -0.289328 0.57907 2.96909 -2.60385 -0.535851 0.454555 2.70222 -2.69604 -0.886769 0.425747 2.64852 -2.31373 -0.314234 0.594523 2.95781 -2.58173 -0.550135 0.589774 2.77166 -2.74711 -0.963707 0.501706 2.59432 -2.33043 -0.377413 0.695277 2.97923 -2.58173 -0.550135 0.589774 2.77166 -2.74711 -0.963707 0.501706 2.59432 -2.33043 -0.377413 0.695277 2.97923 -2.58173 -0.550135 0.589774 2.77166 -2.74711 -0.963707 0.501706 2.59432 -2.33043 -0.377413 0.695277 2.97923 -2.60372 -0.53523 0.53227 2.70081 -2.69595 -0.798157 0.464514 2.64434 -2.31359 -0.388848 0.64078 2.95636 -2.60669 -0.524388 0.452501 2.71291 -2.71317 -0.984284 0.487521 2.59124 -2.31677 -0.289328 0.57907 2.96909 -2.60385 -0.535851 0.454555 2.70222 -2.69604 -0.886769 0.425747 2.64852 -2.31373 -0.314234 0.594523 2.95781 -2.58173 -0.550135 0.589774 2.77166 -2.74711 -0.963707 0.501706 2.59432 -2.33043 -0.377413 0.695277 2.97923 -2.60669 -0.524388 0.452501 2.71291 -2.71317 -0.984284 0.487521 2.59124 -2.31677 -0.289328 0.57907 2.96909 -2.64308 -0.514098 0.477136 2.79683 -2.77303 -0.860947 0.49743 2.67916 -2.39288 -0.308595 0.588981 3.01514 -2.64308 -0.514098 0.477136 2.79683 -2.77303 -0.860947 0.49743 2.67916 -2.39288 -0.308595 0.588981 3.01514
 sequ34 0.18 -2.60372 -0.53523 0.53227 2.70081 -2.69595 -0.798157 0.464514 2.64434 -2.31359 -0.388848 0.64078 2.95636 -2.60669 -0.524388 0.452501 2.71291 -2.71317 -0.984284 0.487521 2.59124 -2.31677 -0.289328 0.57907 2.96909 -2.58173 -0.550135 0.589774 2.77166 -2.74711 -0.963707 0.501706 2.59432 -2.33043 -0.377413 0.695277 2.97923 -2.58173 -0.550135 0.589774 2.77166 -2.74711 -0.963707 0.501706 2.59432 -2.33043 -0.377413 0.695277 2.97923 -2.60385 -0.535851 0.454555 2.70222 -2.69604 -0.886769 0.425747 2.64852 -2.31373 -0.314234 0.594523 2.95781 -2.58173 -0.550135 0.589774 2.77166 -2.74711 -0.963707 0.501706 2.59432 -2.33043 -0.377413 0.695277 2.97923 -2.60385 -0.535851 0.454555 2.70222 -2.69604 -0.886769 0.425747 2.64852 -2.31373 -0.314234 0.594523 2.95781 -2.60385 -0.535851 0.454555 2.70222 -2.69604 -0.886769 0.425747 2.64852 -2.31373 -0.314234 0.594523 2.95781 -2.60669 -0.524388 0.452501 2.71291 -2.71317 -0.984284 0.487521 2.59124 -2.31677 -0.289328 0.57907 2.96909 -2.60669 -0.524388 0.452501 2.71291 -2.71317 -0.984284 0.487521 2.59124 -2.31677 -0.289328 0.57907 2.96909 -2.60385 -0.535851 0.454555 2.70222 -2.69604 -0.886769 0.425747 2.64852 -2.31373 -0.314234 0.594523 2.95781 -2.58173 -0.550135 0.589774 2.77166 -2.74711 -0.963707 0.501706 2.59432 -2.33043 -0.377413 0.695277 2.97923 -2.58173 -0.550135 0.589774 2.77166 -2.74711 -0.963707 0.501706 2.59432 -2.33043 -0.377413 0.695277 2.97923 -2.58173 -0.550135 0.589774 2.77166 -2.74711 -0.963707 0.501706 2.59432 -2.33043 -0.377413 0.695277 2.97923 -2.60372 -0.53523 0.53227 2.70081 -2.69595 -0.798157 0.464514 2.64434 -2.31359 -0.388848 0.64078 2.95636 -2.60669 -0.524388 0.452501 2.71291 -2.71317 -0.984284 0.487521 2.59124 -2.31677 -0.289328 0.57907 2.96909 -2.60385 -0.535851 0.454555 2.70222 -2.69604 -0.886769 0.425747 2.64852 -2.31373 -0.314234 0.594523 2.95781 -2.58173 -0.550135 0.589774 2.77166 -2.74711 -0.963707 0.501706 2.59432 -2.33043 -0.377413 0.695277 2.97923 -2.60669 -0.524388 0.452501 2.71291 -2.71317 -0.984284 0.487521 2.59124 -2.31677 -0.289328 0.57907 2.96909 -2.60385 -0.535851 0.454555 2.70222 -2.69604 -0.886769 0.425747 2.64852 -2.31373 -0.314234 0.594523 2.95781 -2.64308 -0.514098 0.477136 2.79683 -2.77303 -0.860947 0.49743 2.67916 -2.39288 -0.308595 0.588981 3.01514
 sequ35 0.54 -2.60372 -0.53523 0.53227 2.70081 -2.69595 -0.798157 0.464514 2.64434 -2.31359 -0.388848 0.64078 2.95636 -2.60669 -0.524388 0.452501 2.71291 -2.71317 -0.984284 0.487521 2.59124 -2.31677 -0.289328 0.57907 2.96909 -2.58173 -0.550135 0.589774 2.77166 -2.74711 -0.963707 0.501706 2.59432 -2.33043 -0.377413 0.695277 2.97923 -2.58173 -0.550135 0.589774 2.77166 -2.74711 -0.963707 0.501706 2.59432 -2.33043 -0.377413 0.695277 2.97923 -2.60385 -0.535851 0.454555 2.70222 -2.69604 -0.886769 0.425747 2.64852 -2.31373 -0.314234 0.594523 2.95781 -3.01116 -0.513115 0.534967 2.96098 -2.90726 -0.56093 0.581793 3.0667 -2.75491 -0.356791 0.642958 3.21638 -2.60385 -0.535851 0.454555 2.70222 -2.69604 -0.886769 0.425747 2.64852 -2.31373 -0.314234 0.594523 2.95781 -2.60385 -0.535851 0.454555 2.70222 -2.69604 -0.886769 0.425747 2.64852 -2.31373 -0.314234 0.594523 2.95781 -2.60669 -0.524388 0.452501 2.71291 -2.71317 -0.984284 0.487521 2.59124 -2.31677 -0.289328 0.57907 2.96909 -2.60669 -0.524388 0.452501 2.71291 -2.71317 -0.984284 0.487521 2.59124 -2.31677 -0.289328 0.57907 2.96909 -2.60385 -0.535851 0.454555 2.70222 -2.69604 -0.886769 0.425747 2.64852 -2.31373 -0.314234 0.594523 2.95781 -2.58173 -0.550135 0.589774 2.77166 -2.74711 -0.963707 0.501706 2.59432 -2.33043 -0.377413 0.695277 2.97923 -2.58173 -0.550135 0.589774 2.77166 -2.74711 -0.963707 0.501706 2.59432 -2.33043 -0.377413 0.695277 2.97923 -2.58173 -0.550135 0.589774 2.77166 -2.74711 -0.963707 0.501706 2.59432 -2.33043 -0.377413 0.695277 2.97923 -2.60372 -0.53523 0.53227 2.70081 -2.69595 -0.798157 0.464514 2.64434 -2.31359 -0.388848 0.64078 2.95636 -2.60669 -0.524388 0.452501 2.71291 -2.71317 -0.984284 0.487521 2.59124 -2.31677 -0.289328 0.57907 2.96909 -2.60385 -0.535851 0.454555 2.70222 -2.69604 -0.886769 0.425747 2.64852 -2.31373 -0.314234 0.594523 2.95781 -2.58173 -0.550135 0.589774 2.77166 -2.74711 -0.963707 0.501706 2.59432 -2.33043 -0.377413 0.695277 2.97923 -2.60669 -0.524388 0.452501 2.71291 -2.71317 -0.984284 0.487521 2.59124 -2.31677 -0.289328 0.57907 2.96909 -2.61428 -0.513115 0.377713 2.87239 -2.72716 -0.919133 0.385042 2.74208 -2.34648 -0.272053 0.567041 3.07531 -2.62007 -0.513115 0.369965 2.87849 -2.73345 -1.00483 0.49943 2.69672 -2.35239 -0.262797 0.510311 3.08194
 sequ36 0.14 -2.60372 -0.53523 0.53227 2.70081 -2.69595 -0.798157 0.464514 2.64434 -2.31359 -0.388848 0.64078 2.95636 -2.60669 -0.524388 0.452501 2.71291 -2.71317 -0.984284 0.487521 2.59124 -2.31677 -0.289328 0.57907 2.96909 -2.58173 -0.550135 0.589774 2.77166 -2.74711 -0.963707 0.501706 2.59432 -2.33043 -0.377413 0.695277 2.97923 -2.58173 -0.550135 0.589774 2.77166 -2.74711 -0.963707 0.501706 2.59432 -2.33043 -0.377413 0.695277 2.97923 -2.60385 -0.535851 0.454555 2.70222 -2.69604 -0.886769 0.425747 2.64852 -2.31373 -0.314234 0.594523 2.95781 -2.58173 -0.550135 0.589774 2.77166 -2.74711 -0.963707 0.501706 2.59432 -2.33043 -0.377413 0.695277 2.97923 -2.60385 -0.535851 0.454555 2.70222 -2.69604 -0.886769 0.425747 2.64852 -2.31373 -0.314234 0.594523 2.95781 -2.60385 -0.535851 0.454555 2.70222 -2.69604 -0.886769 0.425747 2.64852 -2.31373 -0.314234 0.594523 2.95781 -2.60669 -0.524388 0.452501 2.71291 -2.71317 -0.984284 0.487521 2.59124 -2.31677 -0.289328 0.57907 2.96909 -2.60669 -0.524388 0.452501 2.71291 -2.71317 -0.984284 0.487521 2.59124 -2.31677 -0.289328 0.57907 2.96909 -2.60385 -0.535851 0.454555 2.70222 -2.69604 -0.886769 0.425747 2.64852 -2.31373 -0.314234 0.594523 2.95781 -2.58173 -0.550135 0.589774 2.77166 -2.74711 -0.963707 0.501706 2.59432 -2.33043 -0.377413 0.695277 2.97923 -2.58173 -0.550135 0.589774 2.77166 -2.74711 -0.963707 0.501706 2.59432 -2.33043 -0.377413 0.695277 2.97923 -2.58173 -0.550135 0.589774 2.77166 -2.74711 -0.963707 0.501706 2.59432 -2.33043 -0.377413 0.695277 2.97923 -2.60372 -0.53523 0.53227 2.70081 -2.69595 -0.798157 0.464514 2.64434 -2.31359 -0.388848 0.64078 2.95636 -2.60669 -0.524388 0.452501 2.71291 -2.71317 -0.984284 0.487521 2.59124 -2.31677 -0.289328 0.57907 2.96909 -2.60385 -0.535851 0.454555 2.70222 -2.69604 -0.886769 0.425747 2.64852 -2.31373 -0.314234 0.594523 2.95781 -2.58173 -0.550135 0.589774 2.77166 -2.74711 -0.963707 0.501706 2.59432 -2.33043 -0.377413 0.695277 2.97923 -2.62007 -0.513115 0.369965 2.87849 -2.73345 -1.00483 0.49943 2.69672 -2.35239 -0.262797 0.510311 3.08194 -2.61428 -0.513115 0.377713 2.87239 -2.72716 -0.919133 0.385042 2.74208 -2.34648 -0.272053 0.567041 3.07531 -2.60669 -0.524388 0.452501 2.71291 -2.71317 -0.984284 0.487521 2.59124 -2.31677 -0.289328 0.57907 2.96909
 sequ37 0.36 -2.60372 -0.53523 0.53227 2.70081 -2.69595 -0.798157 0.464514 2.64434 -2.31359 -0.388848 0.64078 2.95636 -2.60669 -0.524388 0.452501 2.71291 -2.71317 -0.984284 0.487521 2.59124 -2.31677 -0.289328 0.57907 2.96909 -2.58173 -0.550135 0.589774 2.77166 -2.74711 -0.963707 0.501706 2.59432 -2.33043 -0.377413 0.695277 2.97923 -2.58173 -0.550135 0.589774 2.77166 -2.74711 -0.963707 0.501706 2.59432 -2.33043 -0.377413 0.695277 2.97923 -2.60385 -0.535851 0.454555 2.70222 -2.69604 -0.886769 0.425747 2.64852 -2.31373 -0.314234 0.594523 2.95781 -2.58173 -0.550135 0.589774 2.77166 -2.74711 -0.963707 0.501706 2.59432 -2.33043 -0.377413 0.695277 2.97923 -2.60385 -0.535851 0.454555 2.70222 -2.69604 -0.886769 0.425747 2.64852 -2.31373 -0.314234 0.594523 2.95781 -2.60385 -0.535851 0.454555 2.70222 -2.69604 -0.886769 0.425747 2.64852 -2.31373 -0.314234 0.594523 2.95781 -2.60669 -0.524388 0.452501 2.71291 -2.71317 -0.984284 0.487521 2.59124 -2.31677 -0.289328 0.57907 2.96909 -2.60669 -0.524388 0.452501 2.71291 -2.71317 -0.984284 0.487521 2.59124 -2.31677 -0.289328 0.57907 2.96909 -2.60385 -0.535851 0.454555 2.70222 -2.69604 -0.886769 0.425747 2.64852 -2.31373 -0.314234 0.594523 2.95781 -2.58173 -0.550135 0.589774 2.77166 -2.74711 -0.963707 0.501706 2.59432 -2.33043 -0.377413 0.695277 2.97923 -2.58173 -0.550135 0.589774 2.77166 -2.74711 -0.963707 0.501706 2.59432 -2.33043 -0.377413 0.695277 2.97923 -2.58173 -0.550135 0.589774 2.77166 -2.74711 -0.963707 0.501706 2.59432 -2.33043 -0.377413 0.695277 2.97923 -2.60372 -0.53523 0.53227 2.70081 -2.69595 -0.798157 0.464514 2.64434 -2.31359 -0.388848 0.64078 2.95636 -2.60669 -0.524388 0.452501 2.71291 -2.71317 -0.984284 0.487521 2.59124 -2.31677 -0.289328 0.57907 2.96909 -2.60385 -0.535851 0.454555 2.70222 -2.69604 -0.886769 0.425747 2.64852 -2.31373 -0.314234 0.594523 2.95781 -3.01116 -0.513115 0.534967 2.96098 -2.90726 -0.56093 0.581793 3.0667 -2.75491 -0.356791 0.642958 3.21638 -2.60669 -0.524388 0.452501 2.71291 -2.71317 -0.984284 0.487521 2.59124 -2.31677 -0.289328 0.57907 2.96909 -2.61428 -0.513115 0.377713 2.87239 -2.72716 -0.919133 0.385042 2.74208 -2.34648 -0.272053 0.567041 3.07531 -2.62007 -0.513115 0.369965 2.87849 -2.73345 -1.00483 0.49943 2.69672 -2.35239 -0.262797 0.510311 3.08194
 sequ38 0.38 -2.60372 -0.53523 0.53227 2.70081 -2.69595 -0.798157 0.464514 2.64434 -2.31359 -0.388848 0.64078 2.95636 -2.60669 -0.524388 0.452501 2.71291 -2.71317 -0.984284 0.487521 2.59124 -2.31677 -0.289328 0.57907 2.96909 -2.58173 -0.550135 0.589774 2.77166 -2.74711 -0.963707 0.501706 2.59432 -2.33043 -0.377413 0.695277 2.97923 -2.58173 -0.550135 0.589774 2.77166 -2.74711 -0.963707 0.501706 2.59432 -2.33043 -0.377413 0.695277 2.97923 -2.60385 -0.535851 0.454555 2.70222 -2.69604 -0.886769 0.425747 2.64852 -2.31373 -0.314234 0.594523 2.95781 -2.67895 -0.556318 0.631802 2.89985 -2.79817 -0.627465 0.605446 2.74063 -2.40515 -0.431686 0.780023 3.12811 -2.60385 -0.535851 0.454555 2.70222 -2.69604 -0.886769 0.425747 2.64852 -2.31373 -0.314234 0.594523 2.95781 -2.60385 -0.535851 0.454555 2.70222 -2.69604 -0.886769 0.425747 2.64852 -2.31373 -0.314234 0.594523 2.95781 -2.60669 -0.524388 0.452501 2.71291 -2.71317 -0.984284 0.487521 2.59124 -2.31677 -0.289328 0.57907 2.96909 -2.60669 -0.524388 0.452501 2.71291 -2.71317 -0.984284 0.487521 2.59124 -2.31677 -0.289328 0.57907 2.96909 -2.60385 -0.535851 0.454555 2.70222 -2.69604 -0.886769 0.425747 2.64852 -2.31373 -0.314234 0.594523 2.95781 -2.58173 -0.550135 0.589774 2.77166 -2.74711 -0.963707 0.501706 2.59432 -2.33043 -0.377413 0.695277 2.97923 -2.58173 -0.550135 0.589774 2.77166 -2.74711 -0.963707 0.501706 2.59432 -2.33043 -0.377413 0.695277 2.97923 -2.58173 -0.550135 0.589774 2.77166 -2.74711 -0.963707 0.501706 2.59432 -2.33043 -0.377413 0.695277 2.97923 -2.60372 -0.53523 0.53227 2.70081 -2.69595 -0.798157 0.464514 2.64434 -2.31359 -0.388848 0.64078 2.95636 -2.60669 -0.524388 0.452501 2.71291 -2.71317 -0.984284 0.487521 2.59124 -2.31677 -0.289328 0.57907 2.96909 -2.60385 -0.535851 0.454555 2.70222 -2.69604 -0.886769 0.425747 2.64852 -2.31373 -0.314234 0.594523 2.95781 -2.58173 -0.550135 0.589774 2.77166 -2.74711 -0.963707 0.501706 2.59432 -2.33043 -0.377413 0.695277 2.97923 -2.60669 -0.524388 0.452501 2.71291 -2.71317 -0.984284 0.487521 2.59124 -2.31677 -0.289328 0.57907 2.96909 -2.61428 -0.513115 0.377713 2.87239 -2.72716 -0.919133 0.385042 2.74208 -2.34648 -0.272053 0.567041 3.07531 -2.62007 -0.513115 0.369965 2.87849 -2.73345 -1.00483 0.49943 2.69672 -2.35239 -0.262797 0.510311 3.08194
 sequ39 0.46 -2.60372 -0.53523 0.53227 2.70081 -2.69595 -0.798157 0.464514 2.64434 -2.31359 -0.388848 0.64078 2.95636 -2.60669 -0.524388 0.452501 2.71291 -2.71317 -0.984284 0.487521 2.59124 -2.31677 -0.289328 0.57907 2.96909 -2.58173 -0.550135 0.589774 2.77166 -2.74711 -0.963707 0.501706 2.59432 -2.33043 -0.377413 0.695277 2.97923 -2.58173 -0.550135 0.589774 2.77166 -2.74711 -0.963707 0.501706 2.59432 -2.33043 -0.377413 0.695277 2.97923 -2.60385 -0.535851 0.454555 2.70222 -2.69604 -0.886769 0.425747 2.64852 -2.31373 -0.314234 0.594523 2.95781 -2.58173 -0.550135 0.589774 2.77166 -2.74711 -0.963707 0.501706 2.59432 -2.33043 -0.377413 0.695277 2.97923 -2.60385 -0.535851 0.454555 2.70222 -2.69604 -0.886769 0.425747 2.64852 -2.31373 -0.314234 0.594523 2.95781 -2.60385 -0.535851 0.454555 2.70222 -2.69604 -0.886769 0.425747 2.64852 -2.31373 -0.314234 0.594523 2.95781 -2.60669 -0.524388 0.452501 2.71291 -2.71317 -0.984284 0.487521 2.59124 -2.31677 -0.289328 0.57907 2.96909 -2.60669 -0.524388 0.452501 2.71291 -2.71317 -0.984284 0.487521 2.59124 -2.31677 -0.289328 0.57907 2.96909 -2.60385 -0.535851 0.454555 2.70222 -2.69604 -0.886769 0.425747 2.64852 -2.31373 -0.314234 0.594523 2.95781 -2.58173 -0.550135 0.589774 2.77166 -2.74711 -0.963707 0.501706 2.59432 -2.33043 -0.377413 0.695277 2.97923 -2.58173 -0.550135 0.589774 2.77166 -2.74711 -0.963707 0.501706 2.59432 -2.33043 -0.377413 0.695277 2.97923 -2.58173 -0.550135 0.589774 2.77166 -2.74711 -0.963707 0.501706 2.59432 -2.33043 -0.377413 0.695277 2.97923 -2.60372 -0.53523 0.53227 2.70081 -2.69595 -0.798157 0.464514 2.64434 -2.31359 -0.388848 0.64078 2.95636 -2.60669 -0.524388 0.452501 2.71291 -2.71317 -0.984284 0.487521 2.59124 -2.31677 -0.289328 0.57907 2.96909 -2.60385 -0.535851 0.454555 2.70222 -2.69604 -0.886769 0.425747 2.64852 -2.31373 -0.314234 0.594523 2.95781 -2.67895 -0.556318 0.631802 2.89985 -2.79817 -0.627465 0.605446 2.74063 -2.40515 -0.431686 0.780023 3.12811 -2.60669 -0.524388 0.452501 2.71291 -2.71317 -0.984284 0.487521 2.59124 -2.31677 -0.289328 0.57907 2.96909 -2.61428 -0.513115 0.377713 2.87239 -2.72716 -0.919133 0.385042 2.74208 -2.34648 -0.272053 0.567041 3.07531 -2.62007 -0.513115 0.369965 2.87849 -2.73345 -1.00483 0.49943 2.69672 -2.35239 -0.262797 0.510311 3.08194
 sequ40 1.11 -2.58696 -0.513115 0.454254 2.76595 -2.71234 -0.762324 0.402843 2.66044 -2.33763 -0.271986 0.599414 2.97201 -2.58747 -0.513115 0.38067 2.77688 -2.73661 -0.868345 0.475023 2.60739 -2.34394 -0.18752 0.527582 2.98413 -2.58767 -0.513115 0.493898 2.77824 -2.74915 -0.722011 0.423422 2.60717 -2.34539 -0.345656 0.581846 2.98658 -2.58767 -0.513115 0.493898 2.77824 -2.74915 -0.722011 0.423422 2.60717 -2.34539 -0.345656 0.581846 2.98658 -2.58698 -0.513115 0.380193 2.76704 -2.71245 -0.828561 0.386347 2.66431 -2.33792 -0.236456 0.543828 2.97333 -2.58767 -0.513115 0.493898 2.77824 -2.74915 -0.722011 0.423422 2.60717 -2.34539 -0.345656 0.581846 2.98658 -2.58698 -0.513115 0.380193 2.76704 -2.71245 -0.828561 0.386347 2.66431 -2.33792 -0.236456 0.543828 2.97333 -2.58698 -0.513115 0.380193 2.76704 -2.71245 -0.828561 0.386347 2.66431 -2.33792 -0.236456 0.543828 2.97333 -2.58747 -0.513115 0.38067 2.77688 -2.73661 -0.868345 0.475023 2.60739 -2.34394 -0.18752 0.527582 2.98413 -2.58747 -0.513115 0.38067 2.77688 -2.73661 -0.868345 0.475023 2.60739 -2.34394 -0.18752 0.527582 2.98413 -2.58698 -0.513115 0.380193 2.76704 -2.71245 -0.828561 0.386347 2.66431 -2.33792 -0.236456 0.543828 2.97333 -2.58767 -0.513115 0.493898 2.77824 -2.74915 -0.722011 0.423422 2.60717 -2.34539 -0.345656 0.581846 2.98658 -2.58767 -0.513115 0.493898 2.77824 -2.74915 -0.722011 0.423422 2.60717 -2.34539 -0.345656 0.581846 2.98658 -2.58767 -0.513115 0.493898 2.77824 -2.74915 -0.722011 0.423422 2.60717 -2.34539 -0.345656 0.581846 2.98658 -2.58696 -0.513115 0.454254 2.76595 -2.71234 -0.762324 0.402843 2.66044 -2.33763 -0.271986 0.599414 2.97201 -2.58747 -0.513115 0.38067 2.77688 -2.73661 -0.868345 0.475023 2.60739 -2.34394 -0.18752 0.527582 2.98413 -2.58698 -0.513115 0.380193 2.76704 -2.71245 -0.828561 0.386347 2.66431 -2.33792 -0.236456 0.543828 2.97333 -2.58767 -0.513115 0.493898 2.77824 -2.74915 -0.722011 0.423422 2.60717 -2.34539 -0.345656 0.581846 2.98658 -2.58747 -0.513115 0.38067 2.77688 -2.73661 -0.868345 0.475023 2.60739 -2.34394 -0.18752 0.527582 2.98413 -2.58698 -0.513115 0.380193 2.76704 -2.71245 -0.828561 0.386347 2.66431 -2.33792 -0.236456 0.543828 2.97333 -2.58747 -0.513115 0.38067 2.77688 -2.73661 -0.868345 0.475023 2.60739 -2.34394 -0.18752 0.527582 2.98413
 sequ42 0.16 -2.60372 -0.53523 0.53227 2.70081 -2.69595 -0.798157 0.464514 2.64434 -2.31359 -0.388848 0.64078 2.95636 -2.60669 -0.524388 0.452501 2.71291 -2.71317 -0.984284 0.487521 2.59124 -2.31677 -0.289328 0.57907 2.96909 -2.63872 -0.578174 0.627892 2.59807 -2.76541 -0.876236 0.5724 2.48889 -2.37455 -0.40618 0.757659 2.83823 -2.58173 -0.550135 0.589774 2.77166 -2.74711 -0.963707 0.501706 2.59432 -2.33043 -0.377413 0.695277 2.97923 -2.60385 -0.535851 0.454555 2.70222 -2.69604 -0.886769 0.425747 2.64852 -2.31373 -0.314234 0.594523 2.95781 -2.58173 -0.550135 0.589774 2.77166 -2.74711 -0.963707 0.501706 2.59432 -2.33043 -0.377413 0.695277 2.97923 -2.60385 -0.535851 0.454555 2.70222 -2.69604 -0.886769 0.425747 2.64852 -2.31373 -0.314234 0.594523 2.95781 -2.60385 -0.535851 0.454555 2.70222 -2.69604 -0.886769 0.425747 2.64852 -2.31373 -0.314234 0.594523 2.95781 -2.60669 -0.524388 0.452501 2.71291 -2.71317 -0.984284 0.487521 2.59124 -2.31677 -0.289328 0.57907 2.96909 -2.60669 -0.524388 0.452501 2.71291 -2.71317 -0.984284 0.487521 2.59124 -2.31677 -0.289328 0.57907 2.96909 -2.60385 -0.535851 0.454555 2.70222 -2.69604 -0.886769 0.425747 2.64852 -2.31373 -0.314234 0.594523 2.95781 -2.58173 -0.550135 0.589774 2.77166 -2.74711 -0.963707 0.501706 2.59432 -2.33043 -0.377413 0.695277 2.97923 -2.58173 -0.550135 0.589774 2.77166 -2.74711 -0.963707 0.501706 2.59432 -2.33043 -0.377413 0.695277 2.97923 -2.58173 -0.550135 0.589774 2.77166 -2.74711 -0.963707 0.501706 2.59432 -2.33043 -0.377413 0.695277 2.97923 -2.60372 -0.53523 0.53227 2.70081 -2.69595 -0.798157 0.464514 2.64434 -2.31359 -0.388848 0.64078 2.95636 -2.60669 -0.524388 0.452501 2.71291 -2.71317 -0.984284 0.487521 2.59124 -2.31677 -0.289328 0.57907 2.96909 -2.60385 -0.535851 0.454555 2.70222 -2.69604 -0.886769 0.425747 2.64852 -2.31373 -0.314234 0.594523 2.95781 -2.58173 -0.550135 0.589774 2.77166 -2.74711 -0.963707 0.501706 2.59432 -2.33043 -0.377413 0.695277 2.97923 -2.60669 -0.524388 0.452501 2.71291 -2.71317 -0.984284 0.487521 2.59124 -2.31677 -0.289328 0.57907 2.96909 -2.61428 -0.513115 0.377713 2.87239 -2.72716 -0.919133 0.385042 2.74208 -2.34648 -0.272053 0.567041 3.07531 -2.62007 -0.513115 0.369965 2.87849 -2.73345 -1.00483 0.49943 2.69672 -2.35239 -0.262797 0.510311 3.08194
 sequ43 0.11 -2.60372 -0.53523 0.53227 2.70081 -2.69595 -0.798157 0.464514 2.64434 -2.31359 -0.388848 0.64078 2.95636 -2.60669 -0.524388 0.452501 2.71291 -2.71317 -0.984284 0.487521 2.59124 -2.31677 -0.289328 0.57907 2.96909 -2.58173 -0.550135 0.589774 2.77166 -2.74711 -0.963707 0.501706 2.59432 -2.33043 -0.377413 0.695277 2.97923 -2.58173 -0.550135 0.589774 2.77166 -2.74711 -0.963707 0.501706 2.59432 -2.33043 -0.377413 0.695277 2.97923 -2.60385 -0.535851 0.454555 2.70222 -2.69604 -0.886769 0.425747 2.64852 -2.31373 -0.314234 0.594523 2.95781 -2.58173 -0.550135 0.589774 2.77166 -2.74711 -0.963707 0.501706 2.59432 -2.33043 -0.377413 0.695277 2.97923 -2.60385 -0.535851 0.454555 2.70222 -2.69604 -0.886769 0.425747 2.64852 -2.31373 -0.314234 0.594523 2.95781 -2.60385 -0.535851 0.454555 2.70222 -2.69604 -0.886769 0.425747 2.64852 -2.31373 -0.314234 0.594523 2.95781 -2.60669 -0.524388 0.452501 2.71291 -2.71317 -0.984284 0.487521 2.59124 -2.31677 -0.289328 0.57907 2.96909 -2.60669 -0.524388 0.452501 2.71291 -2.71317 -0.984284 0.487521 2.59124 -2.31677 -0.289328 0.57907 2.96909 -2.60385 -0.535851 0.454555 2.70222 -2.69604 -0.886769 0.425747 2.64852 -2.31373 -0.314234 0.594523 2.95781 -2.58173 -0.550135 0.589774 2.77166 -2.74711 -0.963707 0.501706 2.59432 -2.33043 -0.377413 0.695277 2.97923 -2.58173 -0.550135 0.589774 2.77166 -2.74711 -0.963707 0.501706 2.59432 -2.33043 -0.377413 0.695277 2.97923 -2.58173 -0.550135 0.589774 2.77166 -2.74711 -0.963707 0.501706 2.59432 -2.33043 -0.377413 0.695277 2.97923 -2.60372 -0.53523 0.53227 2.70081 -2.69595 -0.798157 0.464514 2.64434 -2.31359 -0.388848 0.64078 2.95636 -2.60669 -0.524388 0.452501 2.71291 -2.71317 -0.984284 0.487521 2.59124 -2.31677 -0.289328 0.57907 2.96909 -2.60385 -0.535851 0.454555 2.70222 -2.69604 -0.886769 0.425747 2.64852 -2.31373 -0.314234 0.594523 2.95781 -2.63872 -0.578174 0.627892 2.59807 -2.76541 -0.876236 0.5724 2.48889 -2.37455 -0.40618 0.757659 2.83823 -2.60669 -0.524388 0.452501 2.71291 -2.71317 -0.984284 0.487521 2.59124 -2.31677 -0.289328 0.57907 2.96909 -2.61428 -0.513115 0.377713 2.87239 -2.72716 -0.919133 0.385042 2.74208 -2.34648 -0.272053 0.567041 3.07531 -2.62007 -0.513115 0.369965 2.87849 -2.73345 -1.00483 0.49943 2.69672 -2.35239 -0.262797 0.510311 3.08194
 sequ44 0.13 -2.60372 -0.53523 0.53227 2.70081 -2.69595 -0.798157 0.464514 2.64434 -2.31359 -0.388848 0.64078 2.95636 -2.60669 -0.524388 0.452501 2.71291 -2.71317 -0.984284 0.487521 2.59124 -2.31677 -0.289328 0.57907 2.96909 -2.58173 -0.550135 0.589774 2.77166 -2.74711 -0.963707 0.501706 2.59432 -2.33043 -0.377413 0.695277 2.97923 -2.58173 -0.550135 0.589774 2.77166 -2.74711 -0.963707 0.501706 2.59432 -2.33043 -0.377413 0.695277 2.97923 -2.60385 -0.535851 0.454555 2.70222 -2.69604 -0.886769 0.425747 2.64852 -2.31373 -0.314234 0.594523 2.95781 -2.58173 -0.550135 0.589774 2.77166 -2.74711 -0.963707 0.501706 2.59432 -2.33043 -0.377413 0.695277 2.97923 -2.60385 -0.535851 0.454555 2.70222 -2.69604 -0.886769 0.425747 2.64852 -2.31373 -0.314234 0.594523 2.95781 -2.60385 -0.535851 0.454555 2.70222 -2.69604 -0.886769 0.425747 2.64852 -2.31373 -0.314234 0.594523 2.95781 -2.60669 -0.524388 0.452501 2.71291 -2.71317 -0.984284 0.487521 2.59124 -2.31677 -0.289328 0.57907 2.96909 -2.60669 -0.524388 0.452501 2.71291 -2.71317 -0.984284 0.487521 2.59124 -2.31677 -0.289328 0.57907 2.96909 -2.60385 -0.535851 0.454555 2.70222 -2.69604 -0.886769 0.425747 2.64852 -2.31373 -0.314234 0.594523 2.95781 -2.63872 -0.578174 0.627892 2.59807 -2.76541 -0.876236 0.5724 2.48889 -2.37455 -0.40618 0.757659 2.83823 -2.58173 -0.550135 0.589774 2.77166 -2.74711 -0.963707 0.501706 2.59432 -2.33043 -0.377413 0.695277 2.97923 -2.58173 -0.550135 0.589774 2.77166 -2.74711 -0.963707 0.501706 2.59432 -2.33043 -0.377413 0.695277 2.97923 -2.60372 -0.53523 0.53227 2.70081 -2.69595 -0.798157 0.464514 2.64434 -2.31359 -0.388848 0.64078 2.95636 -2.60669 -0.524388 0.452501 2.71291 -2.71317 -0.984284 0.487521 2.59124 -2.31677 -0.289328 0.57907 2.96909 -2.60385 -0.535851 0.454555 2.70222 -2.69604 -0.886769 0.425747 2.64852 -2.31373 -0.314234 0.594523 2.95781 -2.58173 -0.550135 0.589774 2.77166 -2.74711 -0.963707 0.501706 2.59432 -2.33043 -0.377413 0.695277 2.97923 -2.60669 -0.524388 0.452501 2.71291 -2.71317 -0.984284 0.487521 2.59124 -2.31677 -0.289328 0.57907 2.96909 -2.61428 -0.513115 0.377713 2.87239 -2.72716 -0.919133 0.385042 2.74208 -2.34648 -0.272053 0.567041 3.07531 -2.62007 -0.513115 0.369965 2.87849 -2.73345 -1.00483 0.49943 2.69672 -2.35239 -0.262797 0.510311 3.08194
 sequ46 0.56 -2.60372 -0.53523 0.53227 2.70081 -2.69595 -0.798157 0.464514 2.64434 -2.31359 -0.388848 0.64078 2.95636 -2.60669 -0.524388 0.452501 2.71291 -2.71317 -0.984284 0.487521 2.59124 -2.31677 -0.289328 0.57907 2.96909 -2.63872 -0.578174 0.627892 2.59807 -2.76541 -0.876236 0.5724 2.48889 -2.37455 -0.40618 0.757659 2.83823 -2.58173 -0.550135 0.589774 2.77166 -2.74711 -0.963707 0.501706 2.59432 -2.33043 -0.377413 0.695277 2.97923 -2.60385 -0.535851 0.454555 2.70222 -2.69604 -0.886769 0.425747 2.64852 -2.31373 -0.314234 0.594523 2.95781 -2.58173 -0.550135 0.589774 2.77166 -2.74711 -0.963707 0.501706 2.59432 -2.33043 -0.377413 0.695277 2.97923 -2.60385 -0.535851 0.454555 2.70222 -2.69604 -0.886769 0.425747 2.64852 -2.31373 -0.314234 0.594523 2.95781 -2.60385 -0.535851 0.454555 2.70222 -2.69604 -0.886769 0.425747 2.64852 -2.31373 -0.314234 0.594523 2.95781 -2.60669 -0.524388 0.452501 2.71291 -2.71317 -0.984284 0.487521 2.59124 -2.31677 -0.289328 0.57907 2.96909 -2.60669 -0.524388 0.452501 2.71291 -2.71317 -0.984284 0.487521 2.59124 -2.31677 -0.289328 0.57907 2.96909 -2.60385 -0.535851 0.454555 2.70222 -2.69604 -0.886769 0.425747 2.64852 -2.31373 -0.314234 0.594523 2.95781 -2.58173 -0.550135 0.589774 2.77166 -2.74711 -0.963707 0.501706 2.59432 -2.33043 -0.377413 0.695277 2.97923 -2.58173 -0.550135 0.589774 2.77166 -2.74711 -0.963707 0.501706 2.59432 -2.33043 -0.377413 0.695277 2.97923 -2.58173 -0.550135 0.589774 2.77166 -2.74711 -0.963707 0.501706 2.59432 -2.33043 -0.377413 0.695277 2.97923 -2.60372 -0.53523 0.53227 2.70081 -2.69595 -0.798157 0.464514 2.64434 -2.31359 -0.388848 0.64078 2.95636 -2.60669 -0.524388 0.452501 2.71291 -2.71317 -0.984284 0.487521 2.59124 -2.31677 -0.289328 0.57907 2.96909 -2.60385 -0.535851 0.454555 2.70222 -2.69604 -0.886769 0.425747 2.64852 -2.31373 -0.314234 0.594523 2.95781 -2.58173 -0.550135 0.589774 2.77166 -2.74711 -0.963707 0.501706 2.59432 -2.33043 -0.377413 0.695277 2.97923 -2.60669 -0.524388 0.452501 2.71291 -2.71317 -0.984284 0.487521 2.59124 -2.31677 -0.289328 0.57907 2.96909 -2.60385 -0.535851 0.454555 2.70222 -2.69604 -0.886769 0.425747 2.64852 -2.31373 -0.314234 0.594523 2.95781 -2.63603 -0.582097 0.577069 2.5934 -2.74818 -0.954081 0.548068 2.4891 -2.37201 -0.374746 0.693452 2.83193
 sequ47 0.27 -2.60372 -0.53523 0.53227 2.70081 -2.69595 -0.798157 0.464514 2.64434 -2.31359 -0.388848 0.64078 2.95636 -2.60669 -0.524388 0.452501 2.71291 -2.71317 -0.984284 0.487521 2.59124 -2.31677 -0.289328 0.57907 2.96909 -2.58173 -0.550135 0.589774 2.77166 -2.74711 -0.963707 0.501706 2.59432 -2.33043 -0.377413 0.695277 2.97923 -2.58173 -0.550135 0.589774 2.77166 -2.74711 -0.963707 0.501706 2.59432 -2.33043 -0.377413 0.695277 2.97923 -2.60385 -0.535851 0.454555 2.70222 -2.69604 -0.886769 0.425747 2.64852 -2.31373 -0.314234 0.594523 2.95781 -2.58173 -0.550135 0.589774 2.77166 -2.74711 -0.963707 0.501706 2.59432 -2.33043 -0.377413 0.695277 2.97923 -2.60385 -0.535851 0.454555 2.70222 -2.69604 -0.886769 0.425747 2.64852 -2.31373 -0.314234 0.594523 2.95781 -2.60385 -0.535851 0.454555 2.70222 -2.69604 -0.886769 0.425747 2.64852 -2.31373 -0.314234 0.594523 2.95781 -2.60669 -0.524388 0.452501 2.71291 -2.71317 -0.984284 0.487521 2.59124 -2.31677 -0.289328 0.57907 2.96909 -2.60669 -0.524388 0.452501 2.71291 -2.71317 -0.984284 0.487521 2.59124 -2.31677 -0.289328 0.57907 2.96909 -2.60385 -0.535851 0.454555 2.70222 -2.69604 -0.886769 0.425747 2.64852 -2.31373 -0.314234 0.594523 2.95781 -2.58173 -0.550135 0.589774 2.77166 -2.74711 -0.963707 0.501706 2.59432 -2.33043 -0.377413 0.695277 2.97923 -2.58173 -0.550135 0.589774 2.77166 -2.74711 -0.963707 0.501706 2.59432 -2.33043 -0.377413 0.695277 2.97923 -2.58173 -0.550135 0.589774 2.77166 -2.74711 -0.963707 0.501706 2.59432 -2.33043 -0.377413 0.695277 2.97923 -2.60372 -0.53523 0.53227 2.70081 -2.69595 -0.798157 0.464514 2.64434 -2.31359 -0.388848 0.64078 2.95636 -2.60669 -0.524388 0.452501 2.71291 -2.71317 -0.984284 0.487521 2.59124 -2.31677 -0.289328 0.57907 2.96909 -2.60385 -0.535851 0.454555 2.70222 -2.69604 -0.886769 0.425747 2.64852 -2.31373 -0.314234 0.594523 2.95781 -2.58173 -0.550135 0.589774 2.77166 -2.74711 -0.963707 0.501706 2.59432 -2.33043 -0.377413 0.695277 2.97923 -2.60669 -0.524388 0.452501 2.71291 -2.71317 -0.984284 0.487521 2.59124 -2.31677 -0.289328 0.57907 2.96909 -2.61428 -0.513115 0.377713 2.87239 -2.72716 -0.919133 0.385042 2.74208 -2.34648 -0.272053 0.567041 3.07531 -2.62007 -0.513115 0.369965 2.87849 -2.73345 -1.00483 0.49943 2.69672 -2.35239 -0.262797 0.510311 3.08194
 sequ48 1.18 -2.60372 -0.53523 0.53227 2.70081 -2.69595 -0.798157 0.464514 2.64434 -2.31359 -0.388848 0.64078 2.95636 -2.60669 -0.524388 0.452501 2.71291 -2.71317 -0.984284 0.487521 2.59124 -2.31677 -0.289328 0.57907 2.96909 -2.62262 -0.513115 0.418704 2.87931 -2.74379 -0.797985 0.448881 2.69721 -2.35467 -0.280785 0.530943 3.08346 -2.58173 -0.550135 0.589774 2.77166 -2.74711 -0.963707 0.501706 2.59432 -2.33043 -0.377413 0.695277 2.97923 -2.60385 -0.535851 0.454555 2.70222 -2.69604 -0.886769 0.425747 2.64852 -2.31373 -0.314234 0.594523 2.95781 -2.62262 -0.513115 0.418704 2.87931 -2.74379 -0.797985 0.448881 2.69721 -2.35467 -0.280785 0.530943 3.08346 -2.60385 -0.535851 0.454555 2.70222 -2.69604 -0.886769 0.425747 2.64852 -2.31373 -0.314234 0.594523 2.95781 -2.60385 -0.535851 0.454555 2.70222 -2.69604 -0.886769 0.425747 2.64852 -2.31373 -0.314234 0.594523 2.95781 -2.60669 -0.524388 0.452501 2.71291 -2.71317 -0.984284 0.487521 2.59124 -2.31677 -0.289328 0.57907 2.96909 -2.60669 -0.524388 0.452501 2.71291 -2.71317 -0.984284 0.487521 2.59124 -2.31677 -0.289328 0.57907 2.96909 -2.60385 -0.535851 0.454555 2.70222 -2.69604 -0.886769 0.425747 2.64852 -2.31373 -0.314234 0.594523 2.95781 -2.58173 -0.550135 0.589774 2.77166 -2.74711 -0.963707 0.501706 2.59432 -2.33043 -0.377413 0.695277 2.97923 -2.58173 -0.550135 0.589774 2.77166 -2.74711 -0.963707 0.501706 2.59432 -2.33043 -0.377413 0.695277 2.97923 -2.62262 -0.513115 0.418704 2.87931 -2.74379 -0.797985 0.448881 2.69721 -2.35467 -0.280785 0.530943 3.08346 -2.60372 -0.53523 0.53227 2.70081 -2.69595 -0.798157 0.464514 2.64434 -2.31359 -0.388848 0.64078 2.95636 -2.60669 -0.524388 0.452501 2.71291 -2.71317 -0.984284 0.487521 2.59124 -2.31677 -0.289328 0.57907 2.96909 -2.60385 -0.535851 0.454555 2.70222 -2.69604 -0.886769 0.425747 2.64852 -2.31373 -0.314234 0.594523 2.95781 -2.62262 -0.513115 0.418704 2.87931 -2.74379 -0.797985 0.448881 2.69721 -2.35467 -0.280785 0.530943 3.08346 -2.60669 -0.524388 0.452501 2.71291 -2.71317 -0.984284 0.487521 2.59124 -2.31677 -0.289328 0.57907 2.96909 -2.61428 -0.513115 0.377713 2.87239 -2.72716 -0.919133 0.385042 2.74208 -2.34648 -0.272053 0.567041 3.07531 -2.62007 -0.513115 0.369965 2.87849 -2.73345 -1.00483 0.49943 2.69672 -2.35239 -0.262797 0.510311 3.08194
