# Supplementary material for: Cheminformatics Modeling of Gene Silencing for Both Natural and Chemically Modified siRNAs
Source: Molecules. 2022 Sep 28;27(19):6412. doi: 10.3390/molecules27196412 (PMC9570765; doi:10.3390/molecules27196412)
Supplement: Supplementary file 1 [file molecules-27-06412-s001.zip › BramsenDataSet/Bramsen_xl_modified_nts_bcuts.txt]

Name BCUT_PEOE_0 BCUT_PEOE_1 BCUT_PEOE_2 BCUT_PEOE_3 BCUT_SLOGP_0 BCUT_SLOGP_1 BCUT_SLOGP_2 BCUT_SLOGP_3 BCUT_SMR_0 BCUT_SMR_1 BCUT_SMR_2 BCUT_SMR_3
A000 -2.6037245 -0.53522968 0.5322696 2.7008116 -2.6959488 -0.79815668 0.46451437 2.6443374 -2.3135912 -0.38884822 0.64078045 2.9563601
A100 -3.0111523 -0.51911938 0.58553612 2.9605806 -2.9055471 -0.56568474 0.59291756 3.0667408 -2.7549059 -0.39654154 0.70746464 3.2161856
A101 -2.5905585 -0.51311463 0.4143337 2.7698853 -3.2950699 -0.74908513 0.34192926 2.6615622 -2.3611715 -0.16034633 0.56283957 2.9736221
A119 -2.7425416 -0.51311451 0.61688524 2.8617053 -2.9025176 -0.75803894 0.59555227 2.7548797 -2.4947863 -0.34046504 0.75662017 3.0903611
A102 -2.5519378 -0.56542832 0.54538888 2.8334806 -2.6451898 -0.90503097 0.52126259 2.7279332 -2.2794375 -0.40619954 0.72865224 3.0474739
A103 -2.7388549 -0.56284332 0.61911267 2.7566001 -2.8544695 -0.92332566 0.49655733 2.653966 -2.5053322 -0.39746633 0.71511 2.9710019
A104 -2.5960374 -0.51311463 0.41429284 2.7698634 -3.2879682 -0.74731731 0.34192932 2.6621172 -2.3836594 -0.16034581 0.56283861 2.9737496
A105 -2.7666807 -0.51311451 0.58090919 2.8847198 -2.8026576 -0.75353372 0.52539325 2.8898625 -2.5326188 -0.33481997 0.75842643 3.1106658
A106 -2.5913565 -0.52076799 0.45768005 2.7701533 -2.7170372 -0.74305403 0.47302336 2.6660535 -2.3505781 -0.28424135 0.64879233 2.9759278
A107 -2.5973737 -0.51311463 0.48240682 2.7728958 -3.2952864 -0.75158173 0.40231526 2.6626809 -2.3796651 -0.27022269 0.59684372 2.9770148
A108 -2.5756903 -0.51311463 0.56206954 2.7638369 -2.6887417 -0.77007741 0.47850305 2.6570616 -2.3127446 -0.38769865 0.64251554 2.9571388
A109 -2.6499915 -0.51311463 0.575279 2.8086352 -3.527137 -0.67647487 0.49873659 2.7617073 -2.4701693 -0.36160368 0.61385143 3.0176528
A110 -2.6429191 -0.5707252 0.61405647 2.7873602 -2.7728558 -0.88126326 0.50011241 2.7303059 -2.3927131 -0.38814065 0.74354911 3.0036466
A111 -2.7430553 -0.51311463 0.57844162 2.7307889 -2.7971201 -0.76035267 0.47254211 2.7113526 -2.4987144 -0.3819097 0.65184164 2.9611478
A112 -2.6139803 -0.52763194 0.50141799 2.8718636 -2.7271483 -0.88682175 0.45609152 2.7397714 -2.3462067 -0.31889415 0.68289089 3.0747125
A113 -2.5869601 -0.51311463 0.45425373 2.7659452 -2.7123389 -0.7623235 0.40284345 2.6604433 -2.3376253 -0.27198619 0.59941351 2.9720125
A114 -2.6564112 -0.56494421 0.56993622 2.874979 -2.7793305 -0.90306944 0.52468723 2.7634881 -2.4547572 -0.37175411 0.71800172 3.0697842
P001 -2.6100171 -0.57215178 0.53072274 2.7743545 -3.288007 -0.68892199 0.60550946 2.6665289 -2.4000351 -0.38974789 0.67832249 2.9773014
A116 -2.6665919 -0.57256162 0.75460547 2.893347 -2.7458639 -0.75810516 0.73759222 2.777029 -2.391475 -0.4324207 0.893332 3.121182
A117 -2.6587253 -0.51311451 0.54830873 2.9054484 -2.6934376 -0.79889721 0.52531272 2.892585 -2.3992321 -0.33860195 0.71936262 3.1283164
A118 -2.6392579 -0.56986022 0.40968108 2.5528378 -2.6870627 -0.82657379 0.37988672 2.5288348 -2.3531904 -0.1855384 0.63031423 2.811538
C000 -2.6066852 -0.52438825 0.45250145 2.7129078 -2.7131701 -0.98428369 0.48752061 2.5912426 -2.316771 -0.28932807 0.57906985 2.9690878
C100 -3.0111609 -0.51311451 0.54166704 2.9609449 -2.906997 -0.56093019 0.57696128 3.0666976 -2.7549138 -0.39321962 0.6586116 3.2163548
C101 -2.5915606 -0.51311463 0.34499076 2.7806175 -3.295073 -0.76656282 0.46249568 2.6088488 -2.3661799 -0.089452654 0.48018557 2.9855945
C119 -2.7432272 -0.51311451 0.53068042 2.8678725 -2.9159 -0.91218579 0.55955017 2.7209237 -2.4958274 -0.31351021 0.67065179 3.096621
C102 -2.6200683 -0.51311451 0.36996514 2.8784857 -2.7334456 -1.0048268 0.49943 2.6967158 -2.3523886 -0.26279712 0.51031148 3.0819397
C103 -2.7506719 -0.53390306 0.56930763 2.767849 -2.9158413 -1.0128499 0.50898421 2.5987022 -2.5162089 -0.36106002 0.63429016 2.9839444
C104 -2.5975659 -0.51311463 0.34493521 2.780591 -3.2879689 -0.76185948 0.46249586 2.6098888 -2.3857362 -0.089452654 0.48018557 2.9856999
C105 -2.7676415 -0.51311451 0.4682349 2.8902559 -2.8084409 -0.82757151 0.52979124 2.8614044 -2.5340703 -0.29698285 0.61868542 3.1163983
C106 -2.5957978 -0.53733426 0.59442908 2.7807145 -2.7440419 -0.81526685 0.5671162 2.6153562 -2.3596783 -0.40635478 0.67952532 2.9885387
C107 -2.599484 -0.51311463 0.41353318 2.7833221 -3.2953904 -0.83338648 0.47448325 2.6101496 -2.385112 -0.18661681 0.52613062 2.9887128
C108 -2.5758641 -0.51311463 0.4727582 2.7750902 -2.7019303 -0.96383315 0.49230784 2.6032009 -2.3157825 -0.28853381 0.58049101 2.9698467
C109 -2.6791463 -0.51311463 0.54823017 2.8046589 -2.927412 -0.80160832 0.55356562 2.7134099 -2.4413369 -0.36794972 0.61404723 3.027076
C110 -2.6430321 -0.53891587 0.49503863 2.7954619 -2.7729766 -0.97434199 0.51745999 2.6784492 -2.3928444 -0.33309913 0.62143761 3.0127068
C111 -2.7551684 -0.51311463 0.48291242 2.7423506 -2.8552711 -0.91804105 0.49042767 2.6516092 -2.5097888 -0.28409415 0.59301287 2.9743605
C112 -2.6200683 -0.51311451 0.36996514 2.8784857 -2.7334456 -1.0048268 0.49943 2.6967158 -2.3523886 -0.26279712 0.51031148 3.0819397
C113 -2.587467 -0.51311463 0.38067007 2.7768848 -2.7366078 -0.86834466 0.47502282 2.6073918 -2.3439393 -0.18752004 0.52758211 2.9841275
C114 -2.6806579 -0.51311463 0.49674821 2.886734 -2.874995 -1.0616937 0.49933881 2.6935813 -2.4738929 -0.34930292 0.59112078 3.0826755
C116 -2.7106791 -0.55834049 0.65546018 2.9257367 -3.4546444 -0.72799408 0.69359565 2.6686542 -2.5028427 -0.41572103 0.74234968 3.1351824
C117 -2.6681554 -0.51311451 0.4531132 2.9109647 -2.7059839 -0.88126022 0.52965742 2.8594265 -2.4111152 -0.29887655 0.6006968 3.1341116
C118 -2.6360323 -0.58209747 0.57706857 2.5934048 -2.7481797 -0.95408064 0.54806793 2.4891005 -2.3720136 -0.3747465 0.69345248 2.8319268
G000 -2.6038475 -0.53585088 0.45455468 2.7022171 -2.6960449 -0.88676929 0.4257468 2.6485159 -2.3137307 -0.31423444 0.59452295 2.9578094
G100 -3.0111527 -0.51311451 0.54166728 2.960604 -2.9055464 -0.56093019 0.58146423 3.0667417 -2.7549062 -0.39414111 0.6586265 3.2161953
G101 -2.590601 -0.51311463 0.34499076 2.7709472 -3.2950699 -0.77750582 0.34751746 2.6653883 -2.3614111 -0.16260722 0.49672449 2.9749167
G119 -2.742574 -0.51311451 0.53313649 2.8622067 -2.9025092 -0.86367369 0.52702814 2.7566526 -2.4948356 -0.32042703 0.68924052 3.0908556
G102 -2.6142771 -0.51311451 0.37771299 2.8723936 -2.7271602 -0.91913301 0.38504192 2.7420781 -2.3464823 -0.27205291 0.56704062 3.0753064
G103 -2.7394536 -0.54446089 0.57669061 2.7577429 -2.8544598 -0.95492935 0.46343976 2.658181 -2.5058839 -0.36777484 0.65260881 2.9724092
G104 -2.5961044 -0.51311463 0.34493521 2.7709248 -3.2879682 -0.7709468 0.34751746 2.6659114 -2.3837543 -0.16260722 0.49672443 2.9750412
G105 -2.7667253 -0.52118099 0.47322151 2.8851507 -2.8026617 -0.80317658 0.45626959 2.8907957 -2.5326872 -0.30478486 0.65800762 3.1110981
G106 -2.594213 -0.53771484 0.59708339 2.7711129 -2.7186198 -0.81272119 0.54308754 2.6701641 -2.3531849 -0.40665686 0.69023353 2.9780736
G107 -2.597465 -0.51311463 0.41486079 2.7739196 -3.2952864 -0.81070125 0.38608566 2.6664753 -2.3799343 -0.2355158 0.54236281 2.9782662
G108 -2.5756981 -0.51311463 0.47434312 2.7649667 -2.6888249 -0.87191796 0.43497199 2.6610465 -2.3128777 -0.31339711 0.59577405 2.9585826
G109 -2.6598694 -0.51311463 0.55214202 2.8019667 -3.3545268 -0.73482579 0.4972133 2.7641253 -2.4469187 -0.35827926 0.60949457 3.0184004
G110 -2.6429245 -0.54723364 0.50028318 2.7881236 -2.7728558 -0.93003726 0.44643682 2.7331567 -2.392719 -0.34130111 0.65883595 3.0045373
G111 -2.7436669 -0.51311463 0.48288208 2.7320349 -2.7971885 -0.84005183 0.43086895 2.7148602 -2.4992783 -0.30888093 0.59641683 2.9626262
G112 -2.6142771 -0.51311451 0.37771299 2.8723936 -2.7271602 -0.91913301 0.38504192 2.7420781 -2.3464823 -0.27205291 0.56704062 3.0753064
G113 -2.5869815 -0.51311463 0.38019264 2.7670379 -2.7124465 -0.82856137 0.38634703 2.6643093 -2.3379223 -0.23645627 0.54382825 2.9733293
G114 -2.6577835 -0.51311463 0.52323258 2.8759327 -2.7795053 -0.91985685 0.45607656 2.7667241 -2.4557827 -0.36177799 0.63271075 3.0708773
G116 -2.6670825 -0.57379568 0.71448767 2.8937953 -2.7459373 -0.75658172 0.69400215 2.7787676 -2.3920414 -0.44148135 0.86293358 3.1216145
G117 -2.659199 -0.52447373 0.45826668 2.9058628 -2.693481 -0.85264462 0.45658621 2.8936431 -2.3998456 -0.30698305 0.63884544 3.1287377
G118 -2.6251545 -0.60043085 0.58100837 2.5781698 -2.6909208 -0.90424788 0.49893811 2.5378842 -2.3583972 -0.40807262 0.71270919 2.8178058
T000 -2.5817389 -0.51311463 0.52286476 2.7723043 -2.7486956 -0.96177757 0.50168818 2.596205 -2.3312137 -0.33036944 0.60525411 2.9804177
T100 -3.0111618 -0.51311451 0.53496689 2.9609821 -2.9072621 -0.56093019 0.58179295 3.0666976 -2.7549145 -0.35679099 0.64295763 3.2163799
T101 -2.590601 -0.51311463 0.34499076 2.7709472 -3.2950699 -0.77750582 0.34751746 2.6653883 -2.3614111 -0.16260722 0.49672449 2.9749167
T119 -2.7434003 -0.51311451 0.53138089 2.8686705 -2.9177327 -0.75326741 0.58667165 2.7212286 -2.496016 -0.32248792 0.63386232 3.0978787
T102 -2.6226187 -0.51311451 0.41870439 2.8793085 -2.743794 -0.79798502 0.44888097 2.6972127 -2.3546743 -0.28078505 0.53094286 3.0834565
T103 -2.7532854 -0.51311463 0.52311456 2.7699256 -2.9223804 -0.91357142 0.49486578 2.6003177 -2.5178921 -0.32305121 0.60555261 2.9877543
T104 -2.5984468 -0.51311463 0.40401173 2.7824862 -3.2879689 -0.63523626 0.2969892 2.611279 -2.3863771 -0.11101628 0.28204951 2.9891918
T105 -2.7678645 -0.51311451 0.47014359 2.8909166 -2.810288 -0.67074716 0.51739258 2.8614757 -2.5342994 -0.30404335 0.57860583 3.1174793
T106 -2.5968096 -0.51366311 0.54475284 2.7825963 -2.7572 -0.70431721 0.54891717 2.6166453 -2.3618622 -0.36507136 0.62929332 2.9919291
T107 -2.6006989 -0.51311463 0.46282354 2.7851474 -3.295393 -0.69931519 0.37945521 2.6115501 -2.386626 -0.22202528 0.44274241 2.9920952
T108 -2.5759764 -0.51311463 0.52387077 2.777118 -2.7174518 -0.7949487 0.47809345 2.6047392 -2.3172467 -0.33307496 0.61247939 2.9737937
T109 -2.6582949 -0.51039046 0.50413978 2.8180654 -3.5271471 -0.56796974 0.49806803 2.7136984 -2.4741838 -0.33551571 0.58358693 3.029835
T110 -2.6430793 -0.51409757 0.4771356 2.7968285 -2.7730331 -0.86094666 0.49742958 2.6791623 -2.3928831 -0.30859521 0.58898127 3.0151377
T111 -2.7578137 -0.51311463 0.5213542 2.7447186 -2.8640602 -0.69618666 0.47250885 2.6526711 -2.5115368 -0.32868549 0.62103653 2.9784026
T112 -2.6226187 -0.51311451 0.41870439 2.8793085 -2.743794 -0.79798502 0.44888097 2.6972127 -2.3546743 -0.28078505 0.53094286 3.0834565
T113 -2.5878074 -0.51311463 0.36554635 2.7788436 -2.7506685 -0.72198093 0.35980824 2.6088464 -2.3462343 -0.22203492 0.44473931 2.9876854
T114 -2.6868238 -0.51353747 0.48501614 2.8881269 -2.8869429 -0.83029377 0.49496073 2.694454 -2.4771576 -0.32129598 0.5855096 3.0852938
T116 -2.678952 -0.55631816 0.63180172 2.8998537 -2.7981699 -0.62746519 0.60544562 2.740633 -2.4051521 -0.43168569 0.78002322 3.1281061
T117 -2.6711142 -0.51311451 0.47096911 2.911576 -2.7264414 -0.72335804 0.51747441 2.8595126 -2.4138579 -0.30390689 0.57979006 3.1351421
T118 -2.6399641 -0.51311463 0.52744979 2.6011915 -2.767123 -0.87622964 0.57213902 2.492806 -2.3758073 -0.33323917 0.627455 2.8428762
U000 -2.5817301 -0.55013478 0.58977407 2.7716596 -2.7471082 -0.96370655 0.50170594 2.5943193 -2.3304307 -0.3774128 0.69527733 2.9792287
U100 -3.0111616 -0.51980895 0.57216805 2.9609718 -2.9072442 -0.56093019 0.58976096 3.0666976 -2.7549145 -0.39111856 0.69429469 3.2163744
U101 -2.5919476 -0.51311463 0.43861037 2.7819271 -3.295073 -0.63930124 0.38382447 2.6086266 -2.3672204 -0.30858114 0.54256821 2.9880085
U119 -2.7433579 -0.51311451 0.61688614 2.8684413 -2.9176164 -0.75326741 0.58956599 2.7208219 -2.4959662 -0.33893037 0.75390351 3.0975542
U102 -2.6217523 -0.52663267 0.46944025 2.8790741 -2.7422554 -0.81719488 0.45062247 2.6965742 -2.3538485 -0.32529429 0.60189462 3.0830562
U103 -2.7526708 -0.55199361 0.5840466 2.769275 -2.9219875 -0.91405928 0.4949601 2.5984683 -2.5174713 -0.3698296 0.68433166 2.9865704
U104 -2.5981102 -0.51311463 0.43860659 2.7819002 -3.2879689 -0.63528174 0.38382453 2.6096702 -2.3861618 -0.3085807 0.54256731 2.9881091
U105 -2.767813 -0.51312494 0.550708 2.8907297 -2.8101189 -0.67266119 0.51959276 2.8613436 -2.5342431 -0.33992064 0.68248057 3.117209
U106 -2.5964172 -0.55718994 0.60489678 2.7820146 -2.7558231 -0.70433575 0.62233442 2.6151454 -2.3610983 -0.39855969 0.71605539 2.9908829
U107 -2.6002381 -0.51311463 0.49268973 2.7845843 -3.2953928 -0.69933885 0.4228844 2.6099291 -2.3861268 -0.34406191 0.5790118 2.9910519
U108 -2.5759304 -0.51311463 0.55840003 2.7764876 -2.7152662 -0.79495895 0.47810787 2.6029704 -2.3166547 -0.38621795 0.62899965 2.9725347
U109 -2.6576414 -0.51311463 0.5400666 2.8176868 -3.5271471 -0.56797296 0.49809244 2.7130539 -2.4740043 -0.36148143 0.59608507 3.0291281
U110 -2.643064 -0.55540633 0.55153108 2.7964113 -2.7730267 -0.86101431 0.49753892 2.6782691 -2.3928702 -0.36697584 0.68579745 3.0144165
U111 -2.7571983 -0.51311463 0.57708371 2.7439549 -2.8634515 -0.69619119 0.47251001 2.6513853 -2.5110946 -0.38120964 0.65070522 2.9771242
U112 -2.6217523 -0.52663267 0.46944025 2.8790741 -2.7422554 -0.81719488 0.45062247 2.6965742 -2.3538485 -0.32529429 0.60189462 3.0830562
U113 -2.5876696 -0.51311463 0.49389848 2.7782359 -2.7491467 -0.72201115 0.42342228 2.6071672 -2.3453946 -0.34565592 0.58184564 2.9865794
U114 -2.6851389 -0.53493553 0.52767402 2.8877344 -2.8861833 -0.84874761 0.50609231 2.6933367 -2.4762826 -0.3594664 0.64372963 3.0846086
U116 -2.7123096 -0.57253814 0.63407063 2.9261537 -3.4547808 -0.60106295 0.73367834 2.6685085 -2.5037649 -0.42152146 0.769086 3.1359379
U117 -2.6702485 -0.51704091 0.5505206 2.9114053 -2.7238307 -0.7246595 0.51956743 2.8593538 -2.4130163 -0.34249908 0.68233556 3.1348913
U118 -2.6387222 -0.57817405 0.62789226 2.5980735 -2.7654057 -0.87623584 0.5723998 2.4888928 -2.3745492 -0.4061799 0.75765914 2.8382266
A002 -2.58374 -0.51311463 0.56320649 2.7308664 -2.6652858 -0.76832956 0.46939987 2.7087929 -2.3155532 -0.38798192 0.6420185 2.9536128
C002 -2.5837379 -0.51311463 0.47349256 2.7424827 -2.6666365 -0.95855343 0.48919207 2.6508586 -2.3190689 -0.28872934 0.58009571 2.9663796
G002 -2.5837402 -0.51311463 0.47494197 2.7321217 -2.6653023 -0.87001914 0.42896968 2.7121964 -2.3157082 -0.31360343 0.59542072 2.9550786
T002 -2.5837395 -0.51311463 0.52412564 2.7448671 -2.6751146 -0.78798199 0.46876922 2.6519098 -2.3207066 -0.33307639 0.61213291 2.9704018
