# Supplementary material for: Cheminformatics Modeling of Gene Silencing for Both Natural and Chemically Modified siRNAs
Source: Molecules. 2022 Sep 28;27(19):6412. doi: 10.3390/molecules27196412 (PMC9570765; doi:10.3390/molecules27196412)
Supplement: Supplementary file 1 [file molecules-27-06412-s001.zip › BramsenDataSet/modified_siRNA_AS_Bramsen_xl_dataset]

Name eGlogP_Levels Sequence
DHARM1 0.24 A000C113U000U000G000U000G000G000C000C000G000U000U000U000A000C000G000U000C000G000C000
DO1001 0.2 A113C000U000U000G000U000G000G000C000C000G000U000U000U000A000C000G000U000C000G000C107
DO1002 0.49 A113C000U000U000G000U000G000G000C000C000G000U000U000U000A000C000G000U106C000G000C000
GS2371 0.41 A103C103U000U000G000U000G000G000C000C000G000U000U000U000A000C000G000U000C000G000C000
GS2372 0.11 A000C000U000U000G000U000G000G000C000C000G000U000U000U000A000C000G000U000C000G103C103
GS2373 1.12 A000C000U000U000G103U000G000G103C000C000G103U000U000U103A000C000G103U000C000G103C000
GS2378 0.25 A000C000U103U000G000U103G000G000C000C000G000U000U000U103A000C000G000U103C000G103C103
GS2537 0.19 A000C000U000U000G000U000G000G000C000C000G000U000U000U000A000C000G000U111C111G111T002
GS2538 0.21 A000C111U000U000G000U000G000G000C000C000G000U000U000U000A000C000G000U111C111G111T002
GS2539 0.2 A000C000U111U000G000U000G000G000C000C000G000U000U000U000A000C000G000U111C111G111T002
GS2540 0.63 A000C111U000U000G000U000G000G000C111C000G000U000U000U000A000C000G000U111C111G111T002
GS2544 0.59 A000C000U000U000G000U000G000G000C000C000G000U000U000U000A000C000G000U101C101G000T002
GS2549 0.87 A000C000U000U000G000U000G000G000C000C000G000U000U000U000A000C000G000U104C104G000T002
JC10 0.32 A108C113U108U113G108U113G108G113C108C113G108U113U108U113A108C113G108U113C108G113C108
JC-A1 0.26 A000C000U119U000G000U000G000G000C000C000G000U000U000U000A000C000G000U119C000G000C000
JC-A2 0.63 A000C000U000U119G000U000G000G000C000C000G000U000U000U000A000C000G000U119C000G000C000
JC-A3 0.69 A000C000U119U119G000U000G000G000C000C000G000U000U000U000A000C000G000U119C000G000C000
JC-F1 0.1 A000C000U105U000G000U000G000G000C000C000G000U000U000U000A000C000G000U105C000G000C000
JC-F2 0.18 A000C000U000U105G000U000G000G000C000C000G000U000U000U000A000C000G000U105C000G000C000
JC-F3 0.19 A000C000U105U105G000U000G000G000C000C000G000U000U000U000A000C000G000U105C000G000C000
JC-S1 0.12 A000C000U117U000G000U000G000G000C000C000G000U000U000U000A000C000G000U117C000G000C000
JC-S2 0.28 A000C000U000U117G000U000G000G000C000C000G000U000U000U000A000C000G000U117C000G000C000
JC-S3 0.31 A000C000U117U117G000U000G000G000C000C000G000U000U000U000A000C000G000U117C000G000C000
JE1001 0.13 A000C000U000U000G000U000G000G000C000C000G000U000U000U000A000C000G000U000C000G107C107
JH1001 0.45 P001C000U000U000G000U000G000G000C000C000G000U000U000U000A000C000G000U000C000G000C000
JW1186 0.1 A000C000U000U000G000T110G000G000C000C000G000U000U000U000A000C000G000U000C000G112C112
JW1187 0.76 A000C000T110U000G000T110G000G000C000C000G000U000U000T110A000C000G000T110C000G112C112
W006 0.09 A000C000U000U000G000U000G000G000C000C000G000U000U000U000A000C000G000U000C000G112C112
W010 0.54 A000C000T112U000G000T112G000G000C000C000G000U000U000T112A000C000G000T112C000G112C112
W042 0.18 A000C000U000U000G000U000G000G000C000C000G000U000U000U000A000C000G000U000C110G000C110
W047 0.14 A000C000U000U000G000U000G000G000C000C000G000U000U000U000A000C000G000U000C000G000C102
W053 0.14 A000C000U000U000G000U000G000G000C000C000G000U000U000U000A000C000G000U000C000G000C000
W054 0.33 A000C000U000U000G000U000G000G000C000C000G000U000U000U000A000C000G000U000C000T110T110
W059 0.18 A000C000U000U000G000U000G000G000C000C000G000U000U000U000A000C000G000U000C000G000T110
W068 0.54 A000C000U000U000G000T100G000G000C000C000G000U000U000U000A000C000G000U000C000G112C112
W075 0.14 A000C000U000U000G000U000G000G000C000C000G000U000U000U000A000C000G000U000C112G112C000
W095 0.36 A000C000U000U000G000U000G000G000C000C000G000U000U000U000A000C000G000T100C000G112C112
W096 0.38 A000C000U000U000G000T116G000G000C000C000G000U000U000U000A000C000G000U000C000G112C112
W097 0.46 A000C000U000U000G000U000G000G000C000C000G000U000U000U000A000C000G000T116C000G112C112
W106 1.11 A113C113U113U113G113U113G113G113C113C113G113U113U113U113A113C113G113U113C113G113C113
W123 0.11 A000C000U000U000G000U118G000G000C000C000G000U000U000U000A000C000G000U000C000G112C112
W124 0.16 A000C000U118U000G000U000G000G000C000C000G000U000U000U000A000C000G000U000C000G112C112
W125 0.11 A000C000U000U000G000U000G000G000C000C000G000U000U000U000A000C000G000U118C000G112C112
W126 0.13 A000C000U000U000G000U000G000G000C000C000G000U118U000U000A000C000G000U000C000G112C112
W127 0.26 A000C000U000U000G000U000G000G000C000C000G000U000U000U000A000C000G000U000C000G000C118
W128 0.56 A000C000U118U000G000U000G000G000C000C000G000U000U000U000A000C000G000U000C000G000C118
W180 0.27 A000C000U000U000G000U000G000G000C000C000G000U000U000U000A000C000G000U000C000G112C112
W209 1.18 A000C000T112U000G000T112G000G000C000C000G000U000U000T112A000C000G000T112C000G112C112
