# Supplementary material for: Cheminformatics Modeling of Gene Silencing for Both Natural and Chemically Modified siRNAs
Source: Molecules. 2022 Sep 28;27(19):6412. doi: 10.3390/molecules27196412 (PMC9570765; doi:10.3390/molecules27196412)
Supplement: Supplementary file 1 [file molecules-27-06412-s001.zip › HueskenDataSet/ACGUT_bcuts.txt]

mol mol_name BCUT_PEOE_0 BCUT_PEOE_1 BCUT_PEOE_2 BCUT_PEOE_3 BCUT_SLOGP_0 BCUT_SLOGP_1 BCUT_SLOGP_2 BCUT_SLOGP_3 BCUT_SMR_0 BCUT_SMR_1 BCUT_SMR_2 BCUT_SMR_3
P(OCC1OC(n2c3ncnc(N)c3nc2)C(O)C1O)(=O)([O-])[O-] nt_A -2.5816898 -0.55733085 0.66709256 2.7590129 -2.7101977 -0.96640629 0.50219971 2.6477587 -2.3243177 -0.40642396 0.75557208 2.9641578
P(OCC1OC(N2C=CC(=NC2=O)N)C(O)C1O)(=O)([O-])[O-] nt_C -2.5817177 -0.53181106 0.58753127 2.7702413 -2.73418 -1.0458651 0.51310664 2.5945518 -2.3291771 -0.37490469 0.65026414 2.976644
P(OCC1OC(n2c3N=C(NC(=O)c3nc2)N)C(O)C1O)(=O)([O-])[O-] nt_G -2.581691 -0.54122037 0.59063238 2.7601523 -2.7103064 -0.97742468 0.46404621 2.6518762 -2.3245373 -0.37916979 0.66729313 2.9655471
P(OCC1OC(N2C=CC(=O)NC2=O)C(O)C1O)(=O)([O-])[O-] nt_U -2.5817301 -0.55013478 0.58977407 2.7716596 -2.7471082 -0.96370655 0.50170594 2.5943193 -2.3304307 -0.3774128 0.69527733 2.9792287
P(OCC1OC(N2C=C(C)C(=O)NC2=O)CC1O)(=O)([O-])[O-] nt_T -2.5837395 -0.51311463 0.52412564 2.7448671 -2.6751146 -0.78798199 0.46876922 2.6519098 -2.3207066 -0.33307639 0.61213291 2.9704018
