# Supplementary material for: Cheminformatics Modeling of Gene Silencing for Both Natural and Chemically Modified siRNAs
Source: Molecules. 2022 Sep 28;27(19):6412. doi: 10.3390/molecules27196412 (PMC9570765; doi:10.3390/molecules27196412)
Supplement: Supplementary file 1 [file molecules-27-06412-s001.zip › HueskenDataSet/Huesken-train-test-values-9-27-2022.txt]

siRNA-ID	Field_2	Field_3	Field_4	Field_5	Field_6	Field_7	Field_8	Field_9	Field_10	Field_11	Field_12	Field_13	Field_14	Field_15	Field_16	Field_17	Field_18	Field_19	Field_20	Field_21	Field_22	Field_23	Field_24	Field_25	Field_26	Field_27	Field_28	Field_29	Field_30	Field_31	Field_32	Field_33	Field_34	Field_35	Field_36	Field_37	Field_38	Field_39	Field_40	Field_41	Field_42	Field_43	Field_44	Field_45	Field_46	Field_47	Field_48	Field_49	Field_50
17889	-2.5817177	-0.53181106	0.58753127	2.7702413	-2.73418	-1.0458651	0.51310664	2.5945518	-2.3291771	-0.37490469	0.65026414	2.976644	-2.5816898	-0.55733085	0.66709256	2.7590129	-2.7101977	-0.96640629	0.50219971	2.6477587	-2.3243177	-0.40642396	0.75557208	2.9641578	-2.5817301	-0.55013478	0.58977407	2.7716596	-2.7471082	-0.96370655	0.50170594	2.5943193	-2.3304307	-0.3774128	0.69527733	2.9792287	-2.5816898	-0.55733085	0.66709256	2.7590129	-2.7101977	-0.96640629	0.50219971	2.6477587	-2.3243177	-0.40642396	0.75557208	2.9641578	-2.5817301
17132	-2.5817177	-0.53181106	0.58753127	2.7702413	-2.73418	-1.0458651	0.51310664	2.5945518	-2.3291771	-0.37490469	0.65026414	2.976644	-2.5816898	-0.55733085	0.66709256	2.7590129	-2.7101977	-0.96640629	0.50219971	2.6477587	-2.3243177	-0.40642396	0.75557208	2.9641578	-2.581691	-0.54122037	0.59063238	2.7601523	-2.7103064	-0.97742468	0.46404621	2.6518762	-2.3245373	-0.37916979	0.66729313	2.9655471	-2.5817301	-0.55013478	0.58977407	2.7716596	-2.7471082	-0.96370655	0.50170594	2.5943193	-2.3304307	-0.3774128	0.69527733	2.9792287	-2.581691
17037	-2.5817177	-0.53181106	0.58753127	2.7702413	-2.73418	-1.0458651	0.51310664	2.5945518	-2.3291771	-0.37490469	0.65026414	2.976644	-2.5817177	-0.53181106	0.58753127	2.7702413	-2.73418	-1.0458651	0.51310664	2.5945518	-2.3291771	-0.37490469	0.65026414	2.976644	-2.5817301	-0.55013478	0.58977407	2.7716596	-2.7471082	-0.96370655	0.50170594	2.5943193	-2.3304307	-0.3774128	0.69527733	2.9792287	-2.581691	-0.54122037	0.59063238	2.7601523	-2.7103064	-0.97742468	0.46404621	2.6518762	-2.3245373	-0.37916979	0.66729313	2.9655471	-2.5817177
18138	-2.5816898	-0.55733085	0.66709256	2.7590129	-2.7101977	-0.96640629	0.50219971	2.6477587	-2.3243177	-0.40642396	0.75557208	2.9641578	-2.5817301	-0.55013478	0.58977407	2.7716596	-2.7471082	-0.96370655	0.50170594	2.5943193	-2.3304307	-0.3774128	0.69527733	2.9792287	-2.5816898	-0.55733085	0.66709256	2.7590129	-2.7101977	-0.96640629	0.50219971	2.6477587	-2.3243177	-0.40642396	0.75557208	2.9641578	-2.5817301	-0.55013478	0.58977407	2.7716596	-2.7471082	-0.96370655	0.50170594	2.5943193	-2.3304307	-0.3774128	0.69527733	2.9792287	-2.5817301
17118	-2.5816898	-0.55733085	0.66709256	2.7590129	-2.7101977	-0.96640629	0.50219971	2.6477587	-2.3243177	-0.40642396	0.75557208	2.9641578	-2.581691	-0.54122037	0.59063238	2.7601523	-2.7103064	-0.97742468	0.46404621	2.6518762	-2.3245373	-0.37916979	0.66729313	2.9655471	-2.5817177	-0.53181106	0.58753127	2.7702413	-2.73418	-1.0458651	0.51310664	2.5945518	-2.3291771	-0.37490469	0.65026414	2.976644	-2.5817177	-0.53181106	0.58753127	2.7702413	-2.73418	-1.0458651	0.51310664	2.5945518	-2.3291771	-0.37490469	0.65026414	2.976644	-2.581691
19030	-2.5816898	-0.55733085	0.66709256	2.7590129	-2.7101977	-0.96640629	0.50219971	2.6477587	-2.3243177	-0.40642396	0.75557208	2.9641578	-2.5816898	-0.55733085	0.66709256	2.7590129	-2.7101977	-0.96640629	0.50219971	2.6477587	-2.3243177	-0.40642396	0.75557208	2.9641578	-2.5816898	-0.55733085	0.66709256	2.7590129	-2.7101977	-0.96640629	0.50219971	2.6477587	-2.3243177	-0.40642396	0.75557208	2.9641578	-2.5816898	-0.55733085	0.66709256	2.7590129	-2.7101977	-0.96640629	0.50219971	2.6477587	-2.3243177	-0.40642396	0.75557208	2.9641578	-2.5817301
18309	-2.5817301	-0.55013478	0.58977407	2.7716596	-2.7471082	-0.96370655	0.50170594	2.5943193	-2.3304307	-0.3774128	0.69527733	2.9792287	-2.5817301	-0.55013478	0.58977407	2.7716596	-2.7471082	-0.96370655	0.50170594	2.5943193	-2.3304307	-0.3774128	0.69527733	2.9792287	-2.581691	-0.54122037	0.59063238	2.7601523	-2.7103064	-0.97742468	0.46404621	2.6518762	-2.3245373	-0.37916979	0.66729313	2.9655471	-2.5817301	-0.55013478	0.58977407	2.7716596	-2.7471082	-0.96370655	0.50170594	2.5943193	-2.3304307	-0.3774128	0.69527733	2.9792287	-2.5817301
18126	-2.5817177	-0.53181106	0.58753127	2.7702413	-2.73418	-1.0458651	0.51310664	2.5945518	-2.3291771	-0.37490469	0.65026414	2.976644	-2.5816898	-0.55733085	0.66709256	2.7590129	-2.7101977	-0.96640629	0.50219971	2.6477587	-2.3243177	-0.40642396	0.75557208	2.9641578	-2.5816898	-0.55733085	0.66709256	2.7590129	-2.7101977	-0.96640629	0.50219971	2.6477587	-2.3243177	-0.40642396	0.75557208	2.9641578	-2.5816898	-0.55733085	0.66709256	2.7590129	-2.7101977	-0.96640629	0.50219971	2.6477587	-2.3243177	-0.40642396	0.75557208	2.9641578	-2.5817301
19064	-2.5816898	-0.55733085	0.66709256	2.7590129	-2.7101977	-0.96640629	0.50219971	2.6477587	-2.3243177	-0.40642396	0.75557208	2.9641578	-2.581691	-0.54122037	0.59063238	2.7601523	-2.7103064	-0.97742468	0.46404621	2.6518762	-2.3245373	-0.37916979	0.66729313	2.9655471	-2.581691	-0.54122037	0.59063238	2.7601523	-2.7103064	-0.97742468	0.46404621	2.6518762	-2.3245373	-0.37916979	0.66729313	2.9655471	-2.581691	-0.54122037	0.59063238	2.7601523	-2.7103064	-0.97742468	0.46404621	2.6518762	-2.3245373	-0.37916979	0.66729313	2.9655471	-2.5817301
17490	-2.5817177	-0.53181106	0.58753127	2.7702413	-2.73418	-1.0458651	0.51310664	2.5945518	-2.3291771	-0.37490469	0.65026414	2.976644	-2.5816898	-0.55733085	0.66709256	2.7590129	-2.7101977	-0.96640629	0.50219971	2.6477587	-2.3243177	-0.40642396	0.75557208	2.9641578	-2.5817177	-0.53181106	0.58753127	2.7702413	-2.73418	-1.0458651	0.51310664	2.5945518	-2.3291771	-0.37490469	0.65026414	2.976644	-2.5816898	-0.55733085	0.66709256	2.7590129	-2.7101977	-0.96640629	0.50219971	2.6477587	-2.3243177	-0.40642396	0.75557208	2.9641578	-2.5816898
19780	-2.581691	-0.54122037	0.59063238	2.7601523	-2.7103064	-0.97742468	0.46404621	2.6518762	-2.3245373	-0.37916979	0.66729313	2.9655471	-2.5817301	-0.55013478	0.58977407	2.7716596	-2.7471082	-0.96370655	0.50170594	2.5943193	-2.3304307	-0.3774128	0.69527733	2.9792287	-2.5816898	-0.55733085	0.66709256	2.7590129	-2.7101977	-0.96640629	0.50219971	2.6477587	-2.3243177	-0.40642396	0.75557208	2.9641578	-2.5816898	-0.55733085	0.66709256	2.7590129	-2.7101977	-0.96640629	0.50219971	2.6477587	-2.3243177	-0.40642396	0.75557208	2.9641578	-2.581691
17435	-2.5817177	-0.53181106	0.58753127	2.7702413	-2.73418	-1.0458651	0.51310664	2.5945518	-2.3291771	-0.37490469	0.65026414	2.976644	-2.5816898	-0.55733085	0.66709256	2.7590129	-2.7101977	-0.96640629	0.50219971	2.6477587	-2.3243177	-0.40642396	0.75557208	2.9641578	-2.581691	-0.54122037	0.59063238	2.7601523	-2.7103064	-0.97742468	0.46404621	2.6518762	-2.3245373	-0.37916979	0.66729313	2.9655471	-2.5817177	-0.53181106	0.58753127	2.7702413	-2.73418	-1.0458651	0.51310664	2.5945518	-2.3291771	-0.37490469	0.65026414	2.976644	-2.5816898
16864	-2.5816898	-0.55733085	0.66709256	2.7590129	-2.7101977	-0.96640629	0.50219971	2.6477587	-2.3243177	-0.40642396	0.75557208	2.9641578	-2.5817301	-0.55013478	0.58977407	2.7716596	-2.7471082	-0.96370655	0.50170594	2.5943193	-2.3304307	-0.3774128	0.69527733	2.9792287	-2.581691	-0.54122037	0.59063238	2.7601523	-2.7103064	-0.97742468	0.46404621	2.6518762	-2.3245373	-0.37916979	0.66729313	2.9655471	-2.5817177	-0.53181106	0.58753127	2.7702413	-2.73418	-1.0458651	0.51310664	2.5945518	-2.3291771	-0.37490469	0.65026414	2.976644	-2.5816898
17696	-2.581691	-0.54122037	0.59063238	2.7601523	-2.7103064	-0.97742468	0.46404621	2.6518762	-2.3245373	-0.37916979	0.66729313	2.9655471	-2.581691	-0.54122037	0.59063238	2.7601523	-2.7103064	-0.97742468	0.46404621	2.6518762	-2.3245373	-0.37916979	0.66729313	2.9655471	-2.581691	-0.54122037	0.59063238	2.7601523	-2.7103064	-0.97742468	0.46404621	2.6518762	-2.3245373	-0.37916979	0.66729313	2.9655471	-2.581691	-0.54122037	0.59063238	2.7601523	-2.7103064	-0.97742468	0.46404621	2.6518762	-2.3245373	-0.37916979	0.66729313	2.9655471	-2.5817301
17249	-2.5817177	-0.53181106	0.58753127	2.7702413	-2.73418	-1.0458651	0.51310664	2.5945518	-2.3291771	-0.37490469	0.65026414	2.976644	-2.581691	-0.54122037	0.59063238	2.7601523	-2.7103064	-0.97742468	0.46404621	2.6518762	-2.3245373	-0.37916979	0.66729313	2.9655471	-2.5816898	-0.55733085	0.66709256	2.7590129	-2.7101977	-0.96640629	0.50219971	2.6477587	-2.3243177	-0.40642396	0.75557208	2.9641578	-2.581691	-0.54122037	0.59063238	2.7601523	-2.7103064	-0.97742468	0.46404621	2.6518762	-2.3245373	-0.37916979	0.66729313	2.9655471	-2.5817177
19575	-2.5816898	-0.55733085	0.66709256	2.7590129	-2.7101977	-0.96640629	0.50219971	2.6477587	-2.3243177	-0.40642396	0.75557208	2.9641578	-2.581691	-0.54122037	0.59063238	2.7601523	-2.7103064	-0.97742468	0.46404621	2.6518762	-2.3245373	-0.37916979	0.66729313	2.9655471	-2.5817177	-0.53181106	0.58753127	2.7702413	-2.73418	-1.0458651	0.51310664	2.5945518	-2.3291771	-0.37490469	0.65026414	2.976644	-2.581691	-0.54122037	0.59063238	2.7601523	-2.7103064	-0.97742468	0.46404621	2.6518762	-2.3245373	-0.37916979	0.66729313	2.9655471	-2.581691
17821	-2.5816898	-0.55733085	0.66709256	2.7590129	-2.7101977	-0.96640629	0.50219971	2.6477587	-2.3243177	-0.40642396	0.75557208	2.9641578	-2.581691	-0.54122037	0.59063238	2.7601523	-2.7103064	-0.97742468	0.46404621	2.6518762	-2.3245373	-0.37916979	0.66729313	2.9655471	-2.581691	-0.54122037	0.59063238	2.7601523	-2.7103064	-0.97742468	0.46404621	2.6518762	-2.3245373	-0.37916979	0.66729313	2.9655471	-2.5817301	-0.55013478	0.58977407	2.7716596	-2.7471082	-0.96370655	0.50170594	2.5943193	-2.3304307	-0.3774128	0.69527733	2.9792287	-2.5817301
17976	-2.5816898	-0.55733085	0.66709256	2.7590129	-2.7101977	-0.96640629	0.50219971	2.6477587	-2.3243177	-0.40642396	0.75557208	2.9641578	-2.581691	-0.54122037	0.59063238	2.7601523	-2.7103064	-0.97742468	0.46404621	2.6518762	-2.3245373	-0.37916979	0.66729313	2.9655471	-2.581691	-0.54122037	0.59063238	2.7601523	-2.7103064	-0.97742468	0.46404621	2.6518762	-2.3245373	-0.37916979	0.66729313	2.9655471	-2.5816898	-0.55733085	0.66709256	2.7590129	-2.7101977	-0.96640629	0.50219971	2.6477587	-2.3243177	-0.40642396	0.75557208	2.9641578	-2.581691
17996	-2.5816898	-0.55733085	0.66709256	2.7590129	-2.7101977	-0.96640629	0.50219971	2.6477587	-2.3243177	-0.40642396	0.75557208	2.9641578	-2.5817177	-0.53181106	0.58753127	2.7702413	-2.73418	-1.0458651	0.51310664	2.5945518	-2.3291771	-0.37490469	0.65026414	2.976644	-2.5817301	-0.55013478	0.58977407	2.7716596	-2.7471082	-0.96370655	0.50170594	2.5943193	-2.3304307	-0.3774128	0.69527733	2.9792287	-2.581691	-0.54122037	0.59063238	2.7601523	-2.7103064	-0.97742468	0.46404621	2.6518762	-2.3245373	-0.37916979	0.66729313	2.9655471	-2.5817177
18116	-2.5817301	-0.55013478	0.58977407	2.7716596	-2.7471082	-0.96370655	0.50170594	2.5943193	-2.3304307	-0.3774128	0.69527733	2.9792287	-2.5817301	-0.55013478	0.58977407	2.7716596	-2.7471082	-0.96370655	0.50170594	2.5943193	-2.3304307	-0.3774128	0.69527733	2.9792287	-2.5817301	-0.55013478	0.58977407	2.7716596	-2.7471082	-0.96370655	0.50170594	2.5943193	-2.3304307	-0.3774128	0.69527733	2.9792287	-2.581691	-0.54122037	0.59063238	2.7601523	-2.7103064	-0.97742468	0.46404621	2.6518762	-2.3245373	-0.37916979	0.66729313	2.9655471	-2.581691
18317	-2.5817177	-0.53181106	0.58753127	2.7702413	-2.73418	-1.0458651	0.51310664	2.5945518	-2.3291771	-0.37490469	0.65026414	2.976644	-2.5817301	-0.55013478	0.58977407	2.7716596	-2.7471082	-0.96370655	0.50170594	2.5943193	-2.3304307	-0.3774128	0.69527733	2.9792287	-2.5816898	-0.55733085	0.66709256	2.7590129	-2.7101977	-0.96640629	0.50219971	2.6477587	-2.3243177	-0.40642396	0.75557208	2.9641578	-2.5817177	-0.53181106	0.58753127	2.7702413	-2.73418	-1.0458651	0.51310664	2.5945518	-2.3291771	-0.37490469	0.65026414	2.976644	-2.5816898
17553	-2.5816898	-0.55733085	0.66709256	2.7590129	-2.7101977	-0.96640629	0.50219971	2.6477587	-2.3243177	-0.40642396	0.75557208	2.9641578	-2.5816898	-0.55733085	0.66709256	2.7590129	-2.7101977	-0.96640629	0.50219971	2.6477587	-2.3243177	-0.40642396	0.75557208	2.9641578	-2.5817177	-0.53181106	0.58753127	2.7702413	-2.73418	-1.0458651	0.51310664	2.5945518	-2.3291771	-0.37490469	0.65026414	2.976644	-2.5817301	-0.55013478	0.58977407	2.7716596	-2.7471082	-0.96370655	0.50170594	2.5943193	-2.3304307	-0.3774128	0.69527733	2.9792287	-2.5817301
18321	-2.5817301	-0.55013478	0.58977407	2.7716596	-2.7471082	-0.96370655	0.50170594	2.5943193	-2.3304307	-0.3774128	0.69527733	2.9792287	-2.581691	-0.54122037	0.59063238	2.7601523	-2.7103064	-0.97742468	0.46404621	2.6518762	-2.3245373	-0.37916979	0.66729313	2.9655471	-2.5817301	-0.55013478	0.58977407	2.7716596	-2.7471082	-0.96370655	0.50170594	2.5943193	-2.3304307	-0.3774128	0.69527733	2.9792287	-2.581691	-0.54122037	0.59063238	2.7601523	-2.7103064	-0.97742468	0.46404621	2.6518762	-2.3245373	-0.37916979	0.66729313	2.9655471	-2.581691
19165	-2.581691	-0.54122037	0.59063238	2.7601523	-2.7103064	-0.97742468	0.46404621	2.6518762	-2.3245373	-0.37916979	0.66729313	2.9655471	-2.581691	-0.54122037	0.59063238	2.7601523	-2.7103064	-0.97742468	0.46404621	2.6518762	-2.3245373	-0.37916979	0.66729313	2.9655471	-2.5817177	-0.53181106	0.58753127	2.7702413	-2.73418	-1.0458651	0.51310664	2.5945518	-2.3291771	-0.37490469	0.65026414	2.976644	-2.5817177	-0.53181106	0.58753127	2.7702413	-2.73418	-1.0458651	0.51310664	2.5945518	-2.3291771	-0.37490469	0.65026414	2.976644	-2.581691
19742	-2.5817177	-0.53181106	0.58753127	2.7702413	-2.73418	-1.0458651	0.51310664	2.5945518	-2.3291771	-0.37490469	0.65026414	2.976644	-2.5817301	-0.55013478	0.58977407	2.7716596	-2.7471082	-0.96370655	0.50170594	2.5943193	-2.3304307	-0.3774128	0.69527733	2.9792287	-2.581691	-0.54122037	0.59063238	2.7601523	-2.7103064	-0.97742468	0.46404621	2.6518762	-2.3245373	-0.37916979	0.66729313	2.9655471	-2.581691	-0.54122037	0.59063238	2.7601523	-2.7103064	-0.97742468	0.46404621	2.6518762	-2.3245373	-0.37916979	0.66729313	2.9655471	-2.5816898
17921	-2.5816898	-0.55733085	0.66709256	2.7590129	-2.7101977	-0.96640629	0.50219971	2.6477587	-2.3243177	-0.40642396	0.75557208	2.9641578	-2.581691	-0.54122037	0.59063238	2.7601523	-2.7103064	-0.97742468	0.46404621	2.6518762	-2.3245373	-0.37916979	0.66729313	2.9655471	-2.581691	-0.54122037	0.59063238	2.7601523	-2.7103064	-0.97742468	0.46404621	2.6518762	-2.3245373	-0.37916979	0.66729313	2.9655471	-2.5817301	-0.55013478	0.58977407	2.7716596	-2.7471082	-0.96370655	0.50170594	2.5943193	-2.3304307	-0.3774128	0.69527733	2.9792287	-2.5817177
18672	-2.5817301	-0.55013478	0.58977407	2.7716596	-2.7471082	-0.96370655	0.50170594	2.5943193	-2.3304307	-0.3774128	0.69527733	2.9792287	-2.5817177	-0.53181106	0.58753127	2.7702413	-2.73418	-1.0458651	0.51310664	2.5945518	-2.3291771	-0.37490469	0.65026414	2.976644	-2.5817177	-0.53181106	0.58753127	2.7702413	-2.73418	-1.0458651	0.51310664	2.5945518	-2.3291771	-0.37490469	0.65026414	2.976644	-2.5817301	-0.55013478	0.58977407	2.7716596	-2.7471082	-0.96370655	0.50170594	2.5943193	-2.3304307	-0.3774128	0.69527733	2.9792287	-2.5817301
18532	-2.5816898	-0.55733085	0.66709256	2.7590129	-2.7101977	-0.96640629	0.50219971	2.6477587	-2.3243177	-0.40642396	0.75557208	2.9641578	-2.5817301	-0.55013478	0.58977407	2.7716596	-2.7471082	-0.96370655	0.50170594	2.5943193	-2.3304307	-0.3774128	0.69527733	2.9792287	-2.5817177	-0.53181106	0.58753127	2.7702413	-2.73418	-1.0458651	0.51310664	2.5945518	-2.3291771	-0.37490469	0.65026414	2.976644	-2.5817301	-0.55013478	0.58977407	2.7716596	-2.7471082	-0.96370655	0.50170594	2.5943193	-2.3304307	-0.3774128	0.69527733	2.9792287	-2.581691
19709	-2.581691	-0.54122037	0.59063238	2.7601523	-2.7103064	-0.97742468	0.46404621	2.6518762	-2.3245373	-0.37916979	0.66729313	2.9655471	-2.581691	-0.54122037	0.59063238	2.7601523	-2.7103064	-0.97742468	0.46404621	2.6518762	-2.3245373	-0.37916979	0.66729313	2.9655471	-2.581691	-0.54122037	0.59063238	2.7601523	-2.7103064	-0.97742468	0.46404621	2.6518762	-2.3245373	-0.37916979	0.66729313	2.9655471	-2.5817301	-0.55013478	0.58977407	2.7716596	-2.7471082	-0.96370655	0.50170594	2.5943193	-2.3304307	-0.3774128	0.69527733	2.9792287	-2.5817177
18438	-2.5817177	-0.53181106	0.58753127	2.7702413	-2.73418	-1.0458651	0.51310664	2.5945518	-2.3291771	-0.37490469	0.65026414	2.976644	-2.5816898	-0.55733085	0.66709256	2.7590129	-2.7101977	-0.96640629	0.50219971	2.6477587	-2.3243177	-0.40642396	0.75557208	2.9641578	-2.5817301	-0.55013478	0.58977407	2.7716596	-2.7471082	-0.96370655	0.50170594	2.5943193	-2.3304307	-0.3774128	0.69527733	2.9792287	-2.5817301	-0.55013478	0.58977407	2.7716596	-2.7471082	-0.96370655	0.50170594	2.5943193	-2.3304307	-0.3774128	0.69527733	2.9792287	-2.581691
18511	-2.581691	-0.54122037	0.59063238	2.7601523	-2.7103064	-0.97742468	0.46404621	2.6518762	-2.3245373	-0.37916979	0.66729313	2.9655471	-2.581691	-0.54122037	0.59063238	2.7601523	-2.7103064	-0.97742468	0.46404621	2.6518762	-2.3245373	-0.37916979	0.66729313	2.9655471	-2.581691	-0.54122037	0.59063238	2.7601523	-2.7103064	-0.97742468	0.46404621	2.6518762	-2.3245373	-0.37916979	0.66729313	2.9655471	-2.5817301	-0.55013478	0.58977407	2.7716596	-2.7471082	-0.96370655	0.50170594	2.5943193	-2.3304307	-0.3774128	0.69527733	2.9792287	-2.5816898
18033	-2.5816898	-0.55733085	0.66709256	2.7590129	-2.7101977	-0.96640629	0.50219971	2.6477587	-2.3243177	-0.40642396	0.75557208	2.9641578	-2.5816898	-0.55733085	0.66709256	2.7590129	-2.7101977	-0.96640629	0.50219971	2.6477587	-2.3243177	-0.40642396	0.75557208	2.9641578	-2.5817177	-0.53181106	0.58753127	2.7702413	-2.73418	-1.0458651	0.51310664	2.5945518	-2.3291771	-0.37490469	0.65026414	2.976644	-2.5817301	-0.55013478	0.58977407	2.7716596	-2.7471082	-0.96370655	0.50170594	2.5943193	-2.3304307	-0.3774128	0.69527733	2.9792287	-2.5817177
16963	-2.5817301	-0.55013478	0.58977407	2.7716596	-2.7471082	-0.96370655	0.50170594	2.5943193	-2.3304307	-0.3774128	0.69527733	2.9792287	-2.581691	-0.54122037	0.59063238	2.7601523	-2.7103064	-0.97742468	0.46404621	2.6518762	-2.3245373	-0.37916979	0.66729313	2.9655471	-2.5817177	-0.53181106	0.58753127	2.7702413	-2.73418	-1.0458651	0.51310664	2.5945518	-2.3291771	-0.37490469	0.65026414	2.976644	-2.5816898	-0.55733085	0.66709256	2.7590129	-2.7101977	-0.96640629	0.50219971	2.6477587	-2.3243177	-0.40642396	0.75557208	2.9641578	-2.5816898
18473	-2.5817177	-0.53181106	0.58753127	2.7702413	-2.73418	-1.0458651	0.51310664	2.5945518	-2.3291771	-0.37490469	0.65026414	2.976644	-2.5817301	-0.55013478	0.58977407	2.7716596	-2.7471082	-0.96370655	0.50170594	2.5943193	-2.3304307	-0.3774128	0.69527733	2.9792287	-2.5817301	-0.55013478	0.58977407	2.7716596	-2.7471082	-0.96370655	0.50170594	2.5943193	-2.3304307	-0.3774128	0.69527733	2.9792287	-2.5817177	-0.53181106	0.58753127	2.7702413	-2.73418	-1.0458651	0.51310664	2.5945518	-2.3291771	-0.37490469	0.65026414	2.976644	-2.581691
17941	-2.5817177	-0.53181106	0.58753127	2.7702413	-2.73418	-1.0458651	0.51310664	2.5945518	-2.3291771	-0.37490469	0.65026414	2.976644	-2.5817177	-0.53181106	0.58753127	2.7702413	-2.73418	-1.0458651	0.51310664	2.5945518	-2.3291771	-0.37490469	0.65026414	2.976644	-2.5816898	-0.55733085	0.66709256	2.7590129	-2.7101977	-0.96640629	0.50219971	2.6477587	-2.3243177	-0.40642396	0.75557208	2.9641578	-2.581691	-0.54122037	0.59063238	2.7601523	-2.7103064	-0.97742468	0.46404621	2.6518762	-2.3245373	-0.37916979	0.66729313	2.9655471	-2.5817301
17084	-2.5817177	-0.53181106	0.58753127	2.7702413	-2.73418	-1.0458651	0.51310664	2.5945518	-2.3291771	-0.37490469	0.65026414	2.976644	-2.5816898	-0.55733085	0.66709256	2.7590129	-2.7101977	-0.96640629	0.50219971	2.6477587	-2.3243177	-0.40642396	0.75557208	2.9641578	-2.5817177	-0.53181106	0.58753127	2.7702413	-2.73418	-1.0458651	0.51310664	2.5945518	-2.3291771	-0.37490469	0.65026414	2.976644	-2.5816898	-0.55733085	0.66709256	2.7590129	-2.7101977	-0.96640629	0.50219971	2.6477587	-2.3243177	-0.40642396	0.75557208	2.9641578	-2.5817301
19919	-2.5817177	-0.53181106	0.58753127	2.7702413	-2.73418	-1.0458651	0.51310664	2.5945518	-2.3291771	-0.37490469	0.65026414	2.976644	-2.5816898	-0.55733085	0.66709256	2.7590129	-2.7101977	-0.96640629	0.50219971	2.6477587	-2.3243177	-0.40642396	0.75557208	2.9641578	-2.5817301	-0.55013478	0.58977407	2.7716596	-2.7471082	-0.96370655	0.50170594	2.5943193	-2.3304307	-0.3774128	0.69527733	2.9792287	-2.581691	-0.54122037	0.59063238	2.7601523	-2.7103064	-0.97742468	0.46404621	2.6518762	-2.3245373	-0.37916979	0.66729313	2.9655471	-2.5817301
17317	-2.5816898	-0.55733085	0.66709256	2.7590129	-2.7101977	-0.96640629	0.50219971	2.6477587	-2.3243177	-0.40642396	0.75557208	2.9641578	-2.581691	-0.54122037	0.59063238	2.7601523	-2.7103064	-0.97742468	0.46404621	2.6518762	-2.3245373	-0.37916979	0.66729313	2.9655471	-2.5816898	-0.55733085	0.66709256	2.7590129	-2.7101977	-0.96640629	0.50219971	2.6477587	-2.3243177	-0.40642396	0.75557208	2.9641578	-2.5816898	-0.55733085	0.66709256	2.7590129	-2.7101977	-0.96640629	0.50219971	2.6477587	-2.3243177	-0.40642396	0.75557208	2.9641578	-2.5817177
19606	-2.581691	-0.54122037	0.59063238	2.7601523	-2.7103064	-0.97742468	0.46404621	2.6518762	-2.3245373	-0.37916979	0.66729313	2.9655471	-2.5817177	-0.53181106	0.58753127	2.7702413	-2.73418	-1.0458651	0.51310664	2.5945518	-2.3291771	-0.37490469	0.65026414	2.976644	-2.5817301	-0.55013478	0.58977407	2.7716596	-2.7471082	-0.96370655	0.50170594	2.5943193	-2.3304307	-0.3774128	0.69527733	2.9792287	-2.5817301	-0.55013478	0.58977407	2.7716596	-2.7471082	-0.96370655	0.50170594	2.5943193	-2.3304307	-0.3774128	0.69527733	2.9792287	-2.581691
17980	-2.5816898	-0.55733085	0.66709256	2.7590129	-2.7101977	-0.96640629	0.50219971	2.6477587	-2.3243177	-0.40642396	0.75557208	2.9641578	-2.581691	-0.54122037	0.59063238	2.7601523	-2.7103064	-0.97742468	0.46404621	2.6518762	-2.3245373	-0.37916979	0.66729313	2.9655471	-2.581691	-0.54122037	0.59063238	2.7601523	-2.7103064	-0.97742468	0.46404621	2.6518762	-2.3245373	-0.37916979	0.66729313	2.9655471	-2.5816898	-0.55733085	0.66709256	2.7590129	-2.7101977	-0.96640629	0.50219971	2.6477587	-2.3243177	-0.40642396	0.75557208	2.9641578	-2.5817177
18530	-2.5817301	-0.55013478	0.58977407	2.7716596	-2.7471082	-0.96370655	0.50170594	2.5943193	-2.3304307	-0.3774128	0.69527733	2.9792287	-2.581691	-0.54122037	0.59063238	2.7601523	-2.7103064	-0.97742468	0.46404621	2.6518762	-2.3245373	-0.37916979	0.66729313	2.9655471	-2.5817177	-0.53181106	0.58753127	2.7702413	-2.73418	-1.0458651	0.51310664	2.5945518	-2.3291771	-0.37490469	0.65026414	2.976644	-2.5817301	-0.55013478	0.58977407	2.7716596	-2.7471082	-0.96370655	0.50170594	2.5943193	-2.3304307	-0.3774128	0.69527733	2.9792287	-2.5817177
16827	-2.581691	-0.54122037	0.59063238	2.7601523	-2.7103064	-0.97742468	0.46404621	2.6518762	-2.3245373	-0.37916979	0.66729313	2.9655471	-2.5816898	-0.55733085	0.66709256	2.7590129	-2.7101977	-0.96640629	0.50219971	2.6477587	-2.3243177	-0.40642396	0.75557208	2.9641578	-2.5816898	-0.55733085	0.66709256	2.7590129	-2.7101977	-0.96640629	0.50219971	2.6477587	-2.3243177	-0.40642396	0.75557208	2.9641578	-2.5816898	-0.55733085	0.66709256	2.7590129	-2.7101977	-0.96640629	0.50219971	2.6477587	-2.3243177	-0.40642396	0.75557208	2.9641578	-2.581691
16820	-2.5817301	-0.55013478	0.58977407	2.7716596	-2.7471082	-0.96370655	0.50170594	2.5943193	-2.3304307	-0.3774128	0.69527733	2.9792287	-2.5817301	-0.55013478	0.58977407	2.7716596	-2.7471082	-0.96370655	0.50170594	2.5943193	-2.3304307	-0.3774128	0.69527733	2.9792287	-2.5816898	-0.55733085	0.66709256	2.7590129	-2.7101977	-0.96640629	0.50219971	2.6477587	-2.3243177	-0.40642396	0.75557208	2.9641578	-2.5816898	-0.55733085	0.66709256	2.7590129	-2.7101977	-0.96640629	0.50219971	2.6477587	-2.3243177	-0.40642396	0.75557208	2.9641578	-2.5817301
17228	-2.581691	-0.54122037	0.59063238	2.7601523	-2.7103064	-0.97742468	0.46404621	2.6518762	-2.3245373	-0.37916979	0.66729313	2.9655471	-2.581691	-0.54122037	0.59063238	2.7601523	-2.7103064	-0.97742468	0.46404621	2.6518762	-2.3245373	-0.37916979	0.66729313	2.9655471	-2.5816898	-0.55733085	0.66709256	2.7590129	-2.7101977	-0.96640629	0.50219971	2.6477587	-2.3243177	-0.40642396	0.75557208	2.9641578	-2.581691	-0.54122037	0.59063238	2.7601523	-2.7103064	-0.97742468	0.46404621	2.6518762	-2.3245373	-0.37916979	0.66729313	2.9655471	-2.581691
17581	-2.5816898	-0.55733085	0.66709256	2.7590129	-2.7101977	-0.96640629	0.50219971	2.6477587	-2.3243177	-0.40642396	0.75557208	2.9641578	-2.5817301	-0.55013478	0.58977407	2.7716596	-2.7471082	-0.96370655	0.50170594	2.5943193	-2.3304307	-0.3774128	0.69527733	2.9792287	-2.5817301	-0.55013478	0.58977407	2.7716596	-2.7471082	-0.96370655	0.50170594	2.5943193	-2.3304307	-0.3774128	0.69527733	2.9792287	-2.581691	-0.54122037	0.59063238	2.7601523	-2.7103064	-0.97742468	0.46404621	2.6518762	-2.3245373	-0.37916979	0.66729313	2.9655471	-2.5817301
18558	-2.5817177	-0.53181106	0.58753127	2.7702413	-2.73418	-1.0458651	0.51310664	2.5945518	-2.3291771	-0.37490469	0.65026414	2.976644	-2.5817177	-0.53181106	0.58753127	2.7702413	-2.73418	-1.0458651	0.51310664	2.5945518	-2.3291771	-0.37490469	0.65026414	2.976644	-2.5816898	-0.55733085	0.66709256	2.7590129	-2.7101977	-0.96640629	0.50219971	2.6477587	-2.3243177	-0.40642396	0.75557208	2.9641578	-2.581691	-0.54122037	0.59063238	2.7601523	-2.7103064	-0.97742468	0.46404621	2.6518762	-2.3245373	-0.37916979	0.66729313	2.9655471	-2.5817177
18579	-2.5817301	-0.55013478	0.58977407	2.7716596	-2.7471082	-0.96370655	0.50170594	2.5943193	-2.3304307	-0.3774128	0.69527733	2.9792287	-2.5817301	-0.55013478	0.58977407	2.7716596	-2.7471082	-0.96370655	0.50170594	2.5943193	-2.3304307	-0.3774128	0.69527733	2.9792287	-2.5817301	-0.55013478	0.58977407	2.7716596	-2.7471082	-0.96370655	0.50170594	2.5943193	-2.3304307	-0.3774128	0.69527733	2.9792287	-2.5817301	-0.55013478	0.58977407	2.7716596	-2.7471082	-0.96370655	0.50170594	2.5943193	-2.3304307	-0.3774128	0.69527733	2.9792287	-2.5817177
17076	-2.5817177	-0.53181106	0.58753127	2.7702413	-2.73418	-1.0458651	0.51310664	2.5945518	-2.3291771	-0.37490469	0.65026414	2.976644	-2.581691	-0.54122037	0.59063238	2.7601523	-2.7103064	-0.97742468	0.46404621	2.6518762	-2.3245373	-0.37916979	0.66729313	2.9655471	-2.5816898	-0.55733085	0.66709256	2.7590129	-2.7101977	-0.96640629	0.50219971	2.6477587	-2.3243177	-0.40642396	0.75557208	2.9641578	-2.5817301	-0.55013478	0.58977407	2.7716596	-2.7471082	-0.96370655	0.50170594	2.5943193	-2.3304307	-0.3774128	0.69527733	2.9792287	-2.5817301
18254	-2.5817177	-0.53181106	0.58753127	2.7702413	-2.73418	-1.0458651	0.51310664	2.5945518	-2.3291771	-0.37490469	0.65026414	2.976644	-2.5817177	-0.53181106	0.58753127	2.7702413	-2.73418	-1.0458651	0.51310664	2.5945518	-2.3291771	-0.37490469	0.65026414	2.976644	-2.5816898	-0.55733085	0.66709256	2.7590129	-2.7101977	-0.96640629	0.50219971	2.6477587	-2.3243177	-0.40642396	0.75557208	2.9641578	-2.581691	-0.54122037	0.59063238	2.7601523	-2.7103064	-0.97742468	0.46404621	2.6518762	-2.3245373	-0.37916979	0.66729313	2.9655471	-2.5816898
17000	-2.5817301	-0.55013478	0.58977407	2.7716596	-2.7471082	-0.96370655	0.50170594	2.5943193	-2.3304307	-0.3774128	0.69527733	2.9792287	-2.5817301	-0.55013478	0.58977407	2.7716596	-2.7471082	-0.96370655	0.50170594	2.5943193	-2.3304307	-0.3774128	0.69527733	2.9792287	-2.581691	-0.54122037	0.59063238	2.7601523	-2.7103064	-0.97742468	0.46404621	2.6518762	-2.3245373	-0.37916979	0.66729313	2.9655471	-2.5817301	-0.55013478	0.58977407	2.7716596	-2.7471082	-0.96370655	0.50170594	2.5943193	-2.3304307	-0.3774128	0.69527733	2.9792287	-2.5817301
18159	-2.5816898	-0.55733085	0.66709256	2.7590129	-2.7101977	-0.96640629	0.50219971	2.6477587	-2.3243177	-0.40642396	0.75557208	2.9641578	-2.5816898	-0.55733085	0.66709256	2.7590129	-2.7101977	-0.96640629	0.50219971	2.6477587	-2.3243177	-0.40642396	0.75557208	2.9641578	-2.5816898	-0.55733085	0.66709256	2.7590129	-2.7101977	-0.96640629	0.50219971	2.6477587	-2.3243177	-0.40642396	0.75557208	2.9641578	-2.581691	-0.54122037	0.59063238	2.7601523	-2.7103064	-0.97742468	0.46404621	2.6518762	-2.3245373	-0.37916979	0.66729313	2.9655471	-2.5817177
18185	-2.5816898	-0.55733085	0.66709256	2.7590129	-2.7101977	-0.96640629	0.50219971	2.6477587	-2.3243177	-0.40642396	0.75557208	2.9641578	-2.5816898	-0.55733085	0.66709256	2.7590129	-2.7101977	-0.96640629	0.50219971	2.6477587	-2.3243177	-0.40642396	0.75557208	2.9641578	-2.5817177	-0.53181106	0.58753127	2.7702413	-2.73418	-1.0458651	0.51310664	2.5945518	-2.3291771	-0.37490469	0.65026414	2.976644	-2.5816898	-0.55733085	0.66709256	2.7590129	-2.7101977	-0.96640629	0.50219971	2.6477587	-2.3243177	-0.40642396	0.75557208	2.9641578	-2.581691
19036	-2.5816898	-0.55733085	0.66709256	2.7590129	-2.7101977	-0.96640629	0.50219971	2.6477587	-2.3243177	-0.40642396	0.75557208	2.9641578	-2.581691	-0.54122037	0.59063238	2.7601523	-2.7103064	-0.97742468	0.46404621	2.6518762	-2.3245373	-0.37916979	0.66729313	2.9655471	-2.5816898	-0.55733085	0.66709256	2.7590129	-2.7101977	-0.96640629	0.50219971	2.6477587	-2.3243177	-0.40642396	0.75557208	2.9641578	-2.5816898	-0.55733085	0.66709256	2.7590129	-2.7101977	-0.96640629	0.50219971	2.6477587	-2.3243177	-0.40642396	0.75557208	2.9641578	-2.5816898
17198	-2.5817177	-0.53181106	0.58753127	2.7702413	-2.73418	-1.0458651	0.51310664	2.5945518	-2.3291771	-0.37490469	0.65026414	2.976644	-2.5817301	-0.55013478	0.58977407	2.7716596	-2.7471082	-0.96370655	0.50170594	2.5943193	-2.3304307	-0.3774128	0.69527733	2.9792287	-2.5817177	-0.53181106	0.58753127	2.7702413	-2.73418	-1.0458651	0.51310664	2.5945518	-2.3291771	-0.37490469	0.65026414	2.976644	-2.5816898	-0.55733085	0.66709256	2.7590129	-2.7101977	-0.96640629	0.50219971	2.6477587	-2.3243177	-0.40642396	0.75557208	2.9641578	-2.5817301
18367	-2.5817301	-0.55013478	0.58977407	2.7716596	-2.7471082	-0.96370655	0.50170594	2.5943193	-2.3304307	-0.3774128	0.69527733	2.9792287	-2.5817177	-0.53181106	0.58753127	2.7702413	-2.73418	-1.0458651	0.51310664	2.5945518	-2.3291771	-0.37490469	0.65026414	2.976644	-2.5817301	-0.55013478	0.58977407	2.7716596	-2.7471082	-0.96370655	0.50170594	2.5943193	-2.3304307	-0.3774128	0.69527733	2.9792287	-2.581691	-0.54122037	0.59063238	2.7601523	-2.7103064	-0.97742468	0.46404621	2.6518762	-2.3245373	-0.37916979	0.66729313	2.9655471	-2.581691
16875	-2.5817301	-0.55013478	0.58977407	2.7716596	-2.7471082	-0.96370655	0.50170594	2.5943193	-2.3304307	-0.3774128	0.69527733	2.9792287	-2.5817301	-0.55013478	0.58977407	2.7716596	-2.7471082	-0.96370655	0.50170594	2.5943193	-2.3304307	-0.3774128	0.69527733	2.9792287	-2.5816898	-0.55733085	0.66709256	2.7590129	-2.7101977	-0.96640629	0.50219971	2.6477587	-2.3243177	-0.40642396	0.75557208	2.9641578	-2.5817301	-0.55013478	0.58977407	2.7716596	-2.7471082	-0.96370655	0.50170594	2.5943193	-2.3304307	-0.3774128	0.69527733	2.9792287	-2.5817177
18197	-2.5817301	-0.55013478	0.58977407	2.7716596	-2.7471082	-0.96370655	0.50170594	2.5943193	-2.3304307	-0.3774128	0.69527733	2.9792287	-2.5816898	-0.55733085	0.66709256	2.7590129	-2.7101977	-0.96640629	0.50219971	2.6477587	-2.3243177	-0.40642396	0.75557208	2.9641578	-2.5817301	-0.55013478	0.58977407	2.7716596	-2.7471082	-0.96370655	0.50170594	2.5943193	-2.3304307	-0.3774128	0.69527733	2.9792287	-2.5817177	-0.53181106	0.58753127	2.7702413	-2.73418	-1.0458651	0.51310664	2.5945518	-2.3291771	-0.37490469	0.65026414	2.976644	-2.581691
17588	-2.5816898	-0.55733085	0.66709256	2.7590129	-2.7101977	-0.96640629	0.50219971	2.6477587	-2.3243177	-0.40642396	0.75557208	2.9641578	-2.5817301	-0.55013478	0.58977407	2.7716596	-2.7471082	-0.96370655	0.50170594	2.5943193	-2.3304307	-0.3774128	0.69527733	2.9792287	-2.5817301	-0.55013478	0.58977407	2.7716596	-2.7471082	-0.96370655	0.50170594	2.5943193	-2.3304307	-0.3774128	0.69527733	2.9792287	-2.5817301	-0.55013478	0.58977407	2.7716596	-2.7471082	-0.96370655	0.50170594	2.5943193	-2.3304307	-0.3774128	0.69527733	2.9792287	-2.581691
19834	-2.5816898	-0.55733085	0.66709256	2.7590129	-2.7101977	-0.96640629	0.50219971	2.6477587	-2.3243177	-0.40642396	0.75557208	2.9641578	-2.581691	-0.54122037	0.59063238	2.7601523	-2.7103064	-0.97742468	0.46404621	2.6518762	-2.3245373	-0.37916979	0.66729313	2.9655471	-2.5816898	-0.55733085	0.66709256	2.7590129	-2.7101977	-0.96640629	0.50219971	2.6477587	-2.3243177	-0.40642396	0.75557208	2.9641578	-2.5817301	-0.55013478	0.58977407	2.7716596	-2.7471082	-0.96370655	0.50170594	2.5943193	-2.3304307	-0.3774128	0.69527733	2.9792287	-2.581691
19712	-2.5817301	-0.55013478	0.58977407	2.7716596	-2.7471082	-0.96370655	0.50170594	2.5943193	-2.3304307	-0.3774128	0.69527733	2.9792287	-2.581691	-0.54122037	0.59063238	2.7601523	-2.7103064	-0.97742468	0.46404621	2.6518762	-2.3245373	-0.37916979	0.66729313	2.9655471	-2.5817301	-0.55013478	0.58977407	2.7716596	-2.7471082	-0.96370655	0.50170594	2.5943193	-2.3304307	-0.3774128	0.69527733	2.9792287	-2.5817301	-0.55013478	0.58977407	2.7716596	-2.7471082	-0.96370655	0.50170594	2.5943193	-2.3304307	-0.3774128	0.69527733	2.9792287	-2.5817177
19045	-2.5817301	-0.55013478	0.58977407	2.7716596	-2.7471082	-0.96370655	0.50170594	2.5943193	-2.3304307	-0.3774128	0.69527733	2.9792287	-2.5817177	-0.53181106	0.58753127	2.7702413	-2.73418	-1.0458651	0.51310664	2.5945518	-2.3291771	-0.37490469	0.65026414	2.976644	-2.5817177	-0.53181106	0.58753127	2.7702413	-2.73418	-1.0458651	0.51310664	2.5945518	-2.3291771	-0.37490469	0.65026414	2.976644	-2.5816898	-0.55733085	0.66709256	2.7590129	-2.7101977	-0.96640629	0.50219971	2.6477587	-2.3243177	-0.40642396	0.75557208	2.9641578	-2.5816898
17913	-2.5817177	-0.53181106	0.58753127	2.7702413	-2.73418	-1.0458651	0.51310664	2.5945518	-2.3291771	-0.37490469	0.65026414	2.976644	-2.5817301	-0.55013478	0.58977407	2.7716596	-2.7471082	-0.96370655	0.50170594	2.5943193	-2.3304307	-0.3774128	0.69527733	2.9792287	-2.5817301	-0.55013478	0.58977407	2.7716596	-2.7471082	-0.96370655	0.50170594	2.5943193	-2.3304307	-0.3774128	0.69527733	2.9792287	-2.5817177	-0.53181106	0.58753127	2.7702413	-2.73418	-1.0458651	0.51310664	2.5945518	-2.3291771	-0.37490469	0.65026414	2.976644	-2.581691
19593	-2.5817177	-0.53181106	0.58753127	2.7702413	-2.73418	-1.0458651	0.51310664	2.5945518	-2.3291771	-0.37490469	0.65026414	2.976644	-2.5817177	-0.53181106	0.58753127	2.7702413	-2.73418	-1.0458651	0.51310664	2.5945518	-2.3291771	-0.37490469	0.65026414	2.976644	-2.5816898	-0.55733085	0.66709256	2.7590129	-2.7101977	-0.96640629	0.50219971	2.6477587	-2.3243177	-0.40642396	0.75557208	2.9641578	-2.5817177	-0.53181106	0.58753127	2.7702413	-2.73418	-1.0458651	0.51310664	2.5945518	-2.3291771	-0.37490469	0.65026414	2.976644	-2.5817301
18713	-2.5817301	-0.55013478	0.58977407	2.7716596	-2.7471082	-0.96370655	0.50170594	2.5943193	-2.3304307	-0.3774128	0.69527733	2.9792287	-2.581691	-0.54122037	0.59063238	2.7601523	-2.7103064	-0.97742468	0.46404621	2.6518762	-2.3245373	-0.37916979	0.66729313	2.9655471	-2.5816898	-0.55733085	0.66709256	2.7590129	-2.7101977	-0.96640629	0.50219971	2.6477587	-2.3243177	-0.40642396	0.75557208	2.9641578	-2.5817301	-0.55013478	0.58977407	2.7716596	-2.7471082	-0.96370655	0.50170594	2.5943193	-2.3304307	-0.3774128	0.69527733	2.9792287	-2.581691
18158	-2.581691	-0.54122037	0.59063238	2.7601523	-2.7103064	-0.97742468	0.46404621	2.6518762	-2.3245373	-0.37916979	0.66729313	2.9655471	-2.581691	-0.54122037	0.59063238	2.7601523	-2.7103064	-0.97742468	0.46404621	2.6518762	-2.3245373	-0.37916979	0.66729313	2.9655471	-2.5816898	-0.55733085	0.66709256	2.7590129	-2.7101977	-0.96640629	0.50219971	2.6477587	-2.3243177	-0.40642396	0.75557208	2.9641578	-2.5816898	-0.55733085	0.66709256	2.7590129	-2.7101977	-0.96640629	0.50219971	2.6477587	-2.3243177	-0.40642396	0.75557208	2.9641578	-2.5816898
19657	-2.581691	-0.54122037	0.59063238	2.7601523	-2.7103064	-0.97742468	0.46404621	2.6518762	-2.3245373	-0.37916979	0.66729313	2.9655471	-2.5817177	-0.53181106	0.58753127	2.7702413	-2.73418	-1.0458651	0.51310664	2.5945518	-2.3291771	-0.37490469	0.65026414	2.976644	-2.581691	-0.54122037	0.59063238	2.7601523	-2.7103064	-0.97742468	0.46404621	2.6518762	-2.3245373	-0.37916979	0.66729313	2.9655471	-2.5817177	-0.53181106	0.58753127	2.7702413	-2.73418	-1.0458651	0.51310664	2.5945518	-2.3291771	-0.37490469	0.65026414	2.976644	-2.5817301
19696	-2.5817177	-0.53181106	0.58753127	2.7702413	-2.73418	-1.0458651	0.51310664	2.5945518	-2.3291771	-0.37490469	0.65026414	2.976644	-2.5817177	-0.53181106	0.58753127	2.7702413	-2.73418	-1.0458651	0.51310664	2.5945518	-2.3291771	-0.37490469	0.65026414	2.976644	-2.5817177	-0.53181106	0.58753127	2.7702413	-2.73418	-1.0458651	0.51310664	2.5945518	-2.3291771	-0.37490469	0.65026414	2.976644	-2.581691	-0.54122037	0.59063238	2.7601523	-2.7103064	-0.97742468	0.46404621	2.6518762	-2.3245373	-0.37916979	0.66729313	2.9655471	-2.5816898
19156	-2.5817177	-0.53181106	0.58753127	2.7702413	-2.73418	-1.0458651	0.51310664	2.5945518	-2.3291771	-0.37490469	0.65026414	2.976644	-2.5817177	-0.53181106	0.58753127	2.7702413	-2.73418	-1.0458651	0.51310664	2.5945518	-2.3291771	-0.37490469	0.65026414	2.976644	-2.5817177	-0.53181106	0.58753127	2.7702413	-2.73418	-1.0458651	0.51310664	2.5945518	-2.3291771	-0.37490469	0.65026414	2.976644	-2.581691	-0.54122037	0.59063238	2.7601523	-2.7103064	-0.97742468	0.46404621	2.6518762	-2.3245373	-0.37916979	0.66729313	2.9655471	-2.581691
16907	-2.5817301	-0.55013478	0.58977407	2.7716596	-2.7471082	-0.96370655	0.50170594	2.5943193	-2.3304307	-0.3774128	0.69527733	2.9792287	-2.581691	-0.54122037	0.59063238	2.7601523	-2.7103064	-0.97742468	0.46404621	2.6518762	-2.3245373	-0.37916979	0.66729313	2.9655471	-2.5817301	-0.55013478	0.58977407	2.7716596	-2.7471082	-0.96370655	0.50170594	2.5943193	-2.3304307	-0.3774128	0.69527733	2.9792287	-2.581691	-0.54122037	0.59063238	2.7601523	-2.7103064	-0.97742468	0.46404621	2.6518762	-2.3245373	-0.37916979	0.66729313	2.9655471	-2.5817301
16952	-2.5817301	-0.55013478	0.58977407	2.7716596	-2.7471082	-0.96370655	0.50170594	2.5943193	-2.3304307	-0.3774128	0.69527733	2.9792287	-2.581691	-0.54122037	0.59063238	2.7601523	-2.7103064	-0.97742468	0.46404621	2.6518762	-2.3245373	-0.37916979	0.66729313	2.9655471	-2.5817301	-0.55013478	0.58977407	2.7716596	-2.7471082	-0.96370655	0.50170594	2.5943193	-2.3304307	-0.3774128	0.69527733	2.9792287	-2.5816898	-0.55733085	0.66709256	2.7590129	-2.7101977	-0.96640629	0.50219971	2.6477587	-2.3243177	-0.40642396	0.75557208	2.9641578	-2.5817301
18258	-2.5817301	-0.55013478	0.58977407	2.7716596	-2.7471082	-0.96370655	0.50170594	2.5943193	-2.3304307	-0.3774128	0.69527733	2.9792287	-2.5817177	-0.53181106	0.58753127	2.7702413	-2.73418	-1.0458651	0.51310664	2.5945518	-2.3291771	-0.37490469	0.65026414	2.976644	-2.5817301	-0.55013478	0.58977407	2.7716596	-2.7471082	-0.96370655	0.50170594	2.5943193	-2.3304307	-0.3774128	0.69527733	2.9792287	-2.5817301	-0.55013478	0.58977407	2.7716596	-2.7471082	-0.96370655	0.50170594	2.5943193	-2.3304307	-0.3774128	0.69527733	2.9792287	-2.5817301
17640	-2.5817301	-0.55013478	0.58977407	2.7716596	-2.7471082	-0.96370655	0.50170594	2.5943193	-2.3304307	-0.3774128	0.69527733	2.9792287	-2.5817177	-0.53181106	0.58753127	2.7702413	-2.73418	-1.0458651	0.51310664	2.5945518	-2.3291771	-0.37490469	0.65026414	2.976644	-2.581691	-0.54122037	0.59063238	2.7601523	-2.7103064	-0.97742468	0.46404621	2.6518762	-2.3245373	-0.37916979	0.66729313	2.9655471	-2.581691	-0.54122037	0.59063238	2.7601523	-2.7103064	-0.97742468	0.46404621	2.6518762	-2.3245373	-0.37916979	0.66729313	2.9655471	-2.5817301
19081	-2.5817177	-0.53181106	0.58753127	2.7702413	-2.73418	-1.0458651	0.51310664	2.5945518	-2.3291771	-0.37490469	0.65026414	2.976644	-2.5817301	-0.55013478	0.58977407	2.7716596	-2.7471082	-0.96370655	0.50170594	2.5943193	-2.3304307	-0.3774128	0.69527733	2.9792287	-2.5817177	-0.53181106	0.58753127	2.7702413	-2.73418	-1.0458651	0.51310664	2.5945518	-2.3291771	-0.37490469	0.65026414	2.976644	-2.5817177	-0.53181106	0.58753127	2.7702413	-2.73418	-1.0458651	0.51310664	2.5945518	-2.3291771	-0.37490469	0.65026414	2.976644	-2.5817177
18019	-2.5817301	-0.55013478	0.58977407	2.7716596	-2.7471082	-0.96370655	0.50170594	2.5943193	-2.3304307	-0.3774128	0.69527733	2.9792287	-2.5817177	-0.53181106	0.58753127	2.7702413	-2.73418	-1.0458651	0.51310664	2.5945518	-2.3291771	-0.37490469	0.65026414	2.976644	-2.5817301	-0.55013478	0.58977407	2.7716596	-2.7471082	-0.96370655	0.50170594	2.5943193	-2.3304307	-0.3774128	0.69527733	2.9792287	-2.5817301	-0.55013478	0.58977407	2.7716596	-2.7471082	-0.96370655	0.50170594	2.5943193	-2.3304307	-0.3774128	0.69527733	2.9792287	-2.5817301
18575	-2.581691	-0.54122037	0.59063238	2.7601523	-2.7103064	-0.97742468	0.46404621	2.6518762	-2.3245373	-0.37916979	0.66729313	2.9655471	-2.5817177	-0.53181106	0.58753127	2.7702413	-2.73418	-1.0458651	0.51310664	2.5945518	-2.3291771	-0.37490469	0.65026414	2.976644	-2.581691	-0.54122037	0.59063238	2.7601523	-2.7103064	-0.97742468	0.46404621	2.6518762	-2.3245373	-0.37916979	0.66729313	2.9655471	-2.5817301	-0.55013478	0.58977407	2.7716596	-2.7471082	-0.96370655	0.50170594	2.5943193	-2.3304307	-0.3774128	0.69527733	2.9792287	-2.5817301
16964	-2.581691	-0.54122037	0.59063238	2.7601523	-2.7103064	-0.97742468	0.46404621	2.6518762	-2.3245373	-0.37916979	0.66729313	2.9655471	-2.581691	-0.54122037	0.59063238	2.7601523	-2.7103064	-0.97742468	0.46404621	2.6518762	-2.3245373	-0.37916979	0.66729313	2.9655471	-2.581691	-0.54122037	0.59063238	2.7601523	-2.7103064	-0.97742468	0.46404621	2.6518762	-2.3245373	-0.37916979	0.66729313	2.9655471	-2.5817301	-0.55013478	0.58977407	2.7716596	-2.7471082	-0.96370655	0.50170594	2.5943193	-2.3304307	-0.3774128	0.69527733	2.9792287	-2.5817177
18308	-2.5817177	-0.53181106	0.58753127	2.7702413	-2.73418	-1.0458651	0.51310664	2.5945518	-2.3291771	-0.37490469	0.65026414	2.976644	-2.581691	-0.54122037	0.59063238	2.7601523	-2.7103064	-0.97742468	0.46404621	2.6518762	-2.3245373	-0.37916979	0.66729313	2.9655471	-2.581691	-0.54122037	0.59063238	2.7601523	-2.7103064	-0.97742468	0.46404621	2.6518762	-2.3245373	-0.37916979	0.66729313	2.9655471	-2.581691	-0.54122037	0.59063238	2.7601523	-2.7103064	-0.97742468	0.46404621	2.6518762	-2.3245373	-0.37916979	0.66729313	2.9655471	-2.5816898
16860	-2.5816898	-0.55733085	0.66709256	2.7590129	-2.7101977	-0.96640629	0.50219971	2.6477587	-2.3243177	-0.40642396	0.75557208	2.9641578	-2.5817301	-0.55013478	0.58977407	2.7716596	-2.7471082	-0.96370655	0.50170594	2.5943193	-2.3304307	-0.3774128	0.69527733	2.9792287	-2.5816898	-0.55733085	0.66709256	2.7590129	-2.7101977	-0.96640629	0.50219971	2.6477587	-2.3243177	-0.40642396	0.75557208	2.9641578	-2.5816898	-0.55733085	0.66709256	2.7590129	-2.7101977	-0.96640629	0.50219971	2.6477587	-2.3243177	-0.40642396	0.75557208	2.9641578	-2.5817301
18811	-2.5817177	-0.53181106	0.58753127	2.7702413	-2.73418	-1.0458651	0.51310664	2.5945518	-2.3291771	-0.37490469	0.65026414	2.976644	-2.5817301	-0.55013478	0.58977407	2.7716596	-2.7471082	-0.96370655	0.50170594	2.5943193	-2.3304307	-0.3774128	0.69527733	2.9792287	-2.5817301	-0.55013478	0.58977407	2.7716596	-2.7471082	-0.96370655	0.50170594	2.5943193	-2.3304307	-0.3774128	0.69527733	2.9792287	-2.5817177	-0.53181106	0.58753127	2.7702413	-2.73418	-1.0458651	0.51310664	2.5945518	-2.3291771	-0.37490469	0.65026414	2.976644	-2.5816898
17891	-2.581691	-0.54122037	0.59063238	2.7601523	-2.7103064	-0.97742468	0.46404621	2.6518762	-2.3245373	-0.37916979	0.66729313	2.9655471	-2.581691	-0.54122037	0.59063238	2.7601523	-2.7103064	-0.97742468	0.46404621	2.6518762	-2.3245373	-0.37916979	0.66729313	2.9655471	-2.581691	-0.54122037	0.59063238	2.7601523	-2.7103064	-0.97742468	0.46404621	2.6518762	-2.3245373	-0.37916979	0.66729313	2.9655471	-2.5817301	-0.55013478	0.58977407	2.7716596	-2.7471082	-0.96370655	0.50170594	2.5943193	-2.3304307	-0.3774128	0.69527733	2.9792287	-2.5817177
18512	-2.5817301	-0.55013478	0.58977407	2.7716596	-2.7471082	-0.96370655	0.50170594	2.5943193	-2.3304307	-0.3774128	0.69527733	2.9792287	-2.5816898	-0.55733085	0.66709256	2.7590129	-2.7101977	-0.96640629	0.50219971	2.6477587	-2.3243177	-0.40642396	0.75557208	2.9641578	-2.5817301	-0.55013478	0.58977407	2.7716596	-2.7471082	-0.96370655	0.50170594	2.5943193	-2.3304307	-0.3774128	0.69527733	2.9792287	-2.5817301	-0.55013478	0.58977407	2.7716596	-2.7471082	-0.96370655	0.50170594	2.5943193	-2.3304307	-0.3774128	0.69527733	2.9792287	-2.5817177
19110	-2.5817177	-0.53181106	0.58753127	2.7702413	-2.73418	-1.0458651	0.51310664	2.5945518	-2.3291771	-0.37490469	0.65026414	2.976644	-2.5816898	-0.55733085	0.66709256	2.7590129	-2.7101977	-0.96640629	0.50219971	2.6477587	-2.3243177	-0.40642396	0.75557208	2.9641578	-2.5817177	-0.53181106	0.58753127	2.7702413	-2.73418	-1.0458651	0.51310664	2.5945518	-2.3291771	-0.37490469	0.65026414	2.976644	-2.5816898	-0.55733085	0.66709256	2.7590129	-2.7101977	-0.96640629	0.50219971	2.6477587	-2.3243177	-0.40642396	0.75557208	2.9641578	-2.581691
18581	-2.5817177	-0.53181106	0.58753127	2.7702413	-2.73418	-1.0458651	0.51310664	2.5945518	-2.3291771	-0.37490469	0.65026414	2.976644	-2.5817177	-0.53181106	0.58753127	2.7702413	-2.73418	-1.0458651	0.51310664	2.5945518	-2.3291771	-0.37490469	0.65026414	2.976644	-2.5816898	-0.55733085	0.66709256	2.7590129	-2.7101977	-0.96640629	0.50219971	2.6477587	-2.3243177	-0.40642396	0.75557208	2.9641578	-2.5817301	-0.55013478	0.58977407	2.7716596	-2.7471082	-0.96370655	0.50170594	2.5943193	-2.3304307	-0.3774128	0.69527733	2.9792287	-2.5816898
18600	-2.5817177	-0.53181106	0.58753127	2.7702413	-2.73418	-1.0458651	0.51310664	2.5945518	-2.3291771	-0.37490469	0.65026414	2.976644	-2.5816898	-0.55733085	0.66709256	2.7590129	-2.7101977	-0.96640629	0.50219971	2.6477587	-2.3243177	-0.40642396	0.75557208	2.9641578	-2.5817177	-0.53181106	0.58753127	2.7702413	-2.73418	-1.0458651	0.51310664	2.5945518	-2.3291771	-0.37490469	0.65026414	2.976644	-2.5817177	-0.53181106	0.58753127	2.7702413	-2.73418	-1.0458651	0.51310664	2.5945518	-2.3291771	-0.37490469	0.65026414	2.976644	-2.5817301
18478	-2.581691	-0.54122037	0.59063238	2.7601523	-2.7103064	-0.97742468	0.46404621	2.6518762	-2.3245373	-0.37916979	0.66729313	2.9655471	-2.5817177	-0.53181106	0.58753127	2.7702413	-2.73418	-1.0458651	0.51310664	2.5945518	-2.3291771	-0.37490469	0.65026414	2.976644	-2.5817301	-0.55013478	0.58977407	2.7716596	-2.7471082	-0.96370655	0.50170594	2.5943193	-2.3304307	-0.3774128	0.69527733	2.9792287	-2.5817177	-0.53181106	0.58753127	2.7702413	-2.73418	-1.0458651	0.51310664	2.5945518	-2.3291771	-0.37490469	0.65026414	2.976644	-2.5817177
17301	-2.5817177	-0.53181106	0.58753127	2.7702413	-2.73418	-1.0458651	0.51310664	2.5945518	-2.3291771	-0.37490469	0.65026414	2.976644	-2.5817177	-0.53181106	0.58753127	2.7702413	-2.73418	-1.0458651	0.51310664	2.5945518	-2.3291771	-0.37490469	0.65026414	2.976644	-2.581691	-0.54122037	0.59063238	2.7601523	-2.7103064	-0.97742468	0.46404621	2.6518762	-2.3245373	-0.37916979	0.66729313	2.9655471	-2.5817177	-0.53181106	0.58753127	2.7702413	-2.73418	-1.0458651	0.51310664	2.5945518	-2.3291771	-0.37490469	0.65026414	2.976644	-2.5817301
18820	-2.581691	-0.54122037	0.59063238	2.7601523	-2.7103064	-0.97742468	0.46404621	2.6518762	-2.3245373	-0.37916979	0.66729313	2.9655471	-2.5817301	-0.55013478	0.58977407	2.7716596	-2.7471082	-0.96370655	0.50170594	2.5943193	-2.3304307	-0.3774128	0.69527733	2.9792287	-2.5817301	-0.55013478	0.58977407	2.7716596	-2.7471082	-0.96370655	0.50170594	2.5943193	-2.3304307	-0.3774128	0.69527733	2.9792287	-2.5816898	-0.55733085	0.66709256	2.7590129	-2.7101977	-0.96640629	0.50219971	2.6477587	-2.3243177	-0.40642396	0.75557208	2.9641578	-2.5816898
18587	-2.5817301	-0.55013478	0.58977407	2.7716596	-2.7471082	-0.96370655	0.50170594	2.5943193	-2.3304307	-0.3774128	0.69527733	2.9792287	-2.5816898	-0.55733085	0.66709256	2.7590129	-2.7101977	-0.96640629	0.50219971	2.6477587	-2.3243177	-0.40642396	0.75557208	2.9641578	-2.581691	-0.54122037	0.59063238	2.7601523	-2.7103064	-0.97742468	0.46404621	2.6518762	-2.3245373	-0.37916979	0.66729313	2.9655471	-2.5816898	-0.55733085	0.66709256	2.7590129	-2.7101977	-0.96640629	0.50219971	2.6477587	-2.3243177	-0.40642396	0.75557208	2.9641578	-2.5816898
16816	-2.5817177	-0.53181106	0.58753127	2.7702413	-2.73418	-1.0458651	0.51310664	2.5945518	-2.3291771	-0.37490469	0.65026414	2.976644	-2.5817177	-0.53181106	0.58753127	2.7702413	-2.73418	-1.0458651	0.51310664	2.5945518	-2.3291771	-0.37490469	0.65026414	2.976644	-2.5816898	-0.55733085	0.66709256	2.7590129	-2.7101977	-0.96640629	0.50219971	2.6477587	-2.3243177	-0.40642396	0.75557208	2.9641578	-2.5817301	-0.55013478	0.58977407	2.7716596	-2.7471082	-0.96370655	0.50170594	2.5943193	-2.3304307	-0.3774128	0.69527733	2.9792287	-2.5817301
16957	-2.5817177	-0.53181106	0.58753127	2.7702413	-2.73418	-1.0458651	0.51310664	2.5945518	-2.3291771	-0.37490469	0.65026414	2.976644	-2.5817177	-0.53181106	0.58753127	2.7702413	-2.73418	-1.0458651	0.51310664	2.5945518	-2.3291771	-0.37490469	0.65026414	2.976644	-2.5817177	-0.53181106	0.58753127	2.7702413	-2.73418	-1.0458651	0.51310664	2.5945518	-2.3291771	-0.37490469	0.65026414	2.976644	-2.5817301	-0.55013478	0.58977407	2.7716596	-2.7471082	-0.96370655	0.50170594	2.5943193	-2.3304307	-0.3774128	0.69527733	2.9792287	-2.5817177
19472	-2.581691	-0.54122037	0.59063238	2.7601523	-2.7103064	-0.97742468	0.46404621	2.6518762	-2.3245373	-0.37916979	0.66729313	2.9655471	-2.5817301	-0.55013478	0.58977407	2.7716596	-2.7471082	-0.96370655	0.50170594	2.5943193	-2.3304307	-0.3774128	0.69527733	2.9792287	-2.5817301	-0.55013478	0.58977407	2.7716596	-2.7471082	-0.96370655	0.50170594	2.5943193	-2.3304307	-0.3774128	0.69527733	2.9792287	-2.581691	-0.54122037	0.59063238	2.7601523	-2.7103064	-0.97742468	0.46404621	2.6518762	-2.3245373	-0.37916979	0.66729313	2.9655471	-2.5817301
17635	-2.5817301	-0.55013478	0.58977407	2.7716596	-2.7471082	-0.96370655	0.50170594	2.5943193	-2.3304307	-0.3774128	0.69527733	2.9792287	-2.5817301	-0.55013478	0.58977407	2.7716596	-2.7471082	-0.96370655	0.50170594	2.5943193	-2.3304307	-0.3774128	0.69527733	2.9792287	-2.5817301	-0.55013478	0.58977407	2.7716596	-2.7471082	-0.96370655	0.50170594	2.5943193	-2.3304307	-0.3774128	0.69527733	2.9792287	-2.581691	-0.54122037	0.59063238	2.7601523	-2.7103064	-0.97742468	0.46404621	2.6518762	-2.3245373	-0.37916979	0.66729313	2.9655471	-2.581691
19457	-2.5816898	-0.55733085	0.66709256	2.7590129	-2.7101977	-0.96640629	0.50219971	2.6477587	-2.3243177	-0.40642396	0.75557208	2.9641578	-2.5817301	-0.55013478	0.58977407	2.7716596	-2.7471082	-0.96370655	0.50170594	2.5943193	-2.3304307	-0.3774128	0.69527733	2.9792287	-2.5817177	-0.53181106	0.58753127	2.7702413	-2.73418	-1.0458651	0.51310664	2.5945518	-2.3291771	-0.37490469	0.65026414	2.976644	-2.5817301	-0.55013478	0.58977407	2.7716596	-2.7471082	-0.96370655	0.50170594	2.5943193	-2.3304307	-0.3774128	0.69527733	2.9792287	-2.5817177
19585	-2.5817177	-0.53181106	0.58753127	2.7702413	-2.73418	-1.0458651	0.51310664	2.5945518	-2.3291771	-0.37490469	0.65026414	2.976644	-2.581691	-0.54122037	0.59063238	2.7601523	-2.7103064	-0.97742468	0.46404621	2.6518762	-2.3245373	-0.37916979	0.66729313	2.9655471	-2.5817177	-0.53181106	0.58753127	2.7702413	-2.73418	-1.0458651	0.51310664	2.5945518	-2.3291771	-0.37490469	0.65026414	2.976644	-2.581691	-0.54122037	0.59063238	2.7601523	-2.7103064	-0.97742468	0.46404621	2.6518762	-2.3245373	-0.37916979	0.66729313	2.9655471	-2.581691
17550	-2.581691	-0.54122037	0.59063238	2.7601523	-2.7103064	-0.97742468	0.46404621	2.6518762	-2.3245373	-0.37916979	0.66729313	2.9655471	-2.581691	-0.54122037	0.59063238	2.7601523	-2.7103064	-0.97742468	0.46404621	2.6518762	-2.3245373	-0.37916979	0.66729313	2.9655471	-2.5816898	-0.55733085	0.66709256	2.7590129	-2.7101977	-0.96640629	0.50219971	2.6477587	-2.3243177	-0.40642396	0.75557208	2.9641578	-2.5817301	-0.55013478	0.58977407	2.7716596	-2.7471082	-0.96370655	0.50170594	2.5943193	-2.3304307	-0.3774128	0.69527733	2.9792287	-2.581691
17899	-2.5817301	-0.55013478	0.58977407	2.7716596	-2.7471082	-0.96370655	0.50170594	2.5943193	-2.3304307	-0.3774128	0.69527733	2.9792287	-2.581691	-0.54122037	0.59063238	2.7601523	-2.7103064	-0.97742468	0.46404621	2.6518762	-2.3245373	-0.37916979	0.66729313	2.9655471	-2.581691	-0.54122037	0.59063238	2.7601523	-2.7103064	-0.97742468	0.46404621	2.6518762	-2.3245373	-0.37916979	0.66729313	2.9655471	-2.581691	-0.54122037	0.59063238	2.7601523	-2.7103064	-0.97742468	0.46404621	2.6518762	-2.3245373	-0.37916979	0.66729313	2.9655471	-2.5816898
17012	-2.581691	-0.54122037	0.59063238	2.7601523	-2.7103064	-0.97742468	0.46404621	2.6518762	-2.3245373	-0.37916979	0.66729313	2.9655471	-2.5817301	-0.55013478	0.58977407	2.7716596	-2.7471082	-0.96370655	0.50170594	2.5943193	-2.3304307	-0.3774128	0.69527733	2.9792287	-2.5816898	-0.55733085	0.66709256	2.7590129	-2.7101977	-0.96640629	0.50219971	2.6477587	-2.3243177	-0.40642396	0.75557208	2.9641578	-2.581691	-0.54122037	0.59063238	2.7601523	-2.7103064	-0.97742468	0.46404621	2.6518762	-2.3245373	-0.37916979	0.66729313	2.9655471	-2.581691
17141	-2.5816898	-0.55733085	0.66709256	2.7590129	-2.7101977	-0.96640629	0.50219971	2.6477587	-2.3243177	-0.40642396	0.75557208	2.9641578	-2.5816898	-0.55733085	0.66709256	2.7590129	-2.7101977	-0.96640629	0.50219971	2.6477587	-2.3243177	-0.40642396	0.75557208	2.9641578	-2.5816898	-0.55733085	0.66709256	2.7590129	-2.7101977	-0.96640629	0.50219971	2.6477587	-2.3243177	-0.40642396	0.75557208	2.9641578	-2.5817301	-0.55013478	0.58977407	2.7716596	-2.7471082	-0.96370655	0.50170594	2.5943193	-2.3304307	-0.3774128	0.69527733	2.9792287	-2.5817301
17682	-2.5817301	-0.55013478	0.58977407	2.7716596	-2.7471082	-0.96370655	0.50170594	2.5943193	-2.3304307	-0.3774128	0.69527733	2.9792287	-2.5817301	-0.55013478	0.58977407	2.7716596	-2.7471082	-0.96370655	0.50170594	2.5943193	-2.3304307	-0.3774128	0.69527733	2.9792287	-2.5817301	-0.55013478	0.58977407	2.7716596	-2.7471082	-0.96370655	0.50170594	2.5943193	-2.3304307	-0.3774128	0.69527733	2.9792287	-2.5817301	-0.55013478	0.58977407	2.7716596	-2.7471082	-0.96370655	0.50170594	2.5943193	-2.3304307	-0.3774128	0.69527733	2.9792287	-2.5817177
17327	-2.5817177	-0.53181106	0.58753127	2.7702413	-2.73418	-1.0458651	0.51310664	2.5945518	-2.3291771	-0.37490469	0.65026414	2.976644	-2.5816898	-0.55733085	0.66709256	2.7590129	-2.7101977	-0.96640629	0.50219971	2.6477587	-2.3243177	-0.40642396	0.75557208	2.9641578	-2.581691	-0.54122037	0.59063238	2.7601523	-2.7103064	-0.97742468	0.46404621	2.6518762	-2.3245373	-0.37916979	0.66729313	2.9655471	-2.5817177	-0.53181106	0.58753127	2.7702413	-2.73418	-1.0458651	0.51310664	2.5945518	-2.3291771	-0.37490469	0.65026414	2.976644	-2.5817177
18816	-2.581691	-0.54122037	0.59063238	2.7601523	-2.7103064	-0.97742468	0.46404621	2.6518762	-2.3245373	-0.37916979	0.66729313	2.9655471	-2.5817177	-0.53181106	0.58753127	2.7702413	-2.73418	-1.0458651	0.51310664	2.5945518	-2.3291771	-0.37490469	0.65026414	2.976644	-2.5816898	-0.55733085	0.66709256	2.7590129	-2.7101977	-0.96640629	0.50219971	2.6477587	-2.3243177	-0.40642396	0.75557208	2.9641578	-2.581691	-0.54122037	0.59063238	2.7601523	-2.7103064	-0.97742468	0.46404621	2.6518762	-2.3245373	-0.37916979	0.66729313	2.9655471	-2.5816898
18757	-2.5817177	-0.53181106	0.58753127	2.7702413	-2.73418	-1.0458651	0.51310664	2.5945518	-2.3291771	-0.37490469	0.65026414	2.976644	-2.5816898	-0.55733085	0.66709256	2.7590129	-2.7101977	-0.96640629	0.50219971	2.6477587	-2.3243177	-0.40642396	0.75557208	2.9641578	-2.5816898	-0.55733085	0.66709256	2.7590129	-2.7101977	-0.96640629	0.50219971	2.6477587	-2.3243177	-0.40642396	0.75557208	2.9641578	-2.5817177	-0.53181106	0.58753127	2.7702413	-2.73418	-1.0458651	0.51310664	2.5945518	-2.3291771	-0.37490469	0.65026414	2.976644	-2.5816898
19852	-2.581691	-0.54122037	0.59063238	2.7601523	-2.7103064	-0.97742468	0.46404621	2.6518762	-2.3245373	-0.37916979	0.66729313	2.9655471	-2.5817177	-0.53181106	0.58753127	2.7702413	-2.73418	-1.0458651	0.51310664	2.5945518	-2.3291771	-0.37490469	0.65026414	2.976644	-2.5817177	-0.53181106	0.58753127	2.7702413	-2.73418	-1.0458651	0.51310664	2.5945518	-2.3291771	-0.37490469	0.65026414	2.976644	-2.5817177	-0.53181106	0.58753127	2.7702413	-2.73418	-1.0458651	0.51310664	2.5945518	-2.3291771	-0.37490469	0.65026414	2.976644	-2.581691
19802	-2.5817177	-0.53181106	0.58753127	2.7702413	-2.73418	-1.0458651	0.51310664	2.5945518	-2.3291771	-0.37490469	0.65026414	2.976644	-2.5816898	-0.55733085	0.66709256	2.7590129	-2.7101977	-0.96640629	0.50219971	2.6477587	-2.3243177	-0.40642396	0.75557208	2.9641578	-2.581691	-0.54122037	0.59063238	2.7601523	-2.7103064	-0.97742468	0.46404621	2.6518762	-2.3245373	-0.37916979	0.66729313	2.9655471	-2.5817177	-0.53181106	0.58753127	2.7702413	-2.73418	-1.0458651	0.51310664	2.5945518	-2.3291771	-0.37490469	0.65026414	2.976644	-2.5817301
18329	-2.5817301	-0.55013478	0.58977407	2.7716596	-2.7471082	-0.96370655	0.50170594	2.5943193	-2.3304307	-0.3774128	0.69527733	2.9792287	-2.581691	-0.54122037	0.59063238	2.7601523	-2.7103064	-0.97742468	0.46404621	2.6518762	-2.3245373	-0.37916979	0.66729313	2.9655471	-2.5817177	-0.53181106	0.58753127	2.7702413	-2.73418	-1.0458651	0.51310664	2.5945518	-2.3291771	-0.37490469	0.65026414	2.976644	-2.581691	-0.54122037	0.59063238	2.7601523	-2.7103064	-0.97742468	0.46404621	2.6518762	-2.3245373	-0.37916979	0.66729313	2.9655471	-2.581691
16918	-2.5817301	-0.55013478	0.58977407	2.7716596	-2.7471082	-0.96370655	0.50170594	2.5943193	-2.3304307	-0.3774128	0.69527733	2.9792287	-2.5817177	-0.53181106	0.58753127	2.7702413	-2.73418	-1.0458651	0.51310664	2.5945518	-2.3291771	-0.37490469	0.65026414	2.976644	-2.581691	-0.54122037	0.59063238	2.7601523	-2.7103064	-0.97742468	0.46404621	2.6518762	-2.3245373	-0.37916979	0.66729313	2.9655471	-2.5817301	-0.55013478	0.58977407	2.7716596	-2.7471082	-0.96370655	0.50170594	2.5943193	-2.3304307	-0.3774128	0.69527733	2.9792287	-2.5817301
18009	-2.5816898	-0.55733085	0.66709256	2.7590129	-2.7101977	-0.96640629	0.50219971	2.6477587	-2.3243177	-0.40642396	0.75557208	2.9641578	-2.581691	-0.54122037	0.59063238	2.7601523	-2.7103064	-0.97742468	0.46404621	2.6518762	-2.3245373	-0.37916979	0.66729313	2.9655471	-2.581691	-0.54122037	0.59063238	2.7601523	-2.7103064	-0.97742468	0.46404621	2.6518762	-2.3245373	-0.37916979	0.66729313	2.9655471	-2.5817301	-0.55013478	0.58977407	2.7716596	-2.7471082	-0.96370655	0.50170594	2.5943193	-2.3304307	-0.3774128	0.69527733	2.9792287	-2.5817301
19622	-2.581691	-0.54122037	0.59063238	2.7601523	-2.7103064	-0.97742468	0.46404621	2.6518762	-2.3245373	-0.37916979	0.66729313	2.9655471	-2.581691	-0.54122037	0.59063238	2.7601523	-2.7103064	-0.97742468	0.46404621	2.6518762	-2.3245373	-0.37916979	0.66729313	2.9655471	-2.5817301	-0.55013478	0.58977407	2.7716596	-2.7471082	-0.96370655	0.50170594	2.5943193	-2.3304307	-0.3774128	0.69527733	2.9792287	-2.581691	-0.54122037	0.59063238	2.7601523	-2.7103064	-0.97742468	0.46404621	2.6518762	-2.3245373	-0.37916979	0.66729313	2.9655471	-2.581691
19691	-2.581691	-0.54122037	0.59063238	2.7601523	-2.7103064	-0.97742468	0.46404621	2.6518762	-2.3245373	-0.37916979	0.66729313	2.9655471	-2.5817177	-0.53181106	0.58753127	2.7702413	-2.73418	-1.0458651	0.51310664	2.5945518	-2.3291771	-0.37490469	0.65026414	2.976644	-2.5816898	-0.55733085	0.66709256	2.7590129	-2.7101977	-0.96640629	0.50219971	2.6477587	-2.3243177	-0.40642396	0.75557208	2.9641578	-2.581691	-0.54122037	0.59063238	2.7601523	-2.7103064	-0.97742468	0.46404621	2.6518762	-2.3245373	-0.37916979	0.66729313	2.9655471	-2.5817177
17720	-2.5817301	-0.55013478	0.58977407	2.7716596	-2.7471082	-0.96370655	0.50170594	2.5943193	-2.3304307	-0.3774128	0.69527733	2.9792287	-2.581691	-0.54122037	0.59063238	2.7601523	-2.7103064	-0.97742468	0.46404621	2.6518762	-2.3245373	-0.37916979	0.66729313	2.9655471	-2.581691	-0.54122037	0.59063238	2.7601523	-2.7103064	-0.97742468	0.46404621	2.6518762	-2.3245373	-0.37916979	0.66729313	2.9655471	-2.5816898	-0.55733085	0.66709256	2.7590129	-2.7101977	-0.96640629	0.50219971	2.6477587	-2.3243177	-0.40642396	0.75557208	2.9641578	-2.581691
18004	-2.5816898	-0.55733085	0.66709256	2.7590129	-2.7101977	-0.96640629	0.50219971	2.6477587	-2.3243177	-0.40642396	0.75557208	2.9641578	-2.5817301	-0.55013478	0.58977407	2.7716596	-2.7471082	-0.96370655	0.50170594	2.5943193	-2.3304307	-0.3774128	0.69527733	2.9792287	-2.5817301	-0.55013478	0.58977407	2.7716596	-2.7471082	-0.96370655	0.50170594	2.5943193	-2.3304307	-0.3774128	0.69527733	2.9792287	-2.5817301	-0.55013478	0.58977407	2.7716596	-2.7471082	-0.96370655	0.50170594	2.5943193	-2.3304307	-0.3774128	0.69527733	2.9792287	-2.581691
19947	-2.5817301	-0.55013478	0.58977407	2.7716596	-2.7471082	-0.96370655	0.50170594	2.5943193	-2.3304307	-0.3774128	0.69527733	2.9792287	-2.5817177	-0.53181106	0.58753127	2.7702413	-2.73418	-1.0458651	0.51310664	2.5945518	-2.3291771	-0.37490469	0.65026414	2.976644	-2.5817177	-0.53181106	0.58753127	2.7702413	-2.73418	-1.0458651	0.51310664	2.5945518	-2.3291771	-0.37490469	0.65026414	2.976644	-2.5816898	-0.55733085	0.66709256	2.7590129	-2.7101977	-0.96640629	0.50219971	2.6477587	-2.3243177	-0.40642396	0.75557208	2.9641578	-2.5817301
19037	-2.5816898	-0.55733085	0.66709256	2.7590129	-2.7101977	-0.96640629	0.50219971	2.6477587	-2.3243177	-0.40642396	0.75557208	2.9641578	-2.5816898	-0.55733085	0.66709256	2.7590129	-2.7101977	-0.96640629	0.50219971	2.6477587	-2.3243177	-0.40642396	0.75557208	2.9641578	-2.5816898	-0.55733085	0.66709256	2.7590129	-2.7101977	-0.96640629	0.50219971	2.6477587	-2.3243177	-0.40642396	0.75557208	2.9641578	-2.5817177	-0.53181106	0.58753127	2.7702413	-2.73418	-1.0458651	0.51310664	2.5945518	-2.3291771	-0.37490469	0.65026414	2.976644	-2.5816898
19913	-2.5816898	-0.55733085	0.66709256	2.7590129	-2.7101977	-0.96640629	0.50219971	2.6477587	-2.3243177	-0.40642396	0.75557208	2.9641578	-2.5817177	-0.53181106	0.58753127	2.7702413	-2.73418	-1.0458651	0.51310664	2.5945518	-2.3291771	-0.37490469	0.65026414	2.976644	-2.581691	-0.54122037	0.59063238	2.7601523	-2.7103064	-0.97742468	0.46404621	2.6518762	-2.3245373	-0.37916979	0.66729313	2.9655471	-2.5817301	-0.55013478	0.58977407	2.7716596	-2.7471082	-0.96370655	0.50170594	2.5943193	-2.3304307	-0.3774128	0.69527733	2.9792287	-2.5817177
19370	-2.5817301	-0.55013478	0.58977407	2.7716596	-2.7471082	-0.96370655	0.50170594	2.5943193	-2.3304307	-0.3774128	0.69527733	2.9792287	-2.5817301	-0.55013478	0.58977407	2.7716596	-2.7471082	-0.96370655	0.50170594	2.5943193	-2.3304307	-0.3774128	0.69527733	2.9792287	-2.581691	-0.54122037	0.59063238	2.7601523	-2.7103064	-0.97742468	0.46404621	2.6518762	-2.3245373	-0.37916979	0.66729313	2.9655471	-2.5816898	-0.55733085	0.66709256	2.7590129	-2.7101977	-0.96640629	0.50219971	2.6477587	-2.3243177	-0.40642396	0.75557208	2.9641578	-2.581691
18624	-2.5817301	-0.55013478	0.58977407	2.7716596	-2.7471082	-0.96370655	0.50170594	2.5943193	-2.3304307	-0.3774128	0.69527733	2.9792287	-2.5817177	-0.53181106	0.58753127	2.7702413	-2.73418	-1.0458651	0.51310664	2.5945518	-2.3291771	-0.37490469	0.65026414	2.976644	-2.5816898	-0.55733085	0.66709256	2.7590129	-2.7101977	-0.96640629	0.50219971	2.6477587	-2.3243177	-0.40642396	0.75557208	2.9641578	-2.5816898	-0.55733085	0.66709256	2.7590129	-2.7101977	-0.96640629	0.50219971	2.6477587	-2.3243177	-0.40642396	0.75557208	2.9641578	-2.5816898
19491	-2.5817301	-0.55013478	0.58977407	2.7716596	-2.7471082	-0.96370655	0.50170594	2.5943193	-2.3304307	-0.3774128	0.69527733	2.9792287	-2.581691	-0.54122037	0.59063238	2.7601523	-2.7103064	-0.97742468	0.46404621	2.6518762	-2.3245373	-0.37916979	0.66729313	2.9655471	-2.581691	-0.54122037	0.59063238	2.7601523	-2.7103064	-0.97742468	0.46404621	2.6518762	-2.3245373	-0.37916979	0.66729313	2.9655471	-2.5817177	-0.53181106	0.58753127	2.7702413	-2.73418	-1.0458651	0.51310664	2.5945518	-2.3291771	-0.37490469	0.65026414	2.976644	-2.5816898
17058	-2.581691	-0.54122037	0.59063238	2.7601523	-2.7103064	-0.97742468	0.46404621	2.6518762	-2.3245373	-0.37916979	0.66729313	2.9655471	-2.581691	-0.54122037	0.59063238	2.7601523	-2.7103064	-0.97742468	0.46404621	2.6518762	-2.3245373	-0.37916979	0.66729313	2.9655471	-2.5816898	-0.55733085	0.66709256	2.7590129	-2.7101977	-0.96640629	0.50219971	2.6477587	-2.3243177	-0.40642396	0.75557208	2.9641578	-2.5817177	-0.53181106	0.58753127	2.7702413	-2.73418	-1.0458651	0.51310664	2.5945518	-2.3291771	-0.37490469	0.65026414	2.976644	-2.5817301
19772	-2.581691	-0.54122037	0.59063238	2.7601523	-2.7103064	-0.97742468	0.46404621	2.6518762	-2.3245373	-0.37916979	0.66729313	2.9655471	-2.581691	-0.54122037	0.59063238	2.7601523	-2.7103064	-0.97742468	0.46404621	2.6518762	-2.3245373	-0.37916979	0.66729313	2.9655471	-2.5816898	-0.55733085	0.66709256	2.7590129	-2.7101977	-0.96640629	0.50219971	2.6477587	-2.3243177	-0.40642396	0.75557208	2.9641578	-2.5816898	-0.55733085	0.66709256	2.7590129	-2.7101977	-0.96640629	0.50219971	2.6477587	-2.3243177	-0.40642396	0.75557208	2.9641578	-2.5817177
18592	-2.581691	-0.54122037	0.59063238	2.7601523	-2.7103064	-0.97742468	0.46404621	2.6518762	-2.3245373	-0.37916979	0.66729313	2.9655471	-2.5817301	-0.55013478	0.58977407	2.7716596	-2.7471082	-0.96370655	0.50170594	2.5943193	-2.3304307	-0.3774128	0.69527733	2.9792287	-2.581691	-0.54122037	0.59063238	2.7601523	-2.7103064	-0.97742468	0.46404621	2.6518762	-2.3245373	-0.37916979	0.66729313	2.9655471	-2.5817177	-0.53181106	0.58753127	2.7702413	-2.73418	-1.0458651	0.51310664	2.5945518	-2.3291771	-0.37490469	0.65026414	2.976644	-2.5817177
18327	-2.5817301	-0.55013478	0.58977407	2.7716596	-2.7471082	-0.96370655	0.50170594	2.5943193	-2.3304307	-0.3774128	0.69527733	2.9792287	-2.581691	-0.54122037	0.59063238	2.7601523	-2.7103064	-0.97742468	0.46404621	2.6518762	-2.3245373	-0.37916979	0.66729313	2.9655471	-2.5816898	-0.55733085	0.66709256	2.7590129	-2.7101977	-0.96640629	0.50219971	2.6477587	-2.3243177	-0.40642396	0.75557208	2.9641578	-2.5817177	-0.53181106	0.58753127	2.7702413	-2.73418	-1.0458651	0.51310664	2.5945518	-2.3291771	-0.37490469	0.65026414	2.976644	-2.5816898
17455	-2.5817301	-0.55013478	0.58977407	2.7716596	-2.7471082	-0.96370655	0.50170594	2.5943193	-2.3304307	-0.3774128	0.69527733	2.9792287	-2.5816898	-0.55733085	0.66709256	2.7590129	-2.7101977	-0.96640629	0.50219971	2.6477587	-2.3243177	-0.40642396	0.75557208	2.9641578	-2.5816898	-0.55733085	0.66709256	2.7590129	-2.7101977	-0.96640629	0.50219971	2.6477587	-2.3243177	-0.40642396	0.75557208	2.9641578	-2.5817301	-0.55013478	0.58977407	2.7716596	-2.7471082	-0.96370655	0.50170594	2.5943193	-2.3304307	-0.3774128	0.69527733	2.9792287	-2.5817177
17864	-2.581691	-0.54122037	0.59063238	2.7601523	-2.7103064	-0.97742468	0.46404621	2.6518762	-2.3245373	-0.37916979	0.66729313	2.9655471	-2.5817301	-0.55013478	0.58977407	2.7716596	-2.7471082	-0.96370655	0.50170594	2.5943193	-2.3304307	-0.3774128	0.69527733	2.9792287	-2.581691	-0.54122037	0.59063238	2.7601523	-2.7103064	-0.97742468	0.46404621	2.6518762	-2.3245373	-0.37916979	0.66729313	2.9655471	-2.581691	-0.54122037	0.59063238	2.7601523	-2.7103064	-0.97742468	0.46404621	2.6518762	-2.3245373	-0.37916979	0.66729313	2.9655471	-2.5816898
17538	-2.581691	-0.54122037	0.59063238	2.7601523	-2.7103064	-0.97742468	0.46404621	2.6518762	-2.3245373	-0.37916979	0.66729313	2.9655471	-2.5816898	-0.55733085	0.66709256	2.7590129	-2.7101977	-0.96640629	0.50219971	2.6477587	-2.3243177	-0.40642396	0.75557208	2.9641578	-2.5817301	-0.55013478	0.58977407	2.7716596	-2.7471082	-0.96370655	0.50170594	2.5943193	-2.3304307	-0.3774128	0.69527733	2.9792287	-2.5817177	-0.53181106	0.58753127	2.7702413	-2.73418	-1.0458651	0.51310664	2.5945518	-2.3291771	-0.37490469	0.65026414	2.976644	-2.5816898
16891	-2.581691	-0.54122037	0.59063238	2.7601523	-2.7103064	-0.97742468	0.46404621	2.6518762	-2.3245373	-0.37916979	0.66729313	2.9655471	-2.5817177	-0.53181106	0.58753127	2.7702413	-2.73418	-1.0458651	0.51310664	2.5945518	-2.3291771	-0.37490469	0.65026414	2.976644	-2.581691	-0.54122037	0.59063238	2.7601523	-2.7103064	-0.97742468	0.46404621	2.6518762	-2.3245373	-0.37916979	0.66729313	2.9655471	-2.5817177	-0.53181106	0.58753127	2.7702413	-2.73418	-1.0458651	0.51310664	2.5945518	-2.3291771	-0.37490469	0.65026414	2.976644	-2.5817177
17180	-2.5817177	-0.53181106	0.58753127	2.7702413	-2.73418	-1.0458651	0.51310664	2.5945518	-2.3291771	-0.37490469	0.65026414	2.976644	-2.581691	-0.54122037	0.59063238	2.7601523	-2.7103064	-0.97742468	0.46404621	2.6518762	-2.3245373	-0.37916979	0.66729313	2.9655471	-2.5817301	-0.55013478	0.58977407	2.7716596	-2.7471082	-0.96370655	0.50170594	2.5943193	-2.3304307	-0.3774128	0.69527733	2.9792287	-2.5817301	-0.55013478	0.58977407	2.7716596	-2.7471082	-0.96370655	0.50170594	2.5943193	-2.3304307	-0.3774128	0.69527733	2.9792287	-2.5817301
19621	-2.5817177	-0.53181106	0.58753127	2.7702413	-2.73418	-1.0458651	0.51310664	2.5945518	-2.3291771	-0.37490469	0.65026414	2.976644	-2.5817301	-0.55013478	0.58977407	2.7716596	-2.7471082	-0.96370655	0.50170594	2.5943193	-2.3304307	-0.3774128	0.69527733	2.9792287	-2.5817301	-0.55013478	0.58977407	2.7716596	-2.7471082	-0.96370655	0.50170594	2.5943193	-2.3304307	-0.3774128	0.69527733	2.9792287	-2.5817301	-0.55013478	0.58977407	2.7716596	-2.7471082	-0.96370655	0.50170594	2.5943193	-2.3304307	-0.3774128	0.69527733	2.9792287	-2.581691
18216	-2.5817301	-0.55013478	0.58977407	2.7716596	-2.7471082	-0.96370655	0.50170594	2.5943193	-2.3304307	-0.3774128	0.69527733	2.9792287	-2.5817301	-0.55013478	0.58977407	2.7716596	-2.7471082	-0.96370655	0.50170594	2.5943193	-2.3304307	-0.3774128	0.69527733	2.9792287	-2.581691	-0.54122037	0.59063238	2.7601523	-2.7103064	-0.97742468	0.46404621	2.6518762	-2.3245373	-0.37916979	0.66729313	2.9655471	-2.5816898	-0.55733085	0.66709256	2.7590129	-2.7101977	-0.96640629	0.50219971	2.6477587	-2.3243177	-0.40642396	0.75557208	2.9641578	-2.5816898
17498	-2.5817301	-0.55013478	0.58977407	2.7716596	-2.7471082	-0.96370655	0.50170594	2.5943193	-2.3304307	-0.3774128	0.69527733	2.9792287	-2.5817177	-0.53181106	0.58753127	2.7702413	-2.73418	-1.0458651	0.51310664	2.5945518	-2.3291771	-0.37490469	0.65026414	2.976644	-2.5817177	-0.53181106	0.58753127	2.7702413	-2.73418	-1.0458651	0.51310664	2.5945518	-2.3291771	-0.37490469	0.65026414	2.976644	-2.5816898	-0.55733085	0.66709256	2.7590129	-2.7101977	-0.96640629	0.50219971	2.6477587	-2.3243177	-0.40642396	0.75557208	2.9641578	-2.581691
19928	-2.581691	-0.54122037	0.59063238	2.7601523	-2.7103064	-0.97742468	0.46404621	2.6518762	-2.3245373	-0.37916979	0.66729313	2.9655471	-2.5817301	-0.55013478	0.58977407	2.7716596	-2.7471082	-0.96370655	0.50170594	2.5943193	-2.3304307	-0.3774128	0.69527733	2.9792287	-2.5817177	-0.53181106	0.58753127	2.7702413	-2.73418	-1.0458651	0.51310664	2.5945518	-2.3291771	-0.37490469	0.65026414	2.976644	-2.5817177	-0.53181106	0.58753127	2.7702413	-2.73418	-1.0458651	0.51310664	2.5945518	-2.3291771	-0.37490469	0.65026414	2.976644	-2.581691
17244	-2.5817301	-0.55013478	0.58977407	2.7716596	-2.7471082	-0.96370655	0.50170594	2.5943193	-2.3304307	-0.3774128	0.69527733	2.9792287	-2.581691	-0.54122037	0.59063238	2.7601523	-2.7103064	-0.97742468	0.46404621	2.6518762	-2.3245373	-0.37916979	0.66729313	2.9655471	-2.5816898	-0.55733085	0.66709256	2.7590129	-2.7101977	-0.96640629	0.50219971	2.6477587	-2.3243177	-0.40642396	0.75557208	2.9641578	-2.5817301	-0.55013478	0.58977407	2.7716596	-2.7471082	-0.96370655	0.50170594	2.5943193	-2.3304307	-0.3774128	0.69527733	2.9792287	-2.5817177
17718	-2.5816898	-0.55733085	0.66709256	2.7590129	-2.7101977	-0.96640629	0.50219971	2.6477587	-2.3243177	-0.40642396	0.75557208	2.9641578	-2.5817301	-0.55013478	0.58977407	2.7716596	-2.7471082	-0.96370655	0.50170594	2.5943193	-2.3304307	-0.3774128	0.69527733	2.9792287	-2.5817301	-0.55013478	0.58977407	2.7716596	-2.7471082	-0.96370655	0.50170594	2.5943193	-2.3304307	-0.3774128	0.69527733	2.9792287	-2.5817177	-0.53181106	0.58753127	2.7702413	-2.73418	-1.0458651	0.51310664	2.5945518	-2.3291771	-0.37490469	0.65026414	2.976644	-2.5816898
17942	-2.5817177	-0.53181106	0.58753127	2.7702413	-2.73418	-1.0458651	0.51310664	2.5945518	-2.3291771	-0.37490469	0.65026414	2.976644	-2.5816898	-0.55733085	0.66709256	2.7590129	-2.7101977	-0.96640629	0.50219971	2.6477587	-2.3243177	-0.40642396	0.75557208	2.9641578	-2.581691	-0.54122037	0.59063238	2.7601523	-2.7103064	-0.97742468	0.46404621	2.6518762	-2.3245373	-0.37916979	0.66729313	2.9655471	-2.5817301	-0.55013478	0.58977407	2.7716596	-2.7471082	-0.96370655	0.50170594	2.5943193	-2.3304307	-0.3774128	0.69527733	2.9792287	-2.5817301
19557	-2.5817177	-0.53181106	0.58753127	2.7702413	-2.73418	-1.0458651	0.51310664	2.5945518	-2.3291771	-0.37490469	0.65026414	2.976644	-2.5817301	-0.55013478	0.58977407	2.7716596	-2.7471082	-0.96370655	0.50170594	2.5943193	-2.3304307	-0.3774128	0.69527733	2.9792287	-2.581691	-0.54122037	0.59063238	2.7601523	-2.7103064	-0.97742468	0.46404621	2.6518762	-2.3245373	-0.37916979	0.66729313	2.9655471	-2.5816898	-0.55733085	0.66709256	2.7590129	-2.7101977	-0.96640629	0.50219971	2.6477587	-2.3243177	-0.40642396	0.75557208	2.9641578	-2.5816898
18536	-2.5817301	-0.55013478	0.58977407	2.7716596	-2.7471082	-0.96370655	0.50170594	2.5943193	-2.3304307	-0.3774128	0.69527733	2.9792287	-2.5817301	-0.55013478	0.58977407	2.7716596	-2.7471082	-0.96370655	0.50170594	2.5943193	-2.3304307	-0.3774128	0.69527733	2.9792287	-2.5817301	-0.55013478	0.58977407	2.7716596	-2.7471082	-0.96370655	0.50170594	2.5943193	-2.3304307	-0.3774128	0.69527733	2.9792287	-2.581691	-0.54122037	0.59063238	2.7601523	-2.7103064	-0.97742468	0.46404621	2.6518762	-2.3245373	-0.37916979	0.66729313	2.9655471	-2.5816898
18219	-2.5817301	-0.55013478	0.58977407	2.7716596	-2.7471082	-0.96370655	0.50170594	2.5943193	-2.3304307	-0.3774128	0.69527733	2.9792287	-2.5817177	-0.53181106	0.58753127	2.7702413	-2.73418	-1.0458651	0.51310664	2.5945518	-2.3291771	-0.37490469	0.65026414	2.976644	-2.5817301	-0.55013478	0.58977407	2.7716596	-2.7471082	-0.96370655	0.50170594	2.5943193	-2.3304307	-0.3774128	0.69527733	2.9792287	-2.5817301	-0.55013478	0.58977407	2.7716596	-2.7471082	-0.96370655	0.50170594	2.5943193	-2.3304307	-0.3774128	0.69527733	2.9792287	-2.5817177
19495	-2.5816898	-0.55733085	0.66709256	2.7590129	-2.7101977	-0.96640629	0.50219971	2.6477587	-2.3243177	-0.40642396	0.75557208	2.9641578	-2.581691	-0.54122037	0.59063238	2.7601523	-2.7103064	-0.97742468	0.46404621	2.6518762	-2.3245373	-0.37916979	0.66729313	2.9655471	-2.5817301	-0.55013478	0.58977407	2.7716596	-2.7471082	-0.96370655	0.50170594	2.5943193	-2.3304307	-0.3774128	0.69527733	2.9792287	-2.581691	-0.54122037	0.59063238	2.7601523	-2.7103064	-0.97742468	0.46404621	2.6518762	-2.3245373	-0.37916979	0.66729313	2.9655471	-2.5816898
18364	-2.5817301	-0.55013478	0.58977407	2.7716596	-2.7471082	-0.96370655	0.50170594	2.5943193	-2.3304307	-0.3774128	0.69527733	2.9792287	-2.581691	-0.54122037	0.59063238	2.7601523	-2.7103064	-0.97742468	0.46404621	2.6518762	-2.3245373	-0.37916979	0.66729313	2.9655471	-2.581691	-0.54122037	0.59063238	2.7601523	-2.7103064	-0.97742468	0.46404621	2.6518762	-2.3245373	-0.37916979	0.66729313	2.9655471	-2.5817301	-0.55013478	0.58977407	2.7716596	-2.7471082	-0.96370655	0.50170594	2.5943193	-2.3304307	-0.3774128	0.69527733	2.9792287	-2.581691
19350	-2.5817301	-0.55013478	0.58977407	2.7716596	-2.7471082	-0.96370655	0.50170594	2.5943193	-2.3304307	-0.3774128	0.69527733	2.9792287	-2.5817177	-0.53181106	0.58753127	2.7702413	-2.73418	-1.0458651	0.51310664	2.5945518	-2.3291771	-0.37490469	0.65026414	2.976644	-2.5816898	-0.55733085	0.66709256	2.7590129	-2.7101977	-0.96640629	0.50219971	2.6477587	-2.3243177	-0.40642396	0.75557208	2.9641578	-2.581691	-0.54122037	0.59063238	2.7601523	-2.7103064	-0.97742468	0.46404621	2.6518762	-2.3245373	-0.37916979	0.66729313	2.9655471	-2.5817177
17069	-2.5816898	-0.55733085	0.66709256	2.7590129	-2.7101977	-0.96640629	0.50219971	2.6477587	-2.3243177	-0.40642396	0.75557208	2.9641578	-2.5817301	-0.55013478	0.58977407	2.7716596	-2.7471082	-0.96370655	0.50170594	2.5943193	-2.3304307	-0.3774128	0.69527733	2.9792287	-2.581691	-0.54122037	0.59063238	2.7601523	-2.7103064	-0.97742468	0.46404621	2.6518762	-2.3245373	-0.37916979	0.66729313	2.9655471	-2.5817301	-0.55013478	0.58977407	2.7716596	-2.7471082	-0.96370655	0.50170594	2.5943193	-2.3304307	-0.3774128	0.69527733	2.9792287	-2.5817301
17888	-2.5817177	-0.53181106	0.58753127	2.7702413	-2.73418	-1.0458651	0.51310664	2.5945518	-2.3291771	-0.37490469	0.65026414	2.976644	-2.5817177	-0.53181106	0.58753127	2.7702413	-2.73418	-1.0458651	0.51310664	2.5945518	-2.3291771	-0.37490469	0.65026414	2.976644	-2.5816898	-0.55733085	0.66709256	2.7590129	-2.7101977	-0.96640629	0.50219971	2.6477587	-2.3243177	-0.40642396	0.75557208	2.9641578	-2.581691	-0.54122037	0.59063238	2.7601523	-2.7103064	-0.97742468	0.46404621	2.6518762	-2.3245373	-0.37916979	0.66729313	2.9655471	-2.5817177
18594	-2.5817301	-0.55013478	0.58977407	2.7716596	-2.7471082	-0.96370655	0.50170594	2.5943193	-2.3304307	-0.3774128	0.69527733	2.9792287	-2.5816898	-0.55733085	0.66709256	2.7590129	-2.7101977	-0.96640629	0.50219971	2.6477587	-2.3243177	-0.40642396	0.75557208	2.9641578	-2.5816898	-0.55733085	0.66709256	2.7590129	-2.7101977	-0.96640629	0.50219971	2.6477587	-2.3243177	-0.40642396	0.75557208	2.9641578	-2.5817301	-0.55013478	0.58977407	2.7716596	-2.7471082	-0.96370655	0.50170594	2.5943193	-2.3304307	-0.3774128	0.69527733	2.9792287	-2.581691
17663	-2.5817301	-0.55013478	0.58977407	2.7716596	-2.7471082	-0.96370655	0.50170594	2.5943193	-2.3304307	-0.3774128	0.69527733	2.9792287	-2.5817301	-0.55013478	0.58977407	2.7716596	-2.7471082	-0.96370655	0.50170594	2.5943193	-2.3304307	-0.3774128	0.69527733	2.9792287	-2.5816898	-0.55733085	0.66709256	2.7590129	-2.7101977	-0.96640629	0.50219971	2.6477587	-2.3243177	-0.40642396	0.75557208	2.9641578	-2.581691	-0.54122037	0.59063238	2.7601523	-2.7103064	-0.97742468	0.46404621	2.6518762	-2.3245373	-0.37916979	0.66729313	2.9655471	-2.5817177
17225	-2.5817301	-0.55013478	0.58977407	2.7716596	-2.7471082	-0.96370655	0.50170594	2.5943193	-2.3304307	-0.3774128	0.69527733	2.9792287	-2.5817177	-0.53181106	0.58753127	2.7702413	-2.73418	-1.0458651	0.51310664	2.5945518	-2.3291771	-0.37490469	0.65026414	2.976644	-2.5817177	-0.53181106	0.58753127	2.7702413	-2.73418	-1.0458651	0.51310664	2.5945518	-2.3291771	-0.37490469	0.65026414	2.976644	-2.5816898	-0.55733085	0.66709256	2.7590129	-2.7101977	-0.96640629	0.50219971	2.6477587	-2.3243177	-0.40642396	0.75557208	2.9641578	-2.5817301
17541	-2.581691	-0.54122037	0.59063238	2.7601523	-2.7103064	-0.97742468	0.46404621	2.6518762	-2.3245373	-0.37916979	0.66729313	2.9655471	-2.5816898	-0.55733085	0.66709256	2.7590129	-2.7101977	-0.96640629	0.50219971	2.6477587	-2.3243177	-0.40642396	0.75557208	2.9641578	-2.5817301	-0.55013478	0.58977407	2.7716596	-2.7471082	-0.96370655	0.50170594	2.5943193	-2.3304307	-0.3774128	0.69527733	2.9792287	-2.581691	-0.54122037	0.59063238	2.7601523	-2.7103064	-0.97742468	0.46404621	2.6518762	-2.3245373	-0.37916979	0.66729313	2.9655471	-2.5817301
19627	-2.5817177	-0.53181106	0.58753127	2.7702413	-2.73418	-1.0458651	0.51310664	2.5945518	-2.3291771	-0.37490469	0.65026414	2.976644	-2.581691	-0.54122037	0.59063238	2.7601523	-2.7103064	-0.97742468	0.46404621	2.6518762	-2.3245373	-0.37916979	0.66729313	2.9655471	-2.581691	-0.54122037	0.59063238	2.7601523	-2.7103064	-0.97742468	0.46404621	2.6518762	-2.3245373	-0.37916979	0.66729313	2.9655471	-2.5817301	-0.55013478	0.58977407	2.7716596	-2.7471082	-0.96370655	0.50170594	2.5943193	-2.3304307	-0.3774128	0.69527733	2.9792287	-2.5817301
16929	-2.5817177	-0.53181106	0.58753127	2.7702413	-2.73418	-1.0458651	0.51310664	2.5945518	-2.3291771	-0.37490469	0.65026414	2.976644	-2.5817177	-0.53181106	0.58753127	2.7702413	-2.73418	-1.0458651	0.51310664	2.5945518	-2.3291771	-0.37490469	0.65026414	2.976644	-2.5816898	-0.55733085	0.66709256	2.7590129	-2.7101977	-0.96640629	0.50219971	2.6477587	-2.3243177	-0.40642396	0.75557208	2.9641578	-2.5817177	-0.53181106	0.58753127	2.7702413	-2.73418	-1.0458651	0.51310664	2.5945518	-2.3291771	-0.37490469	0.65026414	2.976644	-2.5817177
17496	-2.5816898	-0.55733085	0.66709256	2.7590129	-2.7101977	-0.96640629	0.50219971	2.6477587	-2.3243177	-0.40642396	0.75557208	2.9641578	-2.581691	-0.54122037	0.59063238	2.7601523	-2.7103064	-0.97742468	0.46404621	2.6518762	-2.3245373	-0.37916979	0.66729313	2.9655471	-2.581691	-0.54122037	0.59063238	2.7601523	-2.7103064	-0.97742468	0.46404621	2.6518762	-2.3245373	-0.37916979	0.66729313	2.9655471	-2.5816898	-0.55733085	0.66709256	2.7590129	-2.7101977	-0.96640629	0.50219971	2.6477587	-2.3243177	-0.40642396	0.75557208	2.9641578	-2.581691
16996	-2.5817301	-0.55013478	0.58977407	2.7716596	-2.7471082	-0.96370655	0.50170594	2.5943193	-2.3304307	-0.3774128	0.69527733	2.9792287	-2.5816898	-0.55733085	0.66709256	2.7590129	-2.7101977	-0.96640629	0.50219971	2.6477587	-2.3243177	-0.40642396	0.75557208	2.9641578	-2.5816898	-0.55733085	0.66709256	2.7590129	-2.7101977	-0.96640629	0.50219971	2.6477587	-2.3243177	-0.40642396	0.75557208	2.9641578	-2.5816898	-0.55733085	0.66709256	2.7590129	-2.7101977	-0.96640629	0.50219971	2.6477587	-2.3243177	-0.40642396	0.75557208	2.9641578	-2.5817301
18533	-2.5817301	-0.55013478	0.58977407	2.7716596	-2.7471082	-0.96370655	0.50170594	2.5943193	-2.3304307	-0.3774128	0.69527733	2.9792287	-2.581691	-0.54122037	0.59063238	2.7601523	-2.7103064	-0.97742468	0.46404621	2.6518762	-2.3245373	-0.37916979	0.66729313	2.9655471	-2.581691	-0.54122037	0.59063238	2.7601523	-2.7103064	-0.97742468	0.46404621	2.6518762	-2.3245373	-0.37916979	0.66729313	2.9655471	-2.5817301	-0.55013478	0.58977407	2.7716596	-2.7471082	-0.96370655	0.50170594	2.5943193	-2.3304307	-0.3774128	0.69527733	2.9792287	-2.5817301
17287	-2.5817301	-0.55013478	0.58977407	2.7716596	-2.7471082	-0.96370655	0.50170594	2.5943193	-2.3304307	-0.3774128	0.69527733	2.9792287	-2.581691	-0.54122037	0.59063238	2.7601523	-2.7103064	-0.97742468	0.46404621	2.6518762	-2.3245373	-0.37916979	0.66729313	2.9655471	-2.5816898	-0.55733085	0.66709256	2.7590129	-2.7101977	-0.96640629	0.50219971	2.6477587	-2.3243177	-0.40642396	0.75557208	2.9641578	-2.5817177	-0.53181106	0.58753127	2.7702413	-2.73418	-1.0458651	0.51310664	2.5945518	-2.3291771	-0.37490469	0.65026414	2.976644	-2.581691
17627	-2.5817301	-0.55013478	0.58977407	2.7716596	-2.7471082	-0.96370655	0.50170594	2.5943193	-2.3304307	-0.3774128	0.69527733	2.9792287	-2.5816898	-0.55733085	0.66709256	2.7590129	-2.7101977	-0.96640629	0.50219971	2.6477587	-2.3243177	-0.40642396	0.75557208	2.9641578	-2.5817177	-0.53181106	0.58753127	2.7702413	-2.73418	-1.0458651	0.51310664	2.5945518	-2.3291771	-0.37490469	0.65026414	2.976644	-2.5817301	-0.55013478	0.58977407	2.7716596	-2.7471082	-0.96370655	0.50170594	2.5943193	-2.3304307	-0.3774128	0.69527733	2.9792287	-2.581691
19027	-2.5817301	-0.55013478	0.58977407	2.7716596	-2.7471082	-0.96370655	0.50170594	2.5943193	-2.3304307	-0.3774128	0.69527733	2.9792287	-2.5816898	-0.55733085	0.66709256	2.7590129	-2.7101977	-0.96640629	0.50219971	2.6477587	-2.3243177	-0.40642396	0.75557208	2.9641578	-2.5817177	-0.53181106	0.58753127	2.7702413	-2.73418	-1.0458651	0.51310664	2.5945518	-2.3291771	-0.37490469	0.65026414	2.976644	-2.5816898	-0.55733085	0.66709256	2.7590129	-2.7101977	-0.96640629	0.50219971	2.6477587	-2.3243177	-0.40642396	0.75557208	2.9641578	-2.581691
19561	-2.5816898	-0.55733085	0.66709256	2.7590129	-2.7101977	-0.96640629	0.50219971	2.6477587	-2.3243177	-0.40642396	0.75557208	2.9641578	-2.5817177	-0.53181106	0.58753127	2.7702413	-2.73418	-1.0458651	0.51310664	2.5945518	-2.3291771	-0.37490469	0.65026414	2.976644	-2.5817301	-0.55013478	0.58977407	2.7716596	-2.7471082	-0.96370655	0.50170594	2.5943193	-2.3304307	-0.3774128	0.69527733	2.9792287	-2.5817301	-0.55013478	0.58977407	2.7716596	-2.7471082	-0.96370655	0.50170594	2.5943193	-2.3304307	-0.3774128	0.69527733	2.9792287	-2.5817177
17991	-2.5817177	-0.53181106	0.58753127	2.7702413	-2.73418	-1.0458651	0.51310664	2.5945518	-2.3291771	-0.37490469	0.65026414	2.976644	-2.5817177	-0.53181106	0.58753127	2.7702413	-2.73418	-1.0458651	0.51310664	2.5945518	-2.3291771	-0.37490469	0.65026414	2.976644	-2.5817177	-0.53181106	0.58753127	2.7702413	-2.73418	-1.0458651	0.51310664	2.5945518	-2.3291771	-0.37490469	0.65026414	2.976644	-2.5817301	-0.55013478	0.58977407	2.7716596	-2.7471082	-0.96370655	0.50170594	2.5943193	-2.3304307	-0.3774128	0.69527733	2.9792287	-2.5817301
17937	-2.5817301	-0.55013478	0.58977407	2.7716596	-2.7471082	-0.96370655	0.50170594	2.5943193	-2.3304307	-0.3774128	0.69527733	2.9792287	-2.5817177	-0.53181106	0.58753127	2.7702413	-2.73418	-1.0458651	0.51310664	2.5945518	-2.3291771	-0.37490469	0.65026414	2.976644	-2.5817301	-0.55013478	0.58977407	2.7716596	-2.7471082	-0.96370655	0.50170594	2.5943193	-2.3304307	-0.3774128	0.69527733	2.9792287	-2.5817301	-0.55013478	0.58977407	2.7716596	-2.7471082	-0.96370655	0.50170594	2.5943193	-2.3304307	-0.3774128	0.69527733	2.9792287	-2.581691
18368	-2.5816898	-0.55733085	0.66709256	2.7590129	-2.7101977	-0.96640629	0.50219971	2.6477587	-2.3243177	-0.40642396	0.75557208	2.9641578	-2.581691	-0.54122037	0.59063238	2.7601523	-2.7103064	-0.97742468	0.46404621	2.6518762	-2.3245373	-0.37916979	0.66729313	2.9655471	-2.581691	-0.54122037	0.59063238	2.7601523	-2.7103064	-0.97742468	0.46404621	2.6518762	-2.3245373	-0.37916979	0.66729313	2.9655471	-2.5817301	-0.55013478	0.58977407	2.7716596	-2.7471082	-0.96370655	0.50170594	2.5943193	-2.3304307	-0.3774128	0.69527733	2.9792287	-2.5817177
17194	-2.5817177	-0.53181106	0.58753127	2.7702413	-2.73418	-1.0458651	0.51310664	2.5945518	-2.3291771	-0.37490469	0.65026414	2.976644	-2.5817177	-0.53181106	0.58753127	2.7702413	-2.73418	-1.0458651	0.51310664	2.5945518	-2.3291771	-0.37490469	0.65026414	2.976644	-2.5817177	-0.53181106	0.58753127	2.7702413	-2.73418	-1.0458651	0.51310664	2.5945518	-2.3291771	-0.37490469	0.65026414	2.976644	-2.581691	-0.54122037	0.59063238	2.7601523	-2.7103064	-0.97742468	0.46404621	2.6518762	-2.3245373	-0.37916979	0.66729313	2.9655471	-2.5817177
17133	-2.5817177	-0.53181106	0.58753127	2.7702413	-2.73418	-1.0458651	0.51310664	2.5945518	-2.3291771	-0.37490469	0.65026414	2.976644	-2.5817301	-0.55013478	0.58977407	2.7716596	-2.7471082	-0.96370655	0.50170594	2.5943193	-2.3304307	-0.3774128	0.69527733	2.9792287	-2.5817177	-0.53181106	0.58753127	2.7702413	-2.73418	-1.0458651	0.51310664	2.5945518	-2.3291771	-0.37490469	0.65026414	2.976644	-2.581691	-0.54122037	0.59063238	2.7601523	-2.7103064	-0.97742468	0.46404621	2.6518762	-2.3245373	-0.37916979	0.66729313	2.9655471	-2.581691
17886	-2.5817177	-0.53181106	0.58753127	2.7702413	-2.73418	-1.0458651	0.51310664	2.5945518	-2.3291771	-0.37490469	0.65026414	2.976644	-2.5816898	-0.55733085	0.66709256	2.7590129	-2.7101977	-0.96640629	0.50219971	2.6477587	-2.3243177	-0.40642396	0.75557208	2.9641578	-2.5817301	-0.55013478	0.58977407	2.7716596	-2.7471082	-0.96370655	0.50170594	2.5943193	-2.3304307	-0.3774128	0.69527733	2.9792287	-2.581691	-0.54122037	0.59063238	2.7601523	-2.7103064	-0.97742468	0.46404621	2.6518762	-2.3245373	-0.37916979	0.66729313	2.9655471	-2.5817177
18655	-2.5817301	-0.55013478	0.58977407	2.7716596	-2.7471082	-0.96370655	0.50170594	2.5943193	-2.3304307	-0.3774128	0.69527733	2.9792287	-2.5817177	-0.53181106	0.58753127	2.7702413	-2.73418	-1.0458651	0.51310664	2.5945518	-2.3291771	-0.37490469	0.65026414	2.976644	-2.5817301	-0.55013478	0.58977407	2.7716596	-2.7471082	-0.96370655	0.50170594	2.5943193	-2.3304307	-0.3774128	0.69527733	2.9792287	-2.581691	-0.54122037	0.59063238	2.7601523	-2.7103064	-0.97742468	0.46404621	2.6518762	-2.3245373	-0.37916979	0.66729313	2.9655471	-2.581691
16948	-2.5816898	-0.55733085	0.66709256	2.7590129	-2.7101977	-0.96640629	0.50219971	2.6477587	-2.3243177	-0.40642396	0.75557208	2.9641578	-2.5816898	-0.55733085	0.66709256	2.7590129	-2.7101977	-0.96640629	0.50219971	2.6477587	-2.3243177	-0.40642396	0.75557208	2.9641578	-2.581691	-0.54122037	0.59063238	2.7601523	-2.7103064	-0.97742468	0.46404621	2.6518762	-2.3245373	-0.37916979	0.66729313	2.9655471	-2.5817301	-0.55013478	0.58977407	2.7716596	-2.7471082	-0.96370655	0.50170594	2.5943193	-2.3304307	-0.3774128	0.69527733	2.9792287	-2.5816898
18580	-2.5817301	-0.55013478	0.58977407	2.7716596	-2.7471082	-0.96370655	0.50170594	2.5943193	-2.3304307	-0.3774128	0.69527733	2.9792287	-2.5817301	-0.55013478	0.58977407	2.7716596	-2.7471082	-0.96370655	0.50170594	2.5943193	-2.3304307	-0.3774128	0.69527733	2.9792287	-2.5817301	-0.55013478	0.58977407	2.7716596	-2.7471082	-0.96370655	0.50170594	2.5943193	-2.3304307	-0.3774128	0.69527733	2.9792287	-2.5817177	-0.53181106	0.58753127	2.7702413	-2.73418	-1.0458651	0.51310664	2.5945518	-2.3291771	-0.37490469	0.65026414	2.976644	-2.5816898
19899	-2.581691	-0.54122037	0.59063238	2.7601523	-2.7103064	-0.97742468	0.46404621	2.6518762	-2.3245373	-0.37916979	0.66729313	2.9655471	-2.581691	-0.54122037	0.59063238	2.7601523	-2.7103064	-0.97742468	0.46404621	2.6518762	-2.3245373	-0.37916979	0.66729313	2.9655471	-2.581691	-0.54122037	0.59063238	2.7601523	-2.7103064	-0.97742468	0.46404621	2.6518762	-2.3245373	-0.37916979	0.66729313	2.9655471	-2.5816898	-0.55733085	0.66709256	2.7590129	-2.7101977	-0.96640629	0.50219971	2.6477587	-2.3243177	-0.40642396	0.75557208	2.9641578	-2.5817177
18419	-2.581691	-0.54122037	0.59063238	2.7601523	-2.7103064	-0.97742468	0.46404621	2.6518762	-2.3245373	-0.37916979	0.66729313	2.9655471	-2.5817301	-0.55013478	0.58977407	2.7716596	-2.7471082	-0.96370655	0.50170594	2.5943193	-2.3304307	-0.3774128	0.69527733	2.9792287	-2.5817301	-0.55013478	0.58977407	2.7716596	-2.7471082	-0.96370655	0.50170594	2.5943193	-2.3304307	-0.3774128	0.69527733	2.9792287	-2.5817177	-0.53181106	0.58753127	2.7702413	-2.73418	-1.0458651	0.51310664	2.5945518	-2.3291771	-0.37490469	0.65026414	2.976644	-2.5817301
18790	-2.5817177	-0.53181106	0.58753127	2.7702413	-2.73418	-1.0458651	0.51310664	2.5945518	-2.3291771	-0.37490469	0.65026414	2.976644	-2.5817177	-0.53181106	0.58753127	2.7702413	-2.73418	-1.0458651	0.51310664	2.5945518	-2.3291771	-0.37490469	0.65026414	2.976644	-2.5817301	-0.55013478	0.58977407	2.7716596	-2.7471082	-0.96370655	0.50170594	2.5943193	-2.3304307	-0.3774128	0.69527733	2.9792287	-2.581691	-0.54122037	0.59063238	2.7601523	-2.7103064	-0.97742468	0.46404621	2.6518762	-2.3245373	-0.37916979	0.66729313	2.9655471	-2.5817301
17329	-2.5817301	-0.55013478	0.58977407	2.7716596	-2.7471082	-0.96370655	0.50170594	2.5943193	-2.3304307	-0.3774128	0.69527733	2.9792287	-2.581691	-0.54122037	0.59063238	2.7601523	-2.7103064	-0.97742468	0.46404621	2.6518762	-2.3245373	-0.37916979	0.66729313	2.9655471	-2.5817301	-0.55013478	0.58977407	2.7716596	-2.7471082	-0.96370655	0.50170594	2.5943193	-2.3304307	-0.3774128	0.69527733	2.9792287	-2.581691	-0.54122037	0.59063238	2.7601523	-2.7103064	-0.97742468	0.46404621	2.6518762	-2.3245373	-0.37916979	0.66729313	2.9655471	-2.581691
19735	-2.5817301	-0.55013478	0.58977407	2.7716596	-2.7471082	-0.96370655	0.50170594	2.5943193	-2.3304307	-0.3774128	0.69527733	2.9792287	-2.581691	-0.54122037	0.59063238	2.7601523	-2.7103064	-0.97742468	0.46404621	2.6518762	-2.3245373	-0.37916979	0.66729313	2.9655471	-2.5817301	-0.55013478	0.58977407	2.7716596	-2.7471082	-0.96370655	0.50170594	2.5943193	-2.3304307	-0.3774128	0.69527733	2.9792287	-2.5817301	-0.55013478	0.58977407	2.7716596	-2.7471082	-0.96370655	0.50170594	2.5943193	-2.3304307	-0.3774128	0.69527733	2.9792287	-2.581691
17519	-2.581691	-0.54122037	0.59063238	2.7601523	-2.7103064	-0.97742468	0.46404621	2.6518762	-2.3245373	-0.37916979	0.66729313	2.9655471	-2.5816898	-0.55733085	0.66709256	2.7590129	-2.7101977	-0.96640629	0.50219971	2.6477587	-2.3243177	-0.40642396	0.75557208	2.9641578	-2.5817177	-0.53181106	0.58753127	2.7702413	-2.73418	-1.0458651	0.51310664	2.5945518	-2.3291771	-0.37490469	0.65026414	2.976644	-2.5817301	-0.55013478	0.58977407	2.7716596	-2.7471082	-0.96370655	0.50170594	2.5943193	-2.3304307	-0.3774128	0.69527733	2.9792287	-2.581691
19062	-2.5816898	-0.55733085	0.66709256	2.7590129	-2.7101977	-0.96640629	0.50219971	2.6477587	-2.3243177	-0.40642396	0.75557208	2.9641578	-2.5816898	-0.55733085	0.66709256	2.7590129	-2.7101977	-0.96640629	0.50219971	2.6477587	-2.3243177	-0.40642396	0.75557208	2.9641578	-2.581691	-0.54122037	0.59063238	2.7601523	-2.7103064	-0.97742468	0.46404621	2.6518762	-2.3245373	-0.37916979	0.66729313	2.9655471	-2.581691	-0.54122037	0.59063238	2.7601523	-2.7103064	-0.97742468	0.46404621	2.6518762	-2.3245373	-0.37916979	0.66729313	2.9655471	-2.5817177
17787	-2.5817301	-0.55013478	0.58977407	2.7716596	-2.7471082	-0.96370655	0.50170594	2.5943193	-2.3304307	-0.3774128	0.69527733	2.9792287	-2.5817301	-0.55013478	0.58977407	2.7716596	-2.7471082	-0.96370655	0.50170594	2.5943193	-2.3304307	-0.3774128	0.69527733	2.9792287	-2.5817177	-0.53181106	0.58753127	2.7702413	-2.73418	-1.0458651	0.51310664	2.5945518	-2.3291771	-0.37490469	0.65026414	2.976644	-2.581691	-0.54122037	0.59063238	2.7601523	-2.7103064	-0.97742468	0.46404621	2.6518762	-2.3245373	-0.37916979	0.66729313	2.9655471	-2.5816898
18585	-2.581691	-0.54122037	0.59063238	2.7601523	-2.7103064	-0.97742468	0.46404621	2.6518762	-2.3245373	-0.37916979	0.66729313	2.9655471	-2.581691	-0.54122037	0.59063238	2.7601523	-2.7103064	-0.97742468	0.46404621	2.6518762	-2.3245373	-0.37916979	0.66729313	2.9655471	-2.5817177	-0.53181106	0.58753127	2.7702413	-2.73418	-1.0458651	0.51310664	2.5945518	-2.3291771	-0.37490469	0.65026414	2.976644	-2.5817301	-0.55013478	0.58977407	2.7716596	-2.7471082	-0.96370655	0.50170594	2.5943193	-2.3304307	-0.3774128	0.69527733	2.9792287	-2.5817177
18747	-2.581691	-0.54122037	0.59063238	2.7601523	-2.7103064	-0.97742468	0.46404621	2.6518762	-2.3245373	-0.37916979	0.66729313	2.9655471	-2.5817177	-0.53181106	0.58753127	2.7702413	-2.73418	-1.0458651	0.51310664	2.5945518	-2.3291771	-0.37490469	0.65026414	2.976644	-2.5817301	-0.55013478	0.58977407	2.7716596	-2.7471082	-0.96370655	0.50170594	2.5943193	-2.3304307	-0.3774128	0.69527733	2.9792287	-2.5816898	-0.55733085	0.66709256	2.7590129	-2.7101977	-0.96640629	0.50219971	2.6477587	-2.3243177	-0.40642396	0.75557208	2.9641578	-2.5816898
18785	-2.5817301	-0.55013478	0.58977407	2.7716596	-2.7471082	-0.96370655	0.50170594	2.5943193	-2.3304307	-0.3774128	0.69527733	2.9792287	-2.5817301	-0.55013478	0.58977407	2.7716596	-2.7471082	-0.96370655	0.50170594	2.5943193	-2.3304307	-0.3774128	0.69527733	2.9792287	-2.581691	-0.54122037	0.59063238	2.7601523	-2.7103064	-0.97742468	0.46404621	2.6518762	-2.3245373	-0.37916979	0.66729313	2.9655471	-2.5816898	-0.55733085	0.66709256	2.7590129	-2.7101977	-0.96640629	0.50219971	2.6477587	-2.3243177	-0.40642396	0.75557208	2.9641578	-2.5817177
19439	-2.5817177	-0.53181106	0.58753127	2.7702413	-2.73418	-1.0458651	0.51310664	2.5945518	-2.3291771	-0.37490469	0.65026414	2.976644	-2.5816898	-0.55733085	0.66709256	2.7590129	-2.7101977	-0.96640629	0.50219971	2.6477587	-2.3243177	-0.40642396	0.75557208	2.9641578	-2.5817177	-0.53181106	0.58753127	2.7702413	-2.73418	-1.0458651	0.51310664	2.5945518	-2.3291771	-0.37490469	0.65026414	2.976644	-2.581691	-0.54122037	0.59063238	2.7601523	-2.7103064	-0.97742468	0.46404621	2.6518762	-2.3245373	-0.37916979	0.66729313	2.9655471	-2.5817177
19855	-2.5817177	-0.53181106	0.58753127	2.7702413	-2.73418	-1.0458651	0.51310664	2.5945518	-2.3291771	-0.37490469	0.65026414	2.976644	-2.5816898	-0.55733085	0.66709256	2.7590129	-2.7101977	-0.96640629	0.50219971	2.6477587	-2.3243177	-0.40642396	0.75557208	2.9641578	-2.5817177	-0.53181106	0.58753127	2.7702413	-2.73418	-1.0458651	0.51310664	2.5945518	-2.3291771	-0.37490469	0.65026414	2.976644	-2.5816898	-0.55733085	0.66709256	2.7590129	-2.7101977	-0.96640629	0.50219971	2.6477587	-2.3243177	-0.40642396	0.75557208	2.9641578	-2.581691
18108	-2.5817177	-0.53181106	0.58753127	2.7702413	-2.73418	-1.0458651	0.51310664	2.5945518	-2.3291771	-0.37490469	0.65026414	2.976644	-2.5816898	-0.55733085	0.66709256	2.7590129	-2.7101977	-0.96640629	0.50219971	2.6477587	-2.3243177	-0.40642396	0.75557208	2.9641578	-2.5816898	-0.55733085	0.66709256	2.7590129	-2.7101977	-0.96640629	0.50219971	2.6477587	-2.3243177	-0.40642396	0.75557208	2.9641578	-2.5817301	-0.55013478	0.58977407	2.7716596	-2.7471082	-0.96370655	0.50170594	2.5943193	-2.3304307	-0.3774128	0.69527733	2.9792287	-2.5817301
19784	-2.5817177	-0.53181106	0.58753127	2.7702413	-2.73418	-1.0458651	0.51310664	2.5945518	-2.3291771	-0.37490469	0.65026414	2.976644	-2.5817177	-0.53181106	0.58753127	2.7702413	-2.73418	-1.0458651	0.51310664	2.5945518	-2.3291771	-0.37490469	0.65026414	2.976644	-2.5816898	-0.55733085	0.66709256	2.7590129	-2.7101977	-0.96640629	0.50219971	2.6477587	-2.3243177	-0.40642396	0.75557208	2.9641578	-2.5817177	-0.53181106	0.58753127	2.7702413	-2.73418	-1.0458651	0.51310664	2.5945518	-2.3291771	-0.37490469	0.65026414	2.976644	-2.5817301
18202	-2.5817301	-0.55013478	0.58977407	2.7716596	-2.7471082	-0.96370655	0.50170594	2.5943193	-2.3304307	-0.3774128	0.69527733	2.9792287	-2.5817301	-0.55013478	0.58977407	2.7716596	-2.7471082	-0.96370655	0.50170594	2.5943193	-2.3304307	-0.3774128	0.69527733	2.9792287	-2.5817177	-0.53181106	0.58753127	2.7702413	-2.73418	-1.0458651	0.51310664	2.5945518	-2.3291771	-0.37490469	0.65026414	2.976644	-2.5817177	-0.53181106	0.58753127	2.7702413	-2.73418	-1.0458651	0.51310664	2.5945518	-2.3291771	-0.37490469	0.65026414	2.976644	-2.5817177
16992	-2.5817301	-0.55013478	0.58977407	2.7716596	-2.7471082	-0.96370655	0.50170594	2.5943193	-2.3304307	-0.3774128	0.69527733	2.9792287	-2.5816898	-0.55733085	0.66709256	2.7590129	-2.7101977	-0.96640629	0.50219971	2.6477587	-2.3243177	-0.40642396	0.75557208	2.9641578	-2.5816898	-0.55733085	0.66709256	2.7590129	-2.7101977	-0.96640629	0.50219971	2.6477587	-2.3243177	-0.40642396	0.75557208	2.9641578	-2.5817301	-0.55013478	0.58977407	2.7716596	-2.7471082	-0.96370655	0.50170594	2.5943193	-2.3304307	-0.3774128	0.69527733	2.9792287	-2.5816898
17229	-2.581691	-0.54122037	0.59063238	2.7601523	-2.7103064	-0.97742468	0.46404621	2.6518762	-2.3245373	-0.37916979	0.66729313	2.9655471	-2.581691	-0.54122037	0.59063238	2.7601523	-2.7103064	-0.97742468	0.46404621	2.6518762	-2.3245373	-0.37916979	0.66729313	2.9655471	-2.5817301	-0.55013478	0.58977407	2.7716596	-2.7471082	-0.96370655	0.50170594	2.5943193	-2.3304307	-0.3774128	0.69527733	2.9792287	-2.581691	-0.54122037	0.59063238	2.7601523	-2.7103064	-0.97742468	0.46404621	2.6518762	-2.3245373	-0.37916979	0.66729313	2.9655471	-2.581691
19448	-2.5817177	-0.53181106	0.58753127	2.7702413	-2.73418	-1.0458651	0.51310664	2.5945518	-2.3291771	-0.37490469	0.65026414	2.976644	-2.5817177	-0.53181106	0.58753127	2.7702413	-2.73418	-1.0458651	0.51310664	2.5945518	-2.3291771	-0.37490469	0.65026414	2.976644	-2.5816898	-0.55733085	0.66709256	2.7590129	-2.7101977	-0.96640629	0.50219971	2.6477587	-2.3243177	-0.40642396	0.75557208	2.9641578	-2.5817301	-0.55013478	0.58977407	2.7716596	-2.7471082	-0.96370655	0.50170594	2.5943193	-2.3304307	-0.3774128	0.69527733	2.9792287	-2.5817177
18373	-2.581691	-0.54122037	0.59063238	2.7601523	-2.7103064	-0.97742468	0.46404621	2.6518762	-2.3245373	-0.37916979	0.66729313	2.9655471	-2.5817301	-0.55013478	0.58977407	2.7716596	-2.7471082	-0.96370655	0.50170594	2.5943193	-2.3304307	-0.3774128	0.69527733	2.9792287	-2.5816898	-0.55733085	0.66709256	2.7590129	-2.7101977	-0.96640629	0.50219971	2.6477587	-2.3243177	-0.40642396	0.75557208	2.9641578	-2.5816898	-0.55733085	0.66709256	2.7590129	-2.7101977	-0.96640629	0.50219971	2.6477587	-2.3243177	-0.40642396	0.75557208	2.9641578	-2.5816898
19041	-2.581691	-0.54122037	0.59063238	2.7601523	-2.7103064	-0.97742468	0.46404621	2.6518762	-2.3245373	-0.37916979	0.66729313	2.9655471	-2.5817301	-0.55013478	0.58977407	2.7716596	-2.7471082	-0.96370655	0.50170594	2.5943193	-2.3304307	-0.3774128	0.69527733	2.9792287	-2.5817177	-0.53181106	0.58753127	2.7702413	-2.73418	-1.0458651	0.51310664	2.5945518	-2.3291771	-0.37490469	0.65026414	2.976644	-2.5817177	-0.53181106	0.58753127	2.7702413	-2.73418	-1.0458651	0.51310664	2.5945518	-2.3291771	-0.37490469	0.65026414	2.976644	-2.5817301
19564	-2.5817301	-0.55013478	0.58977407	2.7716596	-2.7471082	-0.96370655	0.50170594	2.5943193	-2.3304307	-0.3774128	0.69527733	2.9792287	-2.581691	-0.54122037	0.59063238	2.7601523	-2.7103064	-0.97742468	0.46404621	2.6518762	-2.3245373	-0.37916979	0.66729313	2.9655471	-2.581691	-0.54122037	0.59063238	2.7601523	-2.7103064	-0.97742468	0.46404621	2.6518762	-2.3245373	-0.37916979	0.66729313	2.9655471	-2.581691	-0.54122037	0.59063238	2.7601523	-2.7103064	-0.97742468	0.46404621	2.6518762	-2.3245373	-0.37916979	0.66729313	2.9655471	-2.5816898
16888	-2.581691	-0.54122037	0.59063238	2.7601523	-2.7103064	-0.97742468	0.46404621	2.6518762	-2.3245373	-0.37916979	0.66729313	2.9655471	-2.5817301	-0.55013478	0.58977407	2.7716596	-2.7471082	-0.96370655	0.50170594	2.5943193	-2.3304307	-0.3774128	0.69527733	2.9792287	-2.5817177	-0.53181106	0.58753127	2.7702413	-2.73418	-1.0458651	0.51310664	2.5945518	-2.3291771	-0.37490469	0.65026414	2.976644	-2.5817301	-0.55013478	0.58977407	2.7716596	-2.7471082	-0.96370655	0.50170594	2.5943193	-2.3304307	-0.3774128	0.69527733	2.9792287	-2.581691
19806	-2.5817301	-0.55013478	0.58977407	2.7716596	-2.7471082	-0.96370655	0.50170594	2.5943193	-2.3304307	-0.3774128	0.69527733	2.9792287	-2.581691	-0.54122037	0.59063238	2.7601523	-2.7103064	-0.97742468	0.46404621	2.6518762	-2.3245373	-0.37916979	0.66729313	2.9655471	-2.581691	-0.54122037	0.59063238	2.7601523	-2.7103064	-0.97742468	0.46404621	2.6518762	-2.3245373	-0.37916979	0.66729313	2.9655471	-2.581691	-0.54122037	0.59063238	2.7601523	-2.7103064	-0.97742468	0.46404621	2.6518762	-2.3245373	-0.37916979	0.66729313	2.9655471	-2.5817301
19445	-2.5817177	-0.53181106	0.58753127	2.7702413	-2.73418	-1.0458651	0.51310664	2.5945518	-2.3291771	-0.37490469	0.65026414	2.976644	-2.5817177	-0.53181106	0.58753127	2.7702413	-2.73418	-1.0458651	0.51310664	2.5945518	-2.3291771	-0.37490469	0.65026414	2.976644	-2.5817301	-0.55013478	0.58977407	2.7716596	-2.7471082	-0.96370655	0.50170594	2.5943193	-2.3304307	-0.3774128	0.69527733	2.9792287	-2.5817177	-0.53181106	0.58753127	2.7702413	-2.73418	-1.0458651	0.51310664	2.5945518	-2.3291771	-0.37490469	0.65026414	2.976644	-2.5816898
18088	-2.5816898	-0.55733085	0.66709256	2.7590129	-2.7101977	-0.96640629	0.50219971	2.6477587	-2.3243177	-0.40642396	0.75557208	2.9641578	-2.581691	-0.54122037	0.59063238	2.7601523	-2.7103064	-0.97742468	0.46404621	2.6518762	-2.3245373	-0.37916979	0.66729313	2.9655471	-2.5817177	-0.53181106	0.58753127	2.7702413	-2.73418	-1.0458651	0.51310664	2.5945518	-2.3291771	-0.37490469	0.65026414	2.976644	-2.5817177	-0.53181106	0.58753127	2.7702413	-2.73418	-1.0458651	0.51310664	2.5945518	-2.3291771	-0.37490469	0.65026414	2.976644	-2.5816898
18828	-2.581691	-0.54122037	0.59063238	2.7601523	-2.7103064	-0.97742468	0.46404621	2.6518762	-2.3245373	-0.37916979	0.66729313	2.9655471	-2.5816898	-0.55733085	0.66709256	2.7590129	-2.7101977	-0.96640629	0.50219971	2.6477587	-2.3243177	-0.40642396	0.75557208	2.9641578	-2.5817177	-0.53181106	0.58753127	2.7702413	-2.73418	-1.0458651	0.51310664	2.5945518	-2.3291771	-0.37490469	0.65026414	2.976644	-2.581691	-0.54122037	0.59063238	2.7601523	-2.7103064	-0.97742468	0.46404621	2.6518762	-2.3245373	-0.37916979	0.66729313	2.9655471	-2.5817177
17049	-2.5817301	-0.55013478	0.58977407	2.7716596	-2.7471082	-0.96370655	0.50170594	2.5943193	-2.3304307	-0.3774128	0.69527733	2.9792287	-2.5817301	-0.55013478	0.58977407	2.7716596	-2.7471082	-0.96370655	0.50170594	2.5943193	-2.3304307	-0.3774128	0.69527733	2.9792287	-2.5817301	-0.55013478	0.58977407	2.7716596	-2.7471082	-0.96370655	0.50170594	2.5943193	-2.3304307	-0.3774128	0.69527733	2.9792287	-2.581691	-0.54122037	0.59063238	2.7601523	-2.7103064	-0.97742468	0.46404621	2.6518762	-2.3245373	-0.37916979	0.66729313	2.9655471	-2.5817301
18500	-2.5817301	-0.55013478	0.58977407	2.7716596	-2.7471082	-0.96370655	0.50170594	2.5943193	-2.3304307	-0.3774128	0.69527733	2.9792287	-2.5817301	-0.55013478	0.58977407	2.7716596	-2.7471082	-0.96370655	0.50170594	2.5943193	-2.3304307	-0.3774128	0.69527733	2.9792287	-2.5817177	-0.53181106	0.58753127	2.7702413	-2.73418	-1.0458651	0.51310664	2.5945518	-2.3291771	-0.37490469	0.65026414	2.976644	-2.5817301	-0.55013478	0.58977407	2.7716596	-2.7471082	-0.96370655	0.50170594	2.5943193	-2.3304307	-0.3774128	0.69527733	2.9792287	-2.5817301
19605	-2.5817177	-0.53181106	0.58753127	2.7702413	-2.73418	-1.0458651	0.51310664	2.5945518	-2.3291771	-0.37490469	0.65026414	2.976644	-2.581691	-0.54122037	0.59063238	2.7601523	-2.7103064	-0.97742468	0.46404621	2.6518762	-2.3245373	-0.37916979	0.66729313	2.9655471	-2.581691	-0.54122037	0.59063238	2.7601523	-2.7103064	-0.97742468	0.46404621	2.6518762	-2.3245373	-0.37916979	0.66729313	2.9655471	-2.5817177	-0.53181106	0.58753127	2.7702413	-2.73418	-1.0458651	0.51310664	2.5945518	-2.3291771	-0.37490469	0.65026414	2.976644	-2.5817301
17687	-2.5817301	-0.55013478	0.58977407	2.7716596	-2.7471082	-0.96370655	0.50170594	2.5943193	-2.3304307	-0.3774128	0.69527733	2.9792287	-2.5817177	-0.53181106	0.58753127	2.7702413	-2.73418	-1.0458651	0.51310664	2.5945518	-2.3291771	-0.37490469	0.65026414	2.976644	-2.5817301	-0.55013478	0.58977407	2.7716596	-2.7471082	-0.96370655	0.50170594	2.5943193	-2.3304307	-0.3774128	0.69527733	2.9792287	-2.581691	-0.54122037	0.59063238	2.7601523	-2.7103064	-0.97742468	0.46404621	2.6518762	-2.3245373	-0.37916979	0.66729313	2.9655471	-2.581691
17452	-2.5817301	-0.55013478	0.58977407	2.7716596	-2.7471082	-0.96370655	0.50170594	2.5943193	-2.3304307	-0.3774128	0.69527733	2.9792287	-2.581691	-0.54122037	0.59063238	2.7601523	-2.7103064	-0.97742468	0.46404621	2.6518762	-2.3245373	-0.37916979	0.66729313	2.9655471	-2.5817301	-0.55013478	0.58977407	2.7716596	-2.7471082	-0.96370655	0.50170594	2.5943193	-2.3304307	-0.3774128	0.69527733	2.9792287	-2.5817177	-0.53181106	0.58753127	2.7702413	-2.73418	-1.0458651	0.51310664	2.5945518	-2.3291771	-0.37490469	0.65026414	2.976644	-2.5817301
16949	-2.5817177	-0.53181106	0.58753127	2.7702413	-2.73418	-1.0458651	0.51310664	2.5945518	-2.3291771	-0.37490469	0.65026414	2.976644	-2.5817177	-0.53181106	0.58753127	2.7702413	-2.73418	-1.0458651	0.51310664	2.5945518	-2.3291771	-0.37490469	0.65026414	2.976644	-2.5817301	-0.55013478	0.58977407	2.7716596	-2.7471082	-0.96370655	0.50170594	2.5943193	-2.3304307	-0.3774128	0.69527733	2.9792287	-2.5817177	-0.53181106	0.58753127	2.7702413	-2.73418	-1.0458651	0.51310664	2.5945518	-2.3291771	-0.37490469	0.65026414	2.976644	-2.5817177
19355	-2.5817177	-0.53181106	0.58753127	2.7702413	-2.73418	-1.0458651	0.51310664	2.5945518	-2.3291771	-0.37490469	0.65026414	2.976644	-2.5816898	-0.55733085	0.66709256	2.7590129	-2.7101977	-0.96640629	0.50219971	2.6477587	-2.3243177	-0.40642396	0.75557208	2.9641578	-2.5816898	-0.55733085	0.66709256	2.7590129	-2.7101977	-0.96640629	0.50219971	2.6477587	-2.3243177	-0.40642396	0.75557208	2.9641578	-2.5817301	-0.55013478	0.58977407	2.7716596	-2.7471082	-0.96370655	0.50170594	2.5943193	-2.3304307	-0.3774128	0.69527733	2.9792287	-2.5817301
17241	-2.5817301	-0.55013478	0.58977407	2.7716596	-2.7471082	-0.96370655	0.50170594	2.5943193	-2.3304307	-0.3774128	0.69527733	2.9792287	-2.5817301	-0.55013478	0.58977407	2.7716596	-2.7471082	-0.96370655	0.50170594	2.5943193	-2.3304307	-0.3774128	0.69527733	2.9792287	-2.581691	-0.54122037	0.59063238	2.7601523	-2.7103064	-0.97742468	0.46404621	2.6518762	-2.3245373	-0.37916979	0.66729313	2.9655471	-2.5817301	-0.55013478	0.58977407	2.7716596	-2.7471082	-0.96370655	0.50170594	2.5943193	-2.3304307	-0.3774128	0.69527733	2.9792287	-2.581691
17172	-2.5816898	-0.55733085	0.66709256	2.7590129	-2.7101977	-0.96640629	0.50219971	2.6477587	-2.3243177	-0.40642396	0.75557208	2.9641578	-2.5817177	-0.53181106	0.58753127	2.7702413	-2.73418	-1.0458651	0.51310664	2.5945518	-2.3291771	-0.37490469	0.65026414	2.976644	-2.5816898	-0.55733085	0.66709256	2.7590129	-2.7101977	-0.96640629	0.50219971	2.6477587	-2.3243177	-0.40642396	0.75557208	2.9641578	-2.581691	-0.54122037	0.59063238	2.7601523	-2.7103064	-0.97742468	0.46404621	2.6518762	-2.3245373	-0.37916979	0.66729313	2.9655471	-2.5816898
18669	-2.5816898	-0.55733085	0.66709256	2.7590129	-2.7101977	-0.96640629	0.50219971	2.6477587	-2.3243177	-0.40642396	0.75557208	2.9641578	-2.5817301	-0.55013478	0.58977407	2.7716596	-2.7471082	-0.96370655	0.50170594	2.5943193	-2.3304307	-0.3774128	0.69527733	2.9792287	-2.5817301	-0.55013478	0.58977407	2.7716596	-2.7471082	-0.96370655	0.50170594	2.5943193	-2.3304307	-0.3774128	0.69527733	2.9792287	-2.5817177	-0.53181106	0.58753127	2.7702413	-2.73418	-1.0458651	0.51310664	2.5945518	-2.3291771	-0.37490469	0.65026414	2.976644	-2.5816898
19613	-2.581691	-0.54122037	0.59063238	2.7601523	-2.7103064	-0.97742468	0.46404621	2.6518762	-2.3245373	-0.37916979	0.66729313	2.9655471	-2.5817301	-0.55013478	0.58977407	2.7716596	-2.7471082	-0.96370655	0.50170594	2.5943193	-2.3304307	-0.3774128	0.69527733	2.9792287	-2.5816898	-0.55733085	0.66709256	2.7590129	-2.7101977	-0.96640629	0.50219971	2.6477587	-2.3243177	-0.40642396	0.75557208	2.9641578	-2.581691	-0.54122037	0.59063238	2.7601523	-2.7103064	-0.97742468	0.46404621	2.6518762	-2.3245373	-0.37916979	0.66729313	2.9655471	-2.5817177
19958	-2.5816898	-0.55733085	0.66709256	2.7590129	-2.7101977	-0.96640629	0.50219971	2.6477587	-2.3243177	-0.40642396	0.75557208	2.9641578	-2.5817301	-0.55013478	0.58977407	2.7716596	-2.7471082	-0.96370655	0.50170594	2.5943193	-2.3304307	-0.3774128	0.69527733	2.9792287	-2.5817177	-0.53181106	0.58753127	2.7702413	-2.73418	-1.0458651	0.51310664	2.5945518	-2.3291771	-0.37490469	0.65026414	2.976644	-2.5816898	-0.55733085	0.66709256	2.7590129	-2.7101977	-0.96640629	0.50219971	2.6477587	-2.3243177	-0.40642396	0.75557208	2.9641578	-2.581691
17756	-2.581691	-0.54122037	0.59063238	2.7601523	-2.7103064	-0.97742468	0.46404621	2.6518762	-2.3245373	-0.37916979	0.66729313	2.9655471	-2.581691	-0.54122037	0.59063238	2.7601523	-2.7103064	-0.97742468	0.46404621	2.6518762	-2.3245373	-0.37916979	0.66729313	2.9655471	-2.581691	-0.54122037	0.59063238	2.7601523	-2.7103064	-0.97742468	0.46404621	2.6518762	-2.3245373	-0.37916979	0.66729313	2.9655471	-2.5817301	-0.55013478	0.58977407	2.7716596	-2.7471082	-0.96370655	0.50170594	2.5943193	-2.3304307	-0.3774128	0.69527733	2.9792287	-2.5817177
18406	-2.5816898	-0.55733085	0.66709256	2.7590129	-2.7101977	-0.96640629	0.50219971	2.6477587	-2.3243177	-0.40642396	0.75557208	2.9641578	-2.5817301	-0.55013478	0.58977407	2.7716596	-2.7471082	-0.96370655	0.50170594	2.5943193	-2.3304307	-0.3774128	0.69527733	2.9792287	-2.5817301	-0.55013478	0.58977407	2.7716596	-2.7471082	-0.96370655	0.50170594	2.5943193	-2.3304307	-0.3774128	0.69527733	2.9792287	-2.5817177	-0.53181106	0.58753127	2.7702413	-2.73418	-1.0458651	0.51310664	2.5945518	-2.3291771	-0.37490469	0.65026414	2.976644	-2.581691
17998	-2.5817301	-0.55013478	0.58977407	2.7716596	-2.7471082	-0.96370655	0.50170594	2.5943193	-2.3304307	-0.3774128	0.69527733	2.9792287	-2.581691	-0.54122037	0.59063238	2.7601523	-2.7103064	-0.97742468	0.46404621	2.6518762	-2.3245373	-0.37916979	0.66729313	2.9655471	-2.581691	-0.54122037	0.59063238	2.7601523	-2.7103064	-0.97742468	0.46404621	2.6518762	-2.3245373	-0.37916979	0.66729313	2.9655471	-2.5816898	-0.55733085	0.66709256	2.7590129	-2.7101977	-0.96640629	0.50219971	2.6477587	-2.3243177	-0.40642396	0.75557208	2.9641578	-2.5817177
19093	-2.5817301	-0.55013478	0.58977407	2.7716596	-2.7471082	-0.96370655	0.50170594	2.5943193	-2.3304307	-0.3774128	0.69527733	2.9792287	-2.5816898	-0.55733085	0.66709256	2.7590129	-2.7101977	-0.96640629	0.50219971	2.6477587	-2.3243177	-0.40642396	0.75557208	2.9641578	-2.5816898	-0.55733085	0.66709256	2.7590129	-2.7101977	-0.96640629	0.50219971	2.6477587	-2.3243177	-0.40642396	0.75557208	2.9641578	-2.581691	-0.54122037	0.59063238	2.7601523	-2.7103064	-0.97742468	0.46404621	2.6518762	-2.3245373	-0.37916979	0.66729313	2.9655471	-2.581691
19603	-2.581691	-0.54122037	0.59063238	2.7601523	-2.7103064	-0.97742468	0.46404621	2.6518762	-2.3245373	-0.37916979	0.66729313	2.9655471	-2.581691	-0.54122037	0.59063238	2.7601523	-2.7103064	-0.97742468	0.46404621	2.6518762	-2.3245373	-0.37916979	0.66729313	2.9655471	-2.5817301	-0.55013478	0.58977407	2.7716596	-2.7471082	-0.96370655	0.50170594	2.5943193	-2.3304307	-0.3774128	0.69527733	2.9792287	-2.581691	-0.54122037	0.59063238	2.7601523	-2.7103064	-0.97742468	0.46404621	2.6518762	-2.3245373	-0.37916979	0.66729313	2.9655471	-2.5816898
19939	-2.5817301	-0.55013478	0.58977407	2.7716596	-2.7471082	-0.96370655	0.50170594	2.5943193	-2.3304307	-0.3774128	0.69527733	2.9792287	-2.5817177	-0.53181106	0.58753127	2.7702413	-2.73418	-1.0458651	0.51310664	2.5945518	-2.3291771	-0.37490469	0.65026414	2.976644	-2.5817301	-0.55013478	0.58977407	2.7716596	-2.7471082	-0.96370655	0.50170594	2.5943193	-2.3304307	-0.3774128	0.69527733	2.9792287	-2.581691	-0.54122037	0.59063238	2.7601523	-2.7103064	-0.97742468	0.46404621	2.6518762	-2.3245373	-0.37916979	0.66729313	2.9655471	-2.5816898
19646	-2.5817177	-0.53181106	0.58753127	2.7702413	-2.73418	-1.0458651	0.51310664	2.5945518	-2.3291771	-0.37490469	0.65026414	2.976644	-2.5817177	-0.53181106	0.58753127	2.7702413	-2.73418	-1.0458651	0.51310664	2.5945518	-2.3291771	-0.37490469	0.65026414	2.976644	-2.5816898	-0.55733085	0.66709256	2.7590129	-2.7101977	-0.96640629	0.50219971	2.6477587	-2.3243177	-0.40642396	0.75557208	2.9641578	-2.5817177	-0.53181106	0.58753127	2.7702413	-2.73418	-1.0458651	0.51310664	2.5945518	-2.3291771	-0.37490469	0.65026414	2.976644	-2.5817177
18387	-2.5817177	-0.53181106	0.58753127	2.7702413	-2.73418	-1.0458651	0.51310664	2.5945518	-2.3291771	-0.37490469	0.65026414	2.976644	-2.581691	-0.54122037	0.59063238	2.7601523	-2.7103064	-0.97742468	0.46404621	2.6518762	-2.3245373	-0.37916979	0.66729313	2.9655471	-2.5816898	-0.55733085	0.66709256	2.7590129	-2.7101977	-0.96640629	0.50219971	2.6477587	-2.3243177	-0.40642396	0.75557208	2.9641578	-2.581691	-0.54122037	0.59063238	2.7601523	-2.7103064	-0.97742468	0.46404621	2.6518762	-2.3245373	-0.37916979	0.66729313	2.9655471	-2.581691
18071	-2.581691	-0.54122037	0.59063238	2.7601523	-2.7103064	-0.97742468	0.46404621	2.6518762	-2.3245373	-0.37916979	0.66729313	2.9655471	-2.5817301	-0.55013478	0.58977407	2.7716596	-2.7471082	-0.96370655	0.50170594	2.5943193	-2.3304307	-0.3774128	0.69527733	2.9792287	-2.581691	-0.54122037	0.59063238	2.7601523	-2.7103064	-0.97742468	0.46404621	2.6518762	-2.3245373	-0.37916979	0.66729313	2.9655471	-2.5817301	-0.55013478	0.58977407	2.7716596	-2.7471082	-0.96370655	0.50170594	2.5943193	-2.3304307	-0.3774128	0.69527733	2.9792287	-2.5816898
18112	-2.581691	-0.54122037	0.59063238	2.7601523	-2.7103064	-0.97742468	0.46404621	2.6518762	-2.3245373	-0.37916979	0.66729313	2.9655471	-2.5816898	-0.55733085	0.66709256	2.7590129	-2.7101977	-0.96640629	0.50219971	2.6477587	-2.3243177	-0.40642396	0.75557208	2.9641578	-2.5817177	-0.53181106	0.58753127	2.7702413	-2.73418	-1.0458651	0.51310664	2.5945518	-2.3291771	-0.37490469	0.65026414	2.976644	-2.5816898	-0.55733085	0.66709256	2.7590129	-2.7101977	-0.96640629	0.50219971	2.6477587	-2.3243177	-0.40642396	0.75557208	2.9641578	-2.5816898
19669	-2.5816898	-0.55733085	0.66709256	2.7590129	-2.7101977	-0.96640629	0.50219971	2.6477587	-2.3243177	-0.40642396	0.75557208	2.9641578	-2.5817177	-0.53181106	0.58753127	2.7702413	-2.73418	-1.0458651	0.51310664	2.5945518	-2.3291771	-0.37490469	0.65026414	2.976644	-2.5816898	-0.55733085	0.66709256	2.7590129	-2.7101977	-0.96640629	0.50219971	2.6477587	-2.3243177	-0.40642396	0.75557208	2.9641578	-2.581691	-0.54122037	0.59063238	2.7601523	-2.7103064	-0.97742468	0.46404621	2.6518762	-2.3245373	-0.37916979	0.66729313	2.9655471	-2.5817177
18733	-2.5817177	-0.53181106	0.58753127	2.7702413	-2.73418	-1.0458651	0.51310664	2.5945518	-2.3291771	-0.37490469	0.65026414	2.976644	-2.5816898	-0.55733085	0.66709256	2.7590129	-2.7101977	-0.96640629	0.50219971	2.6477587	-2.3243177	-0.40642396	0.75557208	2.9641578	-2.5817301	-0.55013478	0.58977407	2.7716596	-2.7471082	-0.96370655	0.50170594	2.5943193	-2.3304307	-0.3774128	0.69527733	2.9792287	-2.5816898	-0.55733085	0.66709256	2.7590129	-2.7101977	-0.96640629	0.50219971	2.6477587	-2.3243177	-0.40642396	0.75557208	2.9641578	-2.5816898
18853	-2.5817301	-0.55013478	0.58977407	2.7716596	-2.7471082	-0.96370655	0.50170594	2.5943193	-2.3304307	-0.3774128	0.69527733	2.9792287	-2.5817177	-0.53181106	0.58753127	2.7702413	-2.73418	-1.0458651	0.51310664	2.5945518	-2.3291771	-0.37490469	0.65026414	2.976644	-2.5816898	-0.55733085	0.66709256	2.7590129	-2.7101977	-0.96640629	0.50219971	2.6477587	-2.3243177	-0.40642396	0.75557208	2.9641578	-2.5817177	-0.53181106	0.58753127	2.7702413	-2.73418	-1.0458651	0.51310664	2.5945518	-2.3291771	-0.37490469	0.65026414	2.976644	-2.5816898
19957	-2.581691	-0.54122037	0.59063238	2.7601523	-2.7103064	-0.97742468	0.46404621	2.6518762	-2.3245373	-0.37916979	0.66729313	2.9655471	-2.5816898	-0.55733085	0.66709256	2.7590129	-2.7101977	-0.96640629	0.50219971	2.6477587	-2.3243177	-0.40642396	0.75557208	2.9641578	-2.5817301	-0.55013478	0.58977407	2.7716596	-2.7471082	-0.96370655	0.50170594	2.5943193	-2.3304307	-0.3774128	0.69527733	2.9792287	-2.581691	-0.54122037	0.59063238	2.7601523	-2.7103064	-0.97742468	0.46404621	2.6518762	-2.3245373	-0.37916979	0.66729313	2.9655471	-2.5816898
17977	-2.581691	-0.54122037	0.59063238	2.7601523	-2.7103064	-0.97742468	0.46404621	2.6518762	-2.3245373	-0.37916979	0.66729313	2.9655471	-2.5816898	-0.55733085	0.66709256	2.7590129	-2.7101977	-0.96640629	0.50219971	2.6477587	-2.3243177	-0.40642396	0.75557208	2.9641578	-2.581691	-0.54122037	0.59063238	2.7601523	-2.7103064	-0.97742468	0.46404621	2.6518762	-2.3245373	-0.37916979	0.66729313	2.9655471	-2.5817177	-0.53181106	0.58753127	2.7702413	-2.73418	-1.0458651	0.51310664	2.5945518	-2.3291771	-0.37490469	0.65026414	2.976644	-2.581691
18362	-2.5817301	-0.55013478	0.58977407	2.7716596	-2.7471082	-0.96370655	0.50170594	2.5943193	-2.3304307	-0.3774128	0.69527733	2.9792287	-2.5817301	-0.55013478	0.58977407	2.7716596	-2.7471082	-0.96370655	0.50170594	2.5943193	-2.3304307	-0.3774128	0.69527733	2.9792287	-2.5817177	-0.53181106	0.58753127	2.7702413	-2.73418	-1.0458651	0.51310664	2.5945518	-2.3291771	-0.37490469	0.65026414	2.976644	-2.5816898	-0.55733085	0.66709256	2.7590129	-2.7101977	-0.96640629	0.50219971	2.6477587	-2.3243177	-0.40642396	0.75557208	2.9641578	-2.5817301
17857	-2.5816898	-0.55733085	0.66709256	2.7590129	-2.7101977	-0.96640629	0.50219971	2.6477587	-2.3243177	-0.40642396	0.75557208	2.9641578	-2.581691	-0.54122037	0.59063238	2.7601523	-2.7103064	-0.97742468	0.46404621	2.6518762	-2.3245373	-0.37916979	0.66729313	2.9655471	-2.581691	-0.54122037	0.59063238	2.7601523	-2.7103064	-0.97742468	0.46404621	2.6518762	-2.3245373	-0.37916979	0.66729313	2.9655471	-2.5817177	-0.53181106	0.58753127	2.7702413	-2.73418	-1.0458651	0.51310664	2.5945518	-2.3291771	-0.37490469	0.65026414	2.976644	-2.581691
19773	-2.5816898	-0.55733085	0.66709256	2.7590129	-2.7101977	-0.96640629	0.50219971	2.6477587	-2.3243177	-0.40642396	0.75557208	2.9641578	-2.5817177	-0.53181106	0.58753127	2.7702413	-2.73418	-1.0458651	0.51310664	2.5945518	-2.3291771	-0.37490469	0.65026414	2.976644	-2.5817301	-0.55013478	0.58977407	2.7716596	-2.7471082	-0.96370655	0.50170594	2.5943193	-2.3304307	-0.3774128	0.69527733	2.9792287	-2.5817301	-0.55013478	0.58977407	2.7716596	-2.7471082	-0.96370655	0.50170594	2.5943193	-2.3304307	-0.3774128	0.69527733	2.9792287	-2.5817177
18569	-2.5817177	-0.53181106	0.58753127	2.7702413	-2.73418	-1.0458651	0.51310664	2.5945518	-2.3291771	-0.37490469	0.65026414	2.976644	-2.5817177	-0.53181106	0.58753127	2.7702413	-2.73418	-1.0458651	0.51310664	2.5945518	-2.3291771	-0.37490469	0.65026414	2.976644	-2.5816898	-0.55733085	0.66709256	2.7590129	-2.7101977	-0.96640629	0.50219971	2.6477587	-2.3243177	-0.40642396	0.75557208	2.9641578	-2.5817177	-0.53181106	0.58753127	2.7702413	-2.73418	-1.0458651	0.51310664	2.5945518	-2.3291771	-0.37490469	0.65026414	2.976644	-2.5816898
18444	-2.5816898	-0.55733085	0.66709256	2.7590129	-2.7101977	-0.96640629	0.50219971	2.6477587	-2.3243177	-0.40642396	0.75557208	2.9641578	-2.5816898	-0.55733085	0.66709256	2.7590129	-2.7101977	-0.96640629	0.50219971	2.6477587	-2.3243177	-0.40642396	0.75557208	2.9641578	-2.581691	-0.54122037	0.59063238	2.7601523	-2.7103064	-0.97742468	0.46404621	2.6518762	-2.3245373	-0.37916979	0.66729313	2.9655471	-2.581691	-0.54122037	0.59063238	2.7601523	-2.7103064	-0.97742468	0.46404621	2.6518762	-2.3245373	-0.37916979	0.66729313	2.9655471	-2.581691
17446	-2.5817177	-0.53181106	0.58753127	2.7702413	-2.73418	-1.0458651	0.51310664	2.5945518	-2.3291771	-0.37490469	0.65026414	2.976644	-2.5816898	-0.55733085	0.66709256	2.7590129	-2.7101977	-0.96640629	0.50219971	2.6477587	-2.3243177	-0.40642396	0.75557208	2.9641578	-2.5817177	-0.53181106	0.58753127	2.7702413	-2.73418	-1.0458651	0.51310664	2.5945518	-2.3291771	-0.37490469	0.65026414	2.976644	-2.5816898	-0.55733085	0.66709256	2.7590129	-2.7101977	-0.96640629	0.50219971	2.6477587	-2.3243177	-0.40642396	0.75557208	2.9641578	-2.5817301
18338	-2.5817301	-0.55013478	0.58977407	2.7716596	-2.7471082	-0.96370655	0.50170594	2.5943193	-2.3304307	-0.3774128	0.69527733	2.9792287	-2.5817301	-0.55013478	0.58977407	2.7716596	-2.7471082	-0.96370655	0.50170594	2.5943193	-2.3304307	-0.3774128	0.69527733	2.9792287	-2.5817177	-0.53181106	0.58753127	2.7702413	-2.73418	-1.0458651	0.51310664	2.5945518	-2.3291771	-0.37490469	0.65026414	2.976644	-2.5816898	-0.55733085	0.66709256	2.7590129	-2.7101977	-0.96640629	0.50219971	2.6477587	-2.3243177	-0.40642396	0.75557208	2.9641578	-2.581691
17811	-2.581691	-0.54122037	0.59063238	2.7601523	-2.7103064	-0.97742468	0.46404621	2.6518762	-2.3245373	-0.37916979	0.66729313	2.9655471	-2.5816898	-0.55733085	0.66709256	2.7590129	-2.7101977	-0.96640629	0.50219971	2.6477587	-2.3243177	-0.40642396	0.75557208	2.9641578	-2.581691	-0.54122037	0.59063238	2.7601523	-2.7103064	-0.97742468	0.46404621	2.6518762	-2.3245373	-0.37916979	0.66729313	2.9655471	-2.5817301	-0.55013478	0.58977407	2.7716596	-2.7471082	-0.96370655	0.50170594	2.5943193	-2.3304307	-0.3774128	0.69527733	2.9792287	-2.5817177
18740	-2.5817301	-0.55013478	0.58977407	2.7716596	-2.7471082	-0.96370655	0.50170594	2.5943193	-2.3304307	-0.3774128	0.69527733	2.9792287	-2.581691	-0.54122037	0.59063238	2.7601523	-2.7103064	-0.97742468	0.46404621	2.6518762	-2.3245373	-0.37916979	0.66729313	2.9655471	-2.5817301	-0.55013478	0.58977407	2.7716596	-2.7471082	-0.96370655	0.50170594	2.5943193	-2.3304307	-0.3774128	0.69527733	2.9792287	-2.5817177	-0.53181106	0.58753127	2.7702413	-2.73418	-1.0458651	0.51310664	2.5945518	-2.3291771	-0.37490469	0.65026414	2.976644	-2.5817301
17488	-2.581691	-0.54122037	0.59063238	2.7601523	-2.7103064	-0.97742468	0.46404621	2.6518762	-2.3245373	-0.37916979	0.66729313	2.9655471	-2.5817301	-0.55013478	0.58977407	2.7716596	-2.7471082	-0.96370655	0.50170594	2.5943193	-2.3304307	-0.3774128	0.69527733	2.9792287	-2.5817301	-0.55013478	0.58977407	2.7716596	-2.7471082	-0.96370655	0.50170594	2.5943193	-2.3304307	-0.3774128	0.69527733	2.9792287	-2.581691	-0.54122037	0.59063238	2.7601523	-2.7103064	-0.97742468	0.46404621	2.6518762	-2.3245373	-0.37916979	0.66729313	2.9655471	-2.581691
19937	-2.5817177	-0.53181106	0.58753127	2.7702413	-2.73418	-1.0458651	0.51310664	2.5945518	-2.3291771	-0.37490469	0.65026414	2.976644	-2.5817177	-0.53181106	0.58753127	2.7702413	-2.73418	-1.0458651	0.51310664	2.5945518	-2.3291771	-0.37490469	0.65026414	2.976644	-2.5817301	-0.55013478	0.58977407	2.7716596	-2.7471082	-0.96370655	0.50170594	2.5943193	-2.3304307	-0.3774128	0.69527733	2.9792287	-2.5817301	-0.55013478	0.58977407	2.7716596	-2.7471082	-0.96370655	0.50170594	2.5943193	-2.3304307	-0.3774128	0.69527733	2.9792287	-2.581691
17893	-2.5817177	-0.53181106	0.58753127	2.7702413	-2.73418	-1.0458651	0.51310664	2.5945518	-2.3291771	-0.37490469	0.65026414	2.976644	-2.5816898	-0.55733085	0.66709256	2.7590129	-2.7101977	-0.96640629	0.50219971	2.6477587	-2.3243177	-0.40642396	0.75557208	2.9641578	-2.581691	-0.54122037	0.59063238	2.7601523	-2.7103064	-0.97742468	0.46404621	2.6518762	-2.3245373	-0.37916979	0.66729313	2.9655471	-2.581691	-0.54122037	0.59063238	2.7601523	-2.7103064	-0.97742468	0.46404621	2.6518762	-2.3245373	-0.37916979	0.66729313	2.9655471	-2.581691
17484	-2.5817177	-0.53181106	0.58753127	2.7702413	-2.73418	-1.0458651	0.51310664	2.5945518	-2.3291771	-0.37490469	0.65026414	2.976644	-2.5816898	-0.55733085	0.66709256	2.7590129	-2.7101977	-0.96640629	0.50219971	2.6477587	-2.3243177	-0.40642396	0.75557208	2.9641578	-2.5816898	-0.55733085	0.66709256	2.7590129	-2.7101977	-0.96640629	0.50219971	2.6477587	-2.3243177	-0.40642396	0.75557208	2.9641578	-2.581691	-0.54122037	0.59063238	2.7601523	-2.7103064	-0.97742468	0.46404621	2.6518762	-2.3245373	-0.37916979	0.66729313	2.9655471	-2.581691
17039	-2.581691	-0.54122037	0.59063238	2.7601523	-2.7103064	-0.97742468	0.46404621	2.6518762	-2.3245373	-0.37916979	0.66729313	2.9655471	-2.5817301	-0.55013478	0.58977407	2.7716596	-2.7471082	-0.96370655	0.50170594	2.5943193	-2.3304307	-0.3774128	0.69527733	2.9792287	-2.5817301	-0.55013478	0.58977407	2.7716596	-2.7471082	-0.96370655	0.50170594	2.5943193	-2.3304307	-0.3774128	0.69527733	2.9792287	-2.5817177	-0.53181106	0.58753127	2.7702413	-2.73418	-1.0458651	0.51310664	2.5945518	-2.3291771	-0.37490469	0.65026414	2.976644	-2.5816898
18055	-2.5817301	-0.55013478	0.58977407	2.7716596	-2.7471082	-0.96370655	0.50170594	2.5943193	-2.3304307	-0.3774128	0.69527733	2.9792287	-2.5816898	-0.55733085	0.66709256	2.7590129	-2.7101977	-0.96640629	0.50219971	2.6477587	-2.3243177	-0.40642396	0.75557208	2.9641578	-2.5817177	-0.53181106	0.58753127	2.7702413	-2.73418	-1.0458651	0.51310664	2.5945518	-2.3291771	-0.37490469	0.65026414	2.976644	-2.5817177	-0.53181106	0.58753127	2.7702413	-2.73418	-1.0458651	0.51310664	2.5945518	-2.3291771	-0.37490469	0.65026414	2.976644	-2.581691
18636	-2.581691	-0.54122037	0.59063238	2.7601523	-2.7103064	-0.97742468	0.46404621	2.6518762	-2.3245373	-0.37916979	0.66729313	2.9655471	-2.5817177	-0.53181106	0.58753127	2.7702413	-2.73418	-1.0458651	0.51310664	2.5945518	-2.3291771	-0.37490469	0.65026414	2.976644	-2.5816898	-0.55733085	0.66709256	2.7590129	-2.7101977	-0.96640629	0.50219971	2.6477587	-2.3243177	-0.40642396	0.75557208	2.9641578	-2.5816898	-0.55733085	0.66709256	2.7590129	-2.7101977	-0.96640629	0.50219971	2.6477587	-2.3243177	-0.40642396	0.75557208	2.9641578	-2.5816898
17156	-2.5817177	-0.53181106	0.58753127	2.7702413	-2.73418	-1.0458651	0.51310664	2.5945518	-2.3291771	-0.37490469	0.65026414	2.976644	-2.5816898	-0.55733085	0.66709256	2.7590129	-2.7101977	-0.96640629	0.50219971	2.6477587	-2.3243177	-0.40642396	0.75557208	2.9641578	-2.5817301	-0.55013478	0.58977407	2.7716596	-2.7471082	-0.96370655	0.50170594	2.5943193	-2.3304307	-0.3774128	0.69527733	2.9792287	-2.581691	-0.54122037	0.59063238	2.7601523	-2.7103064	-0.97742468	0.46404621	2.6518762	-2.3245373	-0.37916979	0.66729313	2.9655471	-2.5817177
18620	-2.5817301	-0.55013478	0.58977407	2.7716596	-2.7471082	-0.96370655	0.50170594	2.5943193	-2.3304307	-0.3774128	0.69527733	2.9792287	-2.581691	-0.54122037	0.59063238	2.7601523	-2.7103064	-0.97742468	0.46404621	2.6518762	-2.3245373	-0.37916979	0.66729313	2.9655471	-2.5817301	-0.55013478	0.58977407	2.7716596	-2.7471082	-0.96370655	0.50170594	2.5943193	-2.3304307	-0.3774128	0.69527733	2.9792287	-2.5817177	-0.53181106	0.58753127	2.7702413	-2.73418	-1.0458651	0.51310664	2.5945518	-2.3291771	-0.37490469	0.65026414	2.976644	-2.581691
18788	-2.581691	-0.54122037	0.59063238	2.7601523	-2.7103064	-0.97742468	0.46404621	2.6518762	-2.3245373	-0.37916979	0.66729313	2.9655471	-2.581691	-0.54122037	0.59063238	2.7601523	-2.7103064	-0.97742468	0.46404621	2.6518762	-2.3245373	-0.37916979	0.66729313	2.9655471	-2.5817301	-0.55013478	0.58977407	2.7716596	-2.7471082	-0.96370655	0.50170594	2.5943193	-2.3304307	-0.3774128	0.69527733	2.9792287	-2.581691	-0.54122037	0.59063238	2.7601523	-2.7103064	-0.97742468	0.46404621	2.6518762	-2.3245373	-0.37916979	0.66729313	2.9655471	-2.5817301
17101	-2.5817301	-0.55013478	0.58977407	2.7716596	-2.7471082	-0.96370655	0.50170594	2.5943193	-2.3304307	-0.3774128	0.69527733	2.9792287	-2.581691	-0.54122037	0.59063238	2.7601523	-2.7103064	-0.97742468	0.46404621	2.6518762	-2.3245373	-0.37916979	0.66729313	2.9655471	-2.581691	-0.54122037	0.59063238	2.7601523	-2.7103064	-0.97742468	0.46404621	2.6518762	-2.3245373	-0.37916979	0.66729313	2.9655471	-2.5817301	-0.55013478	0.58977407	2.7716596	-2.7471082	-0.96370655	0.50170594	2.5943193	-2.3304307	-0.3774128	0.69527733	2.9792287	-2.5817177
18481	-2.5817177	-0.53181106	0.58753127	2.7702413	-2.73418	-1.0458651	0.51310664	2.5945518	-2.3291771	-0.37490469	0.65026414	2.976644	-2.5817301	-0.55013478	0.58977407	2.7716596	-2.7471082	-0.96370655	0.50170594	2.5943193	-2.3304307	-0.3774128	0.69527733	2.9792287	-2.5816898	-0.55733085	0.66709256	2.7590129	-2.7101977	-0.96640629	0.50219971	2.6477587	-2.3243177	-0.40642396	0.75557208	2.9641578	-2.5817177	-0.53181106	0.58753127	2.7702413	-2.73418	-1.0458651	0.51310664	2.5945518	-2.3291771	-0.37490469	0.65026414	2.976644	-2.5816898
16887	-2.5816898	-0.55733085	0.66709256	2.7590129	-2.7101977	-0.96640629	0.50219971	2.6477587	-2.3243177	-0.40642396	0.75557208	2.9641578	-2.581691	-0.54122037	0.59063238	2.7601523	-2.7103064	-0.97742468	0.46404621	2.6518762	-2.3245373	-0.37916979	0.66729313	2.9655471	-2.5816898	-0.55733085	0.66709256	2.7590129	-2.7101977	-0.96640629	0.50219971	2.6477587	-2.3243177	-0.40642396	0.75557208	2.9641578	-2.581691	-0.54122037	0.59063238	2.7601523	-2.7103064	-0.97742468	0.46404621	2.6518762	-2.3245373	-0.37916979	0.66729313	2.9655471	-2.581691
17732	-2.581691	-0.54122037	0.59063238	2.7601523	-2.7103064	-0.97742468	0.46404621	2.6518762	-2.3245373	-0.37916979	0.66729313	2.9655471	-2.581691	-0.54122037	0.59063238	2.7601523	-2.7103064	-0.97742468	0.46404621	2.6518762	-2.3245373	-0.37916979	0.66729313	2.9655471	-2.5817301	-0.55013478	0.58977407	2.7716596	-2.7471082	-0.96370655	0.50170594	2.5943193	-2.3304307	-0.3774128	0.69527733	2.9792287	-2.581691	-0.54122037	0.59063238	2.7601523	-2.7103064	-0.97742468	0.46404621	2.6518762	-2.3245373	-0.37916979	0.66729313	2.9655471	-2.5817301
17535	-2.581691	-0.54122037	0.59063238	2.7601523	-2.7103064	-0.97742468	0.46404621	2.6518762	-2.3245373	-0.37916979	0.66729313	2.9655471	-2.5816898	-0.55733085	0.66709256	2.7590129	-2.7101977	-0.96640629	0.50219971	2.6477587	-2.3243177	-0.40642396	0.75557208	2.9641578	-2.5817301	-0.55013478	0.58977407	2.7716596	-2.7471082	-0.96370655	0.50170594	2.5943193	-2.3304307	-0.3774128	0.69527733	2.9792287	-2.5817177	-0.53181106	0.58753127	2.7702413	-2.73418	-1.0458651	0.51310664	2.5945518	-2.3291771	-0.37490469	0.65026414	2.976644	-2.5817177
19955	-2.5816898	-0.55733085	0.66709256	2.7590129	-2.7101977	-0.96640629	0.50219971	2.6477587	-2.3243177	-0.40642396	0.75557208	2.9641578	-2.5816898	-0.55733085	0.66709256	2.7590129	-2.7101977	-0.96640629	0.50219971	2.6477587	-2.3243177	-0.40642396	0.75557208	2.9641578	-2.5816898	-0.55733085	0.66709256	2.7590129	-2.7101977	-0.96640629	0.50219971	2.6477587	-2.3243177	-0.40642396	0.75557208	2.9641578	-2.5816898	-0.55733085	0.66709256	2.7590129	-2.7101977	-0.96640629	0.50219971	2.6477587	-2.3243177	-0.40642396	0.75557208	2.9641578	-2.5817177
17558	-2.5817177	-0.53181106	0.58753127	2.7702413	-2.73418	-1.0458651	0.51310664	2.5945518	-2.3291771	-0.37490469	0.65026414	2.976644	-2.5817301	-0.55013478	0.58977407	2.7716596	-2.7471082	-0.96370655	0.50170594	2.5943193	-2.3304307	-0.3774128	0.69527733	2.9792287	-2.5817301	-0.55013478	0.58977407	2.7716596	-2.7471082	-0.96370655	0.50170594	2.5943193	-2.3304307	-0.3774128	0.69527733	2.9792287	-2.5816898	-0.55733085	0.66709256	2.7590129	-2.7101977	-0.96640629	0.50219971	2.6477587	-2.3243177	-0.40642396	0.75557208	2.9641578	-2.5816898
18460	-2.5817301	-0.55013478	0.58977407	2.7716596	-2.7471082	-0.96370655	0.50170594	2.5943193	-2.3304307	-0.3774128	0.69527733	2.9792287	-2.5816898	-0.55733085	0.66709256	2.7590129	-2.7101977	-0.96640629	0.50219971	2.6477587	-2.3243177	-0.40642396	0.75557208	2.9641578	-2.581691	-0.54122037	0.59063238	2.7601523	-2.7103064	-0.97742468	0.46404621	2.6518762	-2.3245373	-0.37916979	0.66729313	2.9655471	-2.5817177	-0.53181106	0.58753127	2.7702413	-2.73418	-1.0458651	0.51310664	2.5945518	-2.3291771	-0.37490469	0.65026414	2.976644	-2.5817177
17940	-2.5817301	-0.55013478	0.58977407	2.7716596	-2.7471082	-0.96370655	0.50170594	2.5943193	-2.3304307	-0.3774128	0.69527733	2.9792287	-2.5817177	-0.53181106	0.58753127	2.7702413	-2.73418	-1.0458651	0.51310664	2.5945518	-2.3291771	-0.37490469	0.65026414	2.976644	-2.5817177	-0.53181106	0.58753127	2.7702413	-2.73418	-1.0458651	0.51310664	2.5945518	-2.3291771	-0.37490469	0.65026414	2.976644	-2.5816898	-0.55733085	0.66709256	2.7590129	-2.7101977	-0.96640629	0.50219971	2.6477587	-2.3243177	-0.40642396	0.75557208	2.9641578	-2.581691
18654	-2.581691	-0.54122037	0.59063238	2.7601523	-2.7103064	-0.97742468	0.46404621	2.6518762	-2.3245373	-0.37916979	0.66729313	2.9655471	-2.5816898	-0.55733085	0.66709256	2.7590129	-2.7101977	-0.96640629	0.50219971	2.6477587	-2.3243177	-0.40642396	0.75557208	2.9641578	-2.5817301	-0.55013478	0.58977407	2.7716596	-2.7471082	-0.96370655	0.50170594	2.5943193	-2.3304307	-0.3774128	0.69527733	2.9792287	-2.5817301	-0.55013478	0.58977407	2.7716596	-2.7471082	-0.96370655	0.50170594	2.5943193	-2.3304307	-0.3774128	0.69527733	2.9792287	-2.5817177
18847	-2.5816898	-0.55733085	0.66709256	2.7590129	-2.7101977	-0.96640629	0.50219971	2.6477587	-2.3243177	-0.40642396	0.75557208	2.9641578	-2.5817177	-0.53181106	0.58753127	2.7702413	-2.73418	-1.0458651	0.51310664	2.5945518	-2.3291771	-0.37490469	0.65026414	2.976644	-2.5817301	-0.55013478	0.58977407	2.7716596	-2.7471082	-0.96370655	0.50170594	2.5943193	-2.3304307	-0.3774128	0.69527733	2.9792287	-2.5817177	-0.53181106	0.58753127	2.7702413	-2.73418	-1.0458651	0.51310664	2.5945518	-2.3291771	-0.37490469	0.65026414	2.976644	-2.5817177
19058	-2.5816898	-0.55733085	0.66709256	2.7590129	-2.7101977	-0.96640629	0.50219971	2.6477587	-2.3243177	-0.40642396	0.75557208	2.9641578	-2.5816898	-0.55733085	0.66709256	2.7590129	-2.7101977	-0.96640629	0.50219971	2.6477587	-2.3243177	-0.40642396	0.75557208	2.9641578	-2.5816898	-0.55733085	0.66709256	2.7590129	-2.7101977	-0.96640629	0.50219971	2.6477587	-2.3243177	-0.40642396	0.75557208	2.9641578	-2.5817177	-0.53181106	0.58753127	2.7702413	-2.73418	-1.0458651	0.51310664	2.5945518	-2.3291771	-0.37490469	0.65026414	2.976644	-2.5817301
18043	-2.5817301	-0.55013478	0.58977407	2.7716596	-2.7471082	-0.96370655	0.50170594	2.5943193	-2.3304307	-0.3774128	0.69527733	2.9792287	-2.581691	-0.54122037	0.59063238	2.7601523	-2.7103064	-0.97742468	0.46404621	2.6518762	-2.3245373	-0.37916979	0.66729313	2.9655471	-2.581691	-0.54122037	0.59063238	2.7601523	-2.7103064	-0.97742468	0.46404621	2.6518762	-2.3245373	-0.37916979	0.66729313	2.9655471	-2.5816898	-0.55733085	0.66709256	2.7590129	-2.7101977	-0.96640629	0.50219971	2.6477587	-2.3243177	-0.40642396	0.75557208	2.9641578	-2.5817177
17670	-2.5817301	-0.55013478	0.58977407	2.7716596	-2.7471082	-0.96370655	0.50170594	2.5943193	-2.3304307	-0.3774128	0.69527733	2.9792287	-2.581691	-0.54122037	0.59063238	2.7601523	-2.7103064	-0.97742468	0.46404621	2.6518762	-2.3245373	-0.37916979	0.66729313	2.9655471	-2.5816898	-0.55733085	0.66709256	2.7590129	-2.7101977	-0.96640629	0.50219971	2.6477587	-2.3243177	-0.40642396	0.75557208	2.9641578	-2.581691	-0.54122037	0.59063238	2.7601523	-2.7103064	-0.97742468	0.46404621	2.6518762	-2.3245373	-0.37916979	0.66729313	2.9655471	-2.5817177
19671	-2.5817177	-0.53181106	0.58753127	2.7702413	-2.73418	-1.0458651	0.51310664	2.5945518	-2.3291771	-0.37490469	0.65026414	2.976644	-2.581691	-0.54122037	0.59063238	2.7601523	-2.7103064	-0.97742468	0.46404621	2.6518762	-2.3245373	-0.37916979	0.66729313	2.9655471	-2.581691	-0.54122037	0.59063238	2.7601523	-2.7103064	-0.97742468	0.46404621	2.6518762	-2.3245373	-0.37916979	0.66729313	2.9655471	-2.581691	-0.54122037	0.59063238	2.7601523	-2.7103064	-0.97742468	0.46404621	2.6518762	-2.3245373	-0.37916979	0.66729313	2.9655471	-2.581691
19412	-2.5816898	-0.55733085	0.66709256	2.7590129	-2.7101977	-0.96640629	0.50219971	2.6477587	-2.3243177	-0.40642396	0.75557208	2.9641578	-2.5817177	-0.53181106	0.58753127	2.7702413	-2.73418	-1.0458651	0.51310664	2.5945518	-2.3291771	-0.37490469	0.65026414	2.976644	-2.5817301	-0.55013478	0.58977407	2.7716596	-2.7471082	-0.96370655	0.50170594	2.5943193	-2.3304307	-0.3774128	0.69527733	2.9792287	-2.581691	-0.54122037	0.59063238	2.7601523	-2.7103064	-0.97742468	0.46404621	2.6518762	-2.3245373	-0.37916979	0.66729313	2.9655471	-2.5816898
19732	-2.5817177	-0.53181106	0.58753127	2.7702413	-2.73418	-1.0458651	0.51310664	2.5945518	-2.3291771	-0.37490469	0.65026414	2.976644	-2.5817301	-0.55013478	0.58977407	2.7716596	-2.7471082	-0.96370655	0.50170594	2.5943193	-2.3304307	-0.3774128	0.69527733	2.9792287	-2.5816898	-0.55733085	0.66709256	2.7590129	-2.7101977	-0.96640629	0.50219971	2.6477587	-2.3243177	-0.40642396	0.75557208	2.9641578	-2.5817301	-0.55013478	0.58977407	2.7716596	-2.7471082	-0.96370655	0.50170594	2.5943193	-2.3304307	-0.3774128	0.69527733	2.9792287	-2.5817177
18547	-2.5817301	-0.55013478	0.58977407	2.7716596	-2.7471082	-0.96370655	0.50170594	2.5943193	-2.3304307	-0.3774128	0.69527733	2.9792287	-2.5817301	-0.55013478	0.58977407	2.7716596	-2.7471082	-0.96370655	0.50170594	2.5943193	-2.3304307	-0.3774128	0.69527733	2.9792287	-2.5817177	-0.53181106	0.58753127	2.7702413	-2.73418	-1.0458651	0.51310664	2.5945518	-2.3291771	-0.37490469	0.65026414	2.976644	-2.5817177	-0.53181106	0.58753127	2.7702413	-2.73418	-1.0458651	0.51310664	2.5945518	-2.3291771	-0.37490469	0.65026414	2.976644	-2.5817177
18008	-2.5816898	-0.55733085	0.66709256	2.7590129	-2.7101977	-0.96640629	0.50219971	2.6477587	-2.3243177	-0.40642396	0.75557208	2.9641578	-2.5816898	-0.55733085	0.66709256	2.7590129	-2.7101977	-0.96640629	0.50219971	2.6477587	-2.3243177	-0.40642396	0.75557208	2.9641578	-2.581691	-0.54122037	0.59063238	2.7601523	-2.7103064	-0.97742468	0.46404621	2.6518762	-2.3245373	-0.37916979	0.66729313	2.9655471	-2.581691	-0.54122037	0.59063238	2.7601523	-2.7103064	-0.97742468	0.46404621	2.6518762	-2.3245373	-0.37916979	0.66729313	2.9655471	-2.5817301
18771	-2.581691	-0.54122037	0.59063238	2.7601523	-2.7103064	-0.97742468	0.46404621	2.6518762	-2.3245373	-0.37916979	0.66729313	2.9655471	-2.5817301	-0.55013478	0.58977407	2.7716596	-2.7471082	-0.96370655	0.50170594	2.5943193	-2.3304307	-0.3774128	0.69527733	2.9792287	-2.581691	-0.54122037	0.59063238	2.7601523	-2.7103064	-0.97742468	0.46404621	2.6518762	-2.3245373	-0.37916979	0.66729313	2.9655471	-2.5816898	-0.55733085	0.66709256	2.7590129	-2.7101977	-0.96640629	0.50219971	2.6477587	-2.3243177	-0.40642396	0.75557208	2.9641578	-2.5816898
17575	-2.5817177	-0.53181106	0.58753127	2.7702413	-2.73418	-1.0458651	0.51310664	2.5945518	-2.3291771	-0.37490469	0.65026414	2.976644	-2.5817177	-0.53181106	0.58753127	2.7702413	-2.73418	-1.0458651	0.51310664	2.5945518	-2.3291771	-0.37490469	0.65026414	2.976644	-2.5816898	-0.55733085	0.66709256	2.7590129	-2.7101977	-0.96640629	0.50219971	2.6477587	-2.3243177	-0.40642396	0.75557208	2.9641578	-2.581691	-0.54122037	0.59063238	2.7601523	-2.7103064	-0.97742468	0.46404621	2.6518762	-2.3245373	-0.37916979	0.66729313	2.9655471	-2.581691
18145	-2.5817301	-0.55013478	0.58977407	2.7716596	-2.7471082	-0.96370655	0.50170594	2.5943193	-2.3304307	-0.3774128	0.69527733	2.9792287	-2.5817301	-0.55013478	0.58977407	2.7716596	-2.7471082	-0.96370655	0.50170594	2.5943193	-2.3304307	-0.3774128	0.69527733	2.9792287	-2.5817301	-0.55013478	0.58977407	2.7716596	-2.7471082	-0.96370655	0.50170594	2.5943193	-2.3304307	-0.3774128	0.69527733	2.9792287	-2.581691	-0.54122037	0.59063238	2.7601523	-2.7103064	-0.97742468	0.46404621	2.6518762	-2.3245373	-0.37916979	0.66729313	2.9655471	-2.5817301
17445	-2.581691	-0.54122037	0.59063238	2.7601523	-2.7103064	-0.97742468	0.46404621	2.6518762	-2.3245373	-0.37916979	0.66729313	2.9655471	-2.5817177	-0.53181106	0.58753127	2.7702413	-2.73418	-1.0458651	0.51310664	2.5945518	-2.3291771	-0.37490469	0.65026414	2.976644	-2.5817301	-0.55013478	0.58977407	2.7716596	-2.7471082	-0.96370655	0.50170594	2.5943193	-2.3304307	-0.3774128	0.69527733	2.9792287	-2.581691	-0.54122037	0.59063238	2.7601523	-2.7103064	-0.97742468	0.46404621	2.6518762	-2.3245373	-0.37916979	0.66729313	2.9655471	-2.581691
19095	-2.5817301	-0.55013478	0.58977407	2.7716596	-2.7471082	-0.96370655	0.50170594	2.5943193	-2.3304307	-0.3774128	0.69527733	2.9792287	-2.5816898	-0.55733085	0.66709256	2.7590129	-2.7101977	-0.96640629	0.50219971	2.6477587	-2.3243177	-0.40642396	0.75557208	2.9641578	-2.5817301	-0.55013478	0.58977407	2.7716596	-2.7471082	-0.96370655	0.50170594	2.5943193	-2.3304307	-0.3774128	0.69527733	2.9792287	-2.5816898	-0.55733085	0.66709256	2.7590129	-2.7101977	-0.96640629	0.50219971	2.6477587	-2.3243177	-0.40642396	0.75557208	2.9641578	-2.581691
17150	-2.5816898	-0.55733085	0.66709256	2.7590129	-2.7101977	-0.96640629	0.50219971	2.6477587	-2.3243177	-0.40642396	0.75557208	2.9641578	-2.5816898	-0.55733085	0.66709256	2.7590129	-2.7101977	-0.96640629	0.50219971	2.6477587	-2.3243177	-0.40642396	0.75557208	2.9641578	-2.5817301	-0.55013478	0.58977407	2.7716596	-2.7471082	-0.96370655	0.50170594	2.5943193	-2.3304307	-0.3774128	0.69527733	2.9792287	-2.581691	-0.54122037	0.59063238	2.7601523	-2.7103064	-0.97742468	0.46404621	2.6518762	-2.3245373	-0.37916979	0.66729313	2.9655471	-2.5817301
18692	-2.5817301	-0.55013478	0.58977407	2.7716596	-2.7471082	-0.96370655	0.50170594	2.5943193	-2.3304307	-0.3774128	0.69527733	2.9792287	-2.5817177	-0.53181106	0.58753127	2.7702413	-2.73418	-1.0458651	0.51310664	2.5945518	-2.3291771	-0.37490469	0.65026414	2.976644	-2.5817301	-0.55013478	0.58977407	2.7716596	-2.7471082	-0.96370655	0.50170594	2.5943193	-2.3304307	-0.3774128	0.69527733	2.9792287	-2.5817301	-0.55013478	0.58977407	2.7716596	-2.7471082	-0.96370655	0.50170594	2.5943193	-2.3304307	-0.3774128	0.69527733	2.9792287	-2.5817301
18349	-2.5816898	-0.55733085	0.66709256	2.7590129	-2.7101977	-0.96640629	0.50219971	2.6477587	-2.3243177	-0.40642396	0.75557208	2.9641578	-2.5817301	-0.55013478	0.58977407	2.7716596	-2.7471082	-0.96370655	0.50170594	2.5943193	-2.3304307	-0.3774128	0.69527733	2.9792287	-2.5817301	-0.55013478	0.58977407	2.7716596	-2.7471082	-0.96370655	0.50170594	2.5943193	-2.3304307	-0.3774128	0.69527733	2.9792287	-2.5817301	-0.55013478	0.58977407	2.7716596	-2.7471082	-0.96370655	0.50170594	2.5943193	-2.3304307	-0.3774128	0.69527733	2.9792287	-2.5817301
19550	-2.5817301	-0.55013478	0.58977407	2.7716596	-2.7471082	-0.96370655	0.50170594	2.5943193	-2.3304307	-0.3774128	0.69527733	2.9792287	-2.5816898	-0.55733085	0.66709256	2.7590129	-2.7101977	-0.96640629	0.50219971	2.6477587	-2.3243177	-0.40642396	0.75557208	2.9641578	-2.5816898	-0.55733085	0.66709256	2.7590129	-2.7101977	-0.96640629	0.50219971	2.6477587	-2.3243177	-0.40642396	0.75557208	2.9641578	-2.5817301	-0.55013478	0.58977407	2.7716596	-2.7471082	-0.96370655	0.50170594	2.5943193	-2.3304307	-0.3774128	0.69527733	2.9792287	-2.5817301
17226	-2.581691	-0.54122037	0.59063238	2.7601523	-2.7103064	-0.97742468	0.46404621	2.6518762	-2.3245373	-0.37916979	0.66729313	2.9655471	-2.5816898	-0.55733085	0.66709256	2.7590129	-2.7101977	-0.96640629	0.50219971	2.6477587	-2.3243177	-0.40642396	0.75557208	2.9641578	-2.5816898	-0.55733085	0.66709256	2.7590129	-2.7101977	-0.96640629	0.50219971	2.6477587	-2.3243177	-0.40642396	0.75557208	2.9641578	-2.5816898	-0.55733085	0.66709256	2.7590129	-2.7101977	-0.96640629	0.50219971	2.6477587	-2.3243177	-0.40642396	0.75557208	2.9641578	-2.581691
17143	-2.581691	-0.54122037	0.59063238	2.7601523	-2.7103064	-0.97742468	0.46404621	2.6518762	-2.3245373	-0.37916979	0.66729313	2.9655471	-2.581691	-0.54122037	0.59063238	2.7601523	-2.7103064	-0.97742468	0.46404621	2.6518762	-2.3245373	-0.37916979	0.66729313	2.9655471	-2.5816898	-0.55733085	0.66709256	2.7590129	-2.7101977	-0.96640629	0.50219971	2.6477587	-2.3243177	-0.40642396	0.75557208	2.9641578	-2.581691	-0.54122037	0.59063238	2.7601523	-2.7103064	-0.97742468	0.46404621	2.6518762	-2.3245373	-0.37916979	0.66729313	2.9655471	-2.5817301
18845	-2.5817177	-0.53181106	0.58753127	2.7702413	-2.73418	-1.0458651	0.51310664	2.5945518	-2.3291771	-0.37490469	0.65026414	2.976644	-2.5817301	-0.55013478	0.58977407	2.7716596	-2.7471082	-0.96370655	0.50170594	2.5943193	-2.3304307	-0.3774128	0.69527733	2.9792287	-2.5816898	-0.55733085	0.66709256	2.7590129	-2.7101977	-0.96640629	0.50219971	2.6477587	-2.3243177	-0.40642396	0.75557208	2.9641578	-2.5816898	-0.55733085	0.66709256	2.7590129	-2.7101977	-0.96640629	0.50219971	2.6477587	-2.3243177	-0.40642396	0.75557208	2.9641578	-2.581691
18799	-2.5816898	-0.55733085	0.66709256	2.7590129	-2.7101977	-0.96640629	0.50219971	2.6477587	-2.3243177	-0.40642396	0.75557208	2.9641578	-2.5816898	-0.55733085	0.66709256	2.7590129	-2.7101977	-0.96640629	0.50219971	2.6477587	-2.3243177	-0.40642396	0.75557208	2.9641578	-2.5817177	-0.53181106	0.58753127	2.7702413	-2.73418	-1.0458651	0.51310664	2.5945518	-2.3291771	-0.37490469	0.65026414	2.976644	-2.5817301	-0.55013478	0.58977407	2.7716596	-2.7471082	-0.96370655	0.50170594	2.5943193	-2.3304307	-0.3774128	0.69527733	2.9792287	-2.581691
18622	-2.581691	-0.54122037	0.59063238	2.7601523	-2.7103064	-0.97742468	0.46404621	2.6518762	-2.3245373	-0.37916979	0.66729313	2.9655471	-2.5817301	-0.55013478	0.58977407	2.7716596	-2.7471082	-0.96370655	0.50170594	2.5943193	-2.3304307	-0.3774128	0.69527733	2.9792287	-2.5817301	-0.55013478	0.58977407	2.7716596	-2.7471082	-0.96370655	0.50170594	2.5943193	-2.3304307	-0.3774128	0.69527733	2.9792287	-2.581691	-0.54122037	0.59063238	2.7601523	-2.7103064	-0.97742468	0.46404621	2.6518762	-2.3245373	-0.37916979	0.66729313	2.9655471	-2.581691
17091	-2.5817301	-0.55013478	0.58977407	2.7716596	-2.7471082	-0.96370655	0.50170594	2.5943193	-2.3304307	-0.3774128	0.69527733	2.9792287	-2.5817301	-0.55013478	0.58977407	2.7716596	-2.7471082	-0.96370655	0.50170594	2.5943193	-2.3304307	-0.3774128	0.69527733	2.9792287	-2.5817301	-0.55013478	0.58977407	2.7716596	-2.7471082	-0.96370655	0.50170594	2.5943193	-2.3304307	-0.3774128	0.69527733	2.9792287	-2.581691	-0.54122037	0.59063238	2.7601523	-2.7103064	-0.97742468	0.46404621	2.6518762	-2.3245373	-0.37916979	0.66729313	2.9655471	-2.581691
17466	-2.5817177	-0.53181106	0.58753127	2.7702413	-2.73418	-1.0458651	0.51310664	2.5945518	-2.3291771	-0.37490469	0.65026414	2.976644	-2.5816898	-0.55733085	0.66709256	2.7590129	-2.7101977	-0.96640629	0.50219971	2.6477587	-2.3243177	-0.40642396	0.75557208	2.9641578	-2.5817177	-0.53181106	0.58753127	2.7702413	-2.73418	-1.0458651	0.51310664	2.5945518	-2.3291771	-0.37490469	0.65026414	2.976644	-2.5817301	-0.55013478	0.58977407	2.7716596	-2.7471082	-0.96370655	0.50170594	2.5943193	-2.3304307	-0.3774128	0.69527733	2.9792287	-2.5817301
17823	-2.581691	-0.54122037	0.59063238	2.7601523	-2.7103064	-0.97742468	0.46404621	2.6518762	-2.3245373	-0.37916979	0.66729313	2.9655471	-2.5817301	-0.55013478	0.58977407	2.7716596	-2.7471082	-0.96370655	0.50170594	2.5943193	-2.3304307	-0.3774128	0.69527733	2.9792287	-2.5817301	-0.55013478	0.58977407	2.7716596	-2.7471082	-0.96370655	0.50170594	2.5943193	-2.3304307	-0.3774128	0.69527733	2.9792287	-2.5817177	-0.53181106	0.58753127	2.7702413	-2.73418	-1.0458651	0.51310664	2.5945518	-2.3291771	-0.37490469	0.65026414	2.976644	-2.5816898
19028	-2.581691	-0.54122037	0.59063238	2.7601523	-2.7103064	-0.97742468	0.46404621	2.6518762	-2.3245373	-0.37916979	0.66729313	2.9655471	-2.5816898	-0.55733085	0.66709256	2.7590129	-2.7101977	-0.96640629	0.50219971	2.6477587	-2.3243177	-0.40642396	0.75557208	2.9641578	-2.5817177	-0.53181106	0.58753127	2.7702413	-2.73418	-1.0458651	0.51310664	2.5945518	-2.3291771	-0.37490469	0.65026414	2.976644	-2.5817177	-0.53181106	0.58753127	2.7702413	-2.73418	-1.0458651	0.51310664	2.5945518	-2.3291771	-0.37490469	0.65026414	2.976644	-2.5817301
18488	-2.5816898	-0.55733085	0.66709256	2.7590129	-2.7101977	-0.96640629	0.50219971	2.6477587	-2.3243177	-0.40642396	0.75557208	2.9641578	-2.5817301	-0.55013478	0.58977407	2.7716596	-2.7471082	-0.96370655	0.50170594	2.5943193	-2.3304307	-0.3774128	0.69527733	2.9792287	-2.5816898	-0.55733085	0.66709256	2.7590129	-2.7101977	-0.96640629	0.50219971	2.6477587	-2.3243177	-0.40642396	0.75557208	2.9641578	-2.581691	-0.54122037	0.59063238	2.7601523	-2.7103064	-0.97742468	0.46404621	2.6518762	-2.3245373	-0.37916979	0.66729313	2.9655471	-2.5817177
19774	-2.5817301	-0.55013478	0.58977407	2.7716596	-2.7471082	-0.96370655	0.50170594	2.5943193	-2.3304307	-0.3774128	0.69527733	2.9792287	-2.5817301	-0.55013478	0.58977407	2.7716596	-2.7471082	-0.96370655	0.50170594	2.5943193	-2.3304307	-0.3774128	0.69527733	2.9792287	-2.5817177	-0.53181106	0.58753127	2.7702413	-2.73418	-1.0458651	0.51310664	2.5945518	-2.3291771	-0.37490469	0.65026414	2.976644	-2.5816898	-0.55733085	0.66709256	2.7590129	-2.7101977	-0.96640629	0.50219971	2.6477587	-2.3243177	-0.40642396	0.75557208	2.9641578	-2.5817177
19518	-2.581691	-0.54122037	0.59063238	2.7601523	-2.7103064	-0.97742468	0.46404621	2.6518762	-2.3245373	-0.37916979	0.66729313	2.9655471	-2.5816898	-0.55733085	0.66709256	2.7590129	-2.7101977	-0.96640629	0.50219971	2.6477587	-2.3243177	-0.40642396	0.75557208	2.9641578	-2.5816898	-0.55733085	0.66709256	2.7590129	-2.7101977	-0.96640629	0.50219971	2.6477587	-2.3243177	-0.40642396	0.75557208	2.9641578	-2.5817177	-0.53181106	0.58753127	2.7702413	-2.73418	-1.0458651	0.51310664	2.5945518	-2.3291771	-0.37490469	0.65026414	2.976644	-2.5817301
19856	-2.5817177	-0.53181106	0.58753127	2.7702413	-2.73418	-1.0458651	0.51310664	2.5945518	-2.3291771	-0.37490469	0.65026414	2.976644	-2.5817177	-0.53181106	0.58753127	2.7702413	-2.73418	-1.0458651	0.51310664	2.5945518	-2.3291771	-0.37490469	0.65026414	2.976644	-2.5817301	-0.55013478	0.58977407	2.7716596	-2.7471082	-0.96370655	0.50170594	2.5943193	-2.3304307	-0.3774128	0.69527733	2.9792287	-2.5817177	-0.53181106	0.58753127	2.7702413	-2.73418	-1.0458651	0.51310664	2.5945518	-2.3291771	-0.37490469	0.65026414	2.976644	-2.5816898
17870	-2.5817177	-0.53181106	0.58753127	2.7702413	-2.73418	-1.0458651	0.51310664	2.5945518	-2.3291771	-0.37490469	0.65026414	2.976644	-2.5817301	-0.55013478	0.58977407	2.7716596	-2.7471082	-0.96370655	0.50170594	2.5943193	-2.3304307	-0.3774128	0.69527733	2.9792287	-2.5817301	-0.55013478	0.58977407	2.7716596	-2.7471082	-0.96370655	0.50170594	2.5943193	-2.3304307	-0.3774128	0.69527733	2.9792287	-2.581691	-0.54122037	0.59063238	2.7601523	-2.7103064	-0.97742468	0.46404621	2.6518762	-2.3245373	-0.37916979	0.66729313	2.9655471	-2.5816898
19901	-2.5817177	-0.53181106	0.58753127	2.7702413	-2.73418	-1.0458651	0.51310664	2.5945518	-2.3291771	-0.37490469	0.65026414	2.976644	-2.5816898	-0.55733085	0.66709256	2.7590129	-2.7101977	-0.96640629	0.50219971	2.6477587	-2.3243177	-0.40642396	0.75557208	2.9641578	-2.581691	-0.54122037	0.59063238	2.7601523	-2.7103064	-0.97742468	0.46404621	2.6518762	-2.3245373	-0.37916979	0.66729313	2.9655471	-2.5816898	-0.55733085	0.66709256	2.7590129	-2.7101977	-0.96640629	0.50219971	2.6477587	-2.3243177	-0.40642396	0.75557208	2.9641578	-2.5816898
17483	-2.5817301	-0.55013478	0.58977407	2.7716596	-2.7471082	-0.96370655	0.50170594	2.5943193	-2.3304307	-0.3774128	0.69527733	2.9792287	-2.5817301	-0.55013478	0.58977407	2.7716596	-2.7471082	-0.96370655	0.50170594	2.5943193	-2.3304307	-0.3774128	0.69527733	2.9792287	-2.5817177	-0.53181106	0.58753127	2.7702413	-2.73418	-1.0458651	0.51310664	2.5945518	-2.3291771	-0.37490469	0.65026414	2.976644	-2.5817177	-0.53181106	0.58753127	2.7702413	-2.73418	-1.0458651	0.51310664	2.5945518	-2.3291771	-0.37490469	0.65026414	2.976644	-2.5816898
18535	-2.581691	-0.54122037	0.59063238	2.7601523	-2.7103064	-0.97742468	0.46404621	2.6518762	-2.3245373	-0.37916979	0.66729313	2.9655471	-2.5817177	-0.53181106	0.58753127	2.7702413	-2.73418	-1.0458651	0.51310664	2.5945518	-2.3291771	-0.37490469	0.65026414	2.976644	-2.5817301	-0.55013478	0.58977407	2.7716596	-2.7471082	-0.96370655	0.50170594	2.5943193	-2.3304307	-0.3774128	0.69527733	2.9792287	-2.5817301	-0.55013478	0.58977407	2.7716596	-2.7471082	-0.96370655	0.50170594	2.5943193	-2.3304307	-0.3774128	0.69527733	2.9792287	-2.5817301
17902	-2.5817177	-0.53181106	0.58753127	2.7702413	-2.73418	-1.0458651	0.51310664	2.5945518	-2.3291771	-0.37490469	0.65026414	2.976644	-2.5817177	-0.53181106	0.58753127	2.7702413	-2.73418	-1.0458651	0.51310664	2.5945518	-2.3291771	-0.37490469	0.65026414	2.976644	-2.5817301	-0.55013478	0.58977407	2.7716596	-2.7471082	-0.96370655	0.50170594	2.5943193	-2.3304307	-0.3774128	0.69527733	2.9792287	-2.5817301	-0.55013478	0.58977407	2.7716596	-2.7471082	-0.96370655	0.50170594	2.5943193	-2.3304307	-0.3774128	0.69527733	2.9792287	-2.581691
18710	-2.5816898	-0.55733085	0.66709256	2.7590129	-2.7101977	-0.96640629	0.50219971	2.6477587	-2.3243177	-0.40642396	0.75557208	2.9641578	-2.5817177	-0.53181106	0.58753127	2.7702413	-2.73418	-1.0458651	0.51310664	2.5945518	-2.3291771	-0.37490469	0.65026414	2.976644	-2.5816898	-0.55733085	0.66709256	2.7590129	-2.7101977	-0.96640629	0.50219971	2.6477587	-2.3243177	-0.40642396	0.75557208	2.9641578	-2.5816898	-0.55733085	0.66709256	2.7590129	-2.7101977	-0.96640629	0.50219971	2.6477587	-2.3243177	-0.40642396	0.75557208	2.9641578	-2.5817177
17915	-2.5816898	-0.55733085	0.66709256	2.7590129	-2.7101977	-0.96640629	0.50219971	2.6477587	-2.3243177	-0.40642396	0.75557208	2.9641578	-2.5816898	-0.55733085	0.66709256	2.7590129	-2.7101977	-0.96640629	0.50219971	2.6477587	-2.3243177	-0.40642396	0.75557208	2.9641578	-2.5817177	-0.53181106	0.58753127	2.7702413	-2.73418	-1.0458651	0.51310664	2.5945518	-2.3291771	-0.37490469	0.65026414	2.976644	-2.5816898	-0.55733085	0.66709256	2.7590129	-2.7101977	-0.96640629	0.50219971	2.6477587	-2.3243177	-0.40642396	0.75557208	2.9641578	-2.581691
17972	-2.5817301	-0.55013478	0.58977407	2.7716596	-2.7471082	-0.96370655	0.50170594	2.5943193	-2.3304307	-0.3774128	0.69527733	2.9792287	-2.5817301	-0.55013478	0.58977407	2.7716596	-2.7471082	-0.96370655	0.50170594	2.5943193	-2.3304307	-0.3774128	0.69527733	2.9792287	-2.581691	-0.54122037	0.59063238	2.7601523	-2.7103064	-0.97742468	0.46404621	2.6518762	-2.3245373	-0.37916979	0.66729313	2.9655471	-2.581691	-0.54122037	0.59063238	2.7601523	-2.7103064	-0.97742468	0.46404621	2.6518762	-2.3245373	-0.37916979	0.66729313	2.9655471	-2.5817301
18366	-2.581691	-0.54122037	0.59063238	2.7601523	-2.7103064	-0.97742468	0.46404621	2.6518762	-2.3245373	-0.37916979	0.66729313	2.9655471	-2.5817301	-0.55013478	0.58977407	2.7716596	-2.7471082	-0.96370655	0.50170594	2.5943193	-2.3304307	-0.3774128	0.69527733	2.9792287	-2.5817177	-0.53181106	0.58753127	2.7702413	-2.73418	-1.0458651	0.51310664	2.5945518	-2.3291771	-0.37490469	0.65026414	2.976644	-2.5817301	-0.55013478	0.58977407	2.7716596	-2.7471082	-0.96370655	0.50170594	2.5943193	-2.3304307	-0.3774128	0.69527733	2.9792287	-2.581691
17768	-2.5817301	-0.55013478	0.58977407	2.7716596	-2.7471082	-0.96370655	0.50170594	2.5943193	-2.3304307	-0.3774128	0.69527733	2.9792287	-2.581691	-0.54122037	0.59063238	2.7601523	-2.7103064	-0.97742468	0.46404621	2.6518762	-2.3245373	-0.37916979	0.66729313	2.9655471	-2.581691	-0.54122037	0.59063238	2.7601523	-2.7103064	-0.97742468	0.46404621	2.6518762	-2.3245373	-0.37916979	0.66729313	2.9655471	-2.5817177	-0.53181106	0.58753127	2.7702413	-2.73418	-1.0458651	0.51310664	2.5945518	-2.3291771	-0.37490469	0.65026414	2.976644	-2.5817177
17056	-2.5817301	-0.55013478	0.58977407	2.7716596	-2.7471082	-0.96370655	0.50170594	2.5943193	-2.3304307	-0.3774128	0.69527733	2.9792287	-2.581691	-0.54122037	0.59063238	2.7601523	-2.7103064	-0.97742468	0.46404621	2.6518762	-2.3245373	-0.37916979	0.66729313	2.9655471	-2.5817177	-0.53181106	0.58753127	2.7702413	-2.73418	-1.0458651	0.51310664	2.5945518	-2.3291771	-0.37490469	0.65026414	2.976644	-2.5817301	-0.55013478	0.58977407	2.7716596	-2.7471082	-0.96370655	0.50170594	2.5943193	-2.3304307	-0.3774128	0.69527733	2.9792287	-2.581691
17085	-2.5817301	-0.55013478	0.58977407	2.7716596	-2.7471082	-0.96370655	0.50170594	2.5943193	-2.3304307	-0.3774128	0.69527733	2.9792287	-2.5817301	-0.55013478	0.58977407	2.7716596	-2.7471082	-0.96370655	0.50170594	2.5943193	-2.3304307	-0.3774128	0.69527733	2.9792287	-2.5817301	-0.55013478	0.58977407	2.7716596	-2.7471082	-0.96370655	0.50170594	2.5943193	-2.3304307	-0.3774128	0.69527733	2.9792287	-2.581691	-0.54122037	0.59063238	2.7601523	-2.7103064	-0.97742468	0.46404621	2.6518762	-2.3245373	-0.37916979	0.66729313	2.9655471	-2.581691
18235	-2.581691	-0.54122037	0.59063238	2.7601523	-2.7103064	-0.97742468	0.46404621	2.6518762	-2.3245373	-0.37916979	0.66729313	2.9655471	-2.5816898	-0.55733085	0.66709256	2.7590129	-2.7101977	-0.96640629	0.50219971	2.6477587	-2.3243177	-0.40642396	0.75557208	2.9641578	-2.5816898	-0.55733085	0.66709256	2.7590129	-2.7101977	-0.96640629	0.50219971	2.6477587	-2.3243177	-0.40642396	0.75557208	2.9641578	-2.581691	-0.54122037	0.59063238	2.7601523	-2.7103064	-0.97742468	0.46404621	2.6518762	-2.3245373	-0.37916979	0.66729313	2.9655471	-2.5817301
19354	-2.5816898	-0.55733085	0.66709256	2.7590129	-2.7101977	-0.96640629	0.50219971	2.6477587	-2.3243177	-0.40642396	0.75557208	2.9641578	-2.581691	-0.54122037	0.59063238	2.7601523	-2.7103064	-0.97742468	0.46404621	2.6518762	-2.3245373	-0.37916979	0.66729313	2.9655471	-2.581691	-0.54122037	0.59063238	2.7601523	-2.7103064	-0.97742468	0.46404621	2.6518762	-2.3245373	-0.37916979	0.66729313	2.9655471	-2.5817177	-0.53181106	0.58753127	2.7702413	-2.73418	-1.0458651	0.51310664	2.5945518	-2.3291771	-0.37490469	0.65026414	2.976644	-2.5816898
18073	-2.5817301	-0.55013478	0.58977407	2.7716596	-2.7471082	-0.96370655	0.50170594	2.5943193	-2.3304307	-0.3774128	0.69527733	2.9792287	-2.5817177	-0.53181106	0.58753127	2.7702413	-2.73418	-1.0458651	0.51310664	2.5945518	-2.3291771	-0.37490469	0.65026414	2.976644	-2.5816898	-0.55733085	0.66709256	2.7590129	-2.7101977	-0.96640629	0.50219971	2.6477587	-2.3243177	-0.40642396	0.75557208	2.9641578	-2.5817177	-0.53181106	0.58753127	2.7702413	-2.73418	-1.0458651	0.51310664	2.5945518	-2.3291771	-0.37490469	0.65026414	2.976644	-2.5817177
18744	-2.5817177	-0.53181106	0.58753127	2.7702413	-2.73418	-1.0458651	0.51310664	2.5945518	-2.3291771	-0.37490469	0.65026414	2.976644	-2.581691	-0.54122037	0.59063238	2.7601523	-2.7103064	-0.97742468	0.46404621	2.6518762	-2.3245373	-0.37916979	0.66729313	2.9655471	-2.5817301	-0.55013478	0.58977407	2.7716596	-2.7471082	-0.96370655	0.50170594	2.5943193	-2.3304307	-0.3774128	0.69527733	2.9792287	-2.5817177	-0.53181106	0.58753127	2.7702413	-2.73418	-1.0458651	0.51310664	2.5945518	-2.3291771	-0.37490469	0.65026414	2.976644	-2.5816898
17846	-2.581691	-0.54122037	0.59063238	2.7601523	-2.7103064	-0.97742468	0.46404621	2.6518762	-2.3245373	-0.37916979	0.66729313	2.9655471	-2.5817301	-0.55013478	0.58977407	2.7716596	-2.7471082	-0.96370655	0.50170594	2.5943193	-2.3304307	-0.3774128	0.69527733	2.9792287	-2.581691	-0.54122037	0.59063238	2.7601523	-2.7103064	-0.97742468	0.46404621	2.6518762	-2.3245373	-0.37916979	0.66729313	2.9655471	-2.5816898	-0.55733085	0.66709256	2.7590129	-2.7101977	-0.96640629	0.50219971	2.6477587	-2.3243177	-0.40642396	0.75557208	2.9641578	-2.581691
18659	-2.5817301	-0.55013478	0.58977407	2.7716596	-2.7471082	-0.96370655	0.50170594	2.5943193	-2.3304307	-0.3774128	0.69527733	2.9792287	-2.581691	-0.54122037	0.59063238	2.7601523	-2.7103064	-0.97742468	0.46404621	2.6518762	-2.3245373	-0.37916979	0.66729313	2.9655471	-2.581691	-0.54122037	0.59063238	2.7601523	-2.7103064	-0.97742468	0.46404621	2.6518762	-2.3245373	-0.37916979	0.66729313	2.9655471	-2.5817301	-0.55013478	0.58977407	2.7716596	-2.7471082	-0.96370655	0.50170594	2.5943193	-2.3304307	-0.3774128	0.69527733	2.9792287	-2.581691
17833	-2.5816898	-0.55733085	0.66709256	2.7590129	-2.7101977	-0.96640629	0.50219971	2.6477587	-2.3243177	-0.40642396	0.75557208	2.9641578	-2.5817301	-0.55013478	0.58977407	2.7716596	-2.7471082	-0.96370655	0.50170594	2.5943193	-2.3304307	-0.3774128	0.69527733	2.9792287	-2.581691	-0.54122037	0.59063238	2.7601523	-2.7103064	-0.97742468	0.46404621	2.6518762	-2.3245373	-0.37916979	0.66729313	2.9655471	-2.581691	-0.54122037	0.59063238	2.7601523	-2.7103064	-0.97742468	0.46404621	2.6518762	-2.3245373	-0.37916979	0.66729313	2.9655471	-2.581691
16826	-2.581691	-0.54122037	0.59063238	2.7601523	-2.7103064	-0.97742468	0.46404621	2.6518762	-2.3245373	-0.37916979	0.66729313	2.9655471	-2.581691	-0.54122037	0.59063238	2.7601523	-2.7103064	-0.97742468	0.46404621	2.6518762	-2.3245373	-0.37916979	0.66729313	2.9655471	-2.5816898	-0.55733085	0.66709256	2.7590129	-2.7101977	-0.96640629	0.50219971	2.6477587	-2.3243177	-0.40642396	0.75557208	2.9641578	-2.5816898	-0.55733085	0.66709256	2.7590129	-2.7101977	-0.96640629	0.50219971	2.6477587	-2.3243177	-0.40642396	0.75557208	2.9641578	-2.581691
18529	-2.581691	-0.54122037	0.59063238	2.7601523	-2.7103064	-0.97742468	0.46404621	2.6518762	-2.3245373	-0.37916979	0.66729313	2.9655471	-2.581691	-0.54122037	0.59063238	2.7601523	-2.7103064	-0.97742468	0.46404621	2.6518762	-2.3245373	-0.37916979	0.66729313	2.9655471	-2.581691	-0.54122037	0.59063238	2.7601523	-2.7103064	-0.97742468	0.46404621	2.6518762	-2.3245373	-0.37916979	0.66729313	2.9655471	-2.5817177	-0.53181106	0.58753127	2.7702413	-2.73418	-1.0458651	0.51310664	2.5945518	-2.3291771	-0.37490469	0.65026414	2.976644	-2.581691
17946	-2.5817177	-0.53181106	0.58753127	2.7702413	-2.73418	-1.0458651	0.51310664	2.5945518	-2.3291771	-0.37490469	0.65026414	2.976644	-2.5817301	-0.55013478	0.58977407	2.7716596	-2.7471082	-0.96370655	0.50170594	2.5943193	-2.3304307	-0.3774128	0.69527733	2.9792287	-2.5817177	-0.53181106	0.58753127	2.7702413	-2.73418	-1.0458651	0.51310664	2.5945518	-2.3291771	-0.37490469	0.65026414	2.976644	-2.581691	-0.54122037	0.59063238	2.7601523	-2.7103064	-0.97742468	0.46404621	2.6518762	-2.3245373	-0.37916979	0.66729313	2.9655471	-2.5817301
19650	-2.581691	-0.54122037	0.59063238	2.7601523	-2.7103064	-0.97742468	0.46404621	2.6518762	-2.3245373	-0.37916979	0.66729313	2.9655471	-2.5817301	-0.55013478	0.58977407	2.7716596	-2.7471082	-0.96370655	0.50170594	2.5943193	-2.3304307	-0.3774128	0.69527733	2.9792287	-2.581691	-0.54122037	0.59063238	2.7601523	-2.7103064	-0.97742468	0.46404621	2.6518762	-2.3245373	-0.37916979	0.66729313	2.9655471	-2.5817177	-0.53181106	0.58753127	2.7702413	-2.73418	-1.0458651	0.51310664	2.5945518	-2.3291771	-0.37490469	0.65026414	2.976644	-2.5816898
17642	-2.5817301	-0.55013478	0.58977407	2.7716596	-2.7471082	-0.96370655	0.50170594	2.5943193	-2.3304307	-0.3774128	0.69527733	2.9792287	-2.5817301	-0.55013478	0.58977407	2.7716596	-2.7471082	-0.96370655	0.50170594	2.5943193	-2.3304307	-0.3774128	0.69527733	2.9792287	-2.581691	-0.54122037	0.59063238	2.7601523	-2.7103064	-0.97742468	0.46404621	2.6518762	-2.3245373	-0.37916979	0.66729313	2.9655471	-2.5816898	-0.55733085	0.66709256	2.7590129	-2.7101977	-0.96640629	0.50219971	2.6477587	-2.3243177	-0.40642396	0.75557208	2.9641578	-2.5816898
19531	-2.5817301	-0.55013478	0.58977407	2.7716596	-2.7471082	-0.96370655	0.50170594	2.5943193	-2.3304307	-0.3774128	0.69527733	2.9792287	-2.581691	-0.54122037	0.59063238	2.7601523	-2.7103064	-0.97742468	0.46404621	2.6518762	-2.3245373	-0.37916979	0.66729313	2.9655471	-2.581691	-0.54122037	0.59063238	2.7601523	-2.7103064	-0.97742468	0.46404621	2.6518762	-2.3245373	-0.37916979	0.66729313	2.9655471	-2.5817177	-0.53181106	0.58753127	2.7702413	-2.73418	-1.0458651	0.51310664	2.5945518	-2.3291771	-0.37490469	0.65026414	2.976644	-2.5817177
17736	-2.5817301	-0.55013478	0.58977407	2.7716596	-2.7471082	-0.96370655	0.50170594	2.5943193	-2.3304307	-0.3774128	0.69527733	2.9792287	-2.5817177	-0.53181106	0.58753127	2.7702413	-2.73418	-1.0458651	0.51310664	2.5945518	-2.3291771	-0.37490469	0.65026414	2.976644	-2.5817177	-0.53181106	0.58753127	2.7702413	-2.73418	-1.0458651	0.51310664	2.5945518	-2.3291771	-0.37490469	0.65026414	2.976644	-2.5816898	-0.55733085	0.66709256	2.7590129	-2.7101977	-0.96640629	0.50219971	2.6477587	-2.3243177	-0.40642396	0.75557208	2.9641578	-2.5817301
19144	-2.5817177	-0.53181106	0.58753127	2.7702413	-2.73418	-1.0458651	0.51310664	2.5945518	-2.3291771	-0.37490469	0.65026414	2.976644	-2.581691	-0.54122037	0.59063238	2.7601523	-2.7103064	-0.97742468	0.46404621	2.6518762	-2.3245373	-0.37916979	0.66729313	2.9655471	-2.581691	-0.54122037	0.59063238	2.7601523	-2.7103064	-0.97742468	0.46404621	2.6518762	-2.3245373	-0.37916979	0.66729313	2.9655471	-2.5817177	-0.53181106	0.58753127	2.7702413	-2.73418	-1.0458651	0.51310664	2.5945518	-2.3291771	-0.37490469	0.65026414	2.976644	-2.5817177
17016	-2.5817301	-0.55013478	0.58977407	2.7716596	-2.7471082	-0.96370655	0.50170594	2.5943193	-2.3304307	-0.3774128	0.69527733	2.9792287	-2.5817301	-0.55013478	0.58977407	2.7716596	-2.7471082	-0.96370655	0.50170594	2.5943193	-2.3304307	-0.3774128	0.69527733	2.9792287	-2.581691	-0.54122037	0.59063238	2.7601523	-2.7103064	-0.97742468	0.46404621	2.6518762	-2.3245373	-0.37916979	0.66729313	2.9655471	-2.5816898	-0.55733085	0.66709256	2.7590129	-2.7101977	-0.96640629	0.50219971	2.6477587	-2.3243177	-0.40642396	0.75557208	2.9641578	-2.5817301
16971	-2.5817301	-0.55013478	0.58977407	2.7716596	-2.7471082	-0.96370655	0.50170594	2.5943193	-2.3304307	-0.3774128	0.69527733	2.9792287	-2.5816898	-0.55733085	0.66709256	2.7590129	-2.7101977	-0.96640629	0.50219971	2.6477587	-2.3243177	-0.40642396	0.75557208	2.9641578	-2.581691	-0.54122037	0.59063238	2.7601523	-2.7103064	-0.97742468	0.46404621	2.6518762	-2.3245373	-0.37916979	0.66729313	2.9655471	-2.5817177	-0.53181106	0.58753127	2.7702413	-2.73418	-1.0458651	0.51310664	2.5945518	-2.3291771	-0.37490469	0.65026414	2.976644	-2.5816898
19689	-2.5817177	-0.53181106	0.58753127	2.7702413	-2.73418	-1.0458651	0.51310664	2.5945518	-2.3291771	-0.37490469	0.65026414	2.976644	-2.5817177	-0.53181106	0.58753127	2.7702413	-2.73418	-1.0458651	0.51310664	2.5945518	-2.3291771	-0.37490469	0.65026414	2.976644	-2.581691	-0.54122037	0.59063238	2.7601523	-2.7103064	-0.97742468	0.46404621	2.6518762	-2.3245373	-0.37916979	0.66729313	2.9655471	-2.5817177	-0.53181106	0.58753127	2.7702413	-2.73418	-1.0458651	0.51310664	2.5945518	-2.3291771	-0.37490469	0.65026414	2.976644	-2.5817301
17121	-2.5817301	-0.55013478	0.58977407	2.7716596	-2.7471082	-0.96370655	0.50170594	2.5943193	-2.3304307	-0.3774128	0.69527733	2.9792287	-2.5817301	-0.55013478	0.58977407	2.7716596	-2.7471082	-0.96370655	0.50170594	2.5943193	-2.3304307	-0.3774128	0.69527733	2.9792287	-2.5817177	-0.53181106	0.58753127	2.7702413	-2.73418	-1.0458651	0.51310664	2.5945518	-2.3291771	-0.37490469	0.65026414	2.976644	-2.5817301	-0.55013478	0.58977407	2.7716596	-2.7471082	-0.96370655	0.50170594	2.5943193	-2.3304307	-0.3774128	0.69527733	2.9792287	-2.581691
17471	-2.581691	-0.54122037	0.59063238	2.7601523	-2.7103064	-0.97742468	0.46404621	2.6518762	-2.3245373	-0.37916979	0.66729313	2.9655471	-2.5817301	-0.55013478	0.58977407	2.7716596	-2.7471082	-0.96370655	0.50170594	2.5943193	-2.3304307	-0.3774128	0.69527733	2.9792287	-2.5816898	-0.55733085	0.66709256	2.7590129	-2.7101977	-0.96640629	0.50219971	2.6477587	-2.3243177	-0.40642396	0.75557208	2.9641578	-2.581691	-0.54122037	0.59063238	2.7601523	-2.7103064	-0.97742468	0.46404621	2.6518762	-2.3245373	-0.37916979	0.66729313	2.9655471	-2.581691
18427	-2.581691	-0.54122037	0.59063238	2.7601523	-2.7103064	-0.97742468	0.46404621	2.6518762	-2.3245373	-0.37916979	0.66729313	2.9655471	-2.5816898	-0.55733085	0.66709256	2.7590129	-2.7101977	-0.96640629	0.50219971	2.6477587	-2.3243177	-0.40642396	0.75557208	2.9641578	-2.5816898	-0.55733085	0.66709256	2.7590129	-2.7101977	-0.96640629	0.50219971	2.6477587	-2.3243177	-0.40642396	0.75557208	2.9641578	-2.5817177	-0.53181106	0.58753127	2.7702413	-2.73418	-1.0458651	0.51310664	2.5945518	-2.3291771	-0.37490469	0.65026414	2.976644	-2.5817301
16833	-2.5816898	-0.55733085	0.66709256	2.7590129	-2.7101977	-0.96640629	0.50219971	2.6477587	-2.3243177	-0.40642396	0.75557208	2.9641578	-2.581691	-0.54122037	0.59063238	2.7601523	-2.7103064	-0.97742468	0.46404621	2.6518762	-2.3245373	-0.37916979	0.66729313	2.9655471	-2.5817301	-0.55013478	0.58977407	2.7716596	-2.7471082	-0.96370655	0.50170594	2.5943193	-2.3304307	-0.3774128	0.69527733	2.9792287	-2.5817177	-0.53181106	0.58753127	2.7702413	-2.73418	-1.0458651	0.51310664	2.5945518	-2.3291771	-0.37490469	0.65026414	2.976644	-2.5816898
18480	-2.581691	-0.54122037	0.59063238	2.7601523	-2.7103064	-0.97742468	0.46404621	2.6518762	-2.3245373	-0.37916979	0.66729313	2.9655471	-2.5817177	-0.53181106	0.58753127	2.7702413	-2.73418	-1.0458651	0.51310664	2.5945518	-2.3291771	-0.37490469	0.65026414	2.976644	-2.5817301	-0.55013478	0.58977407	2.7716596	-2.7471082	-0.96370655	0.50170594	2.5943193	-2.3304307	-0.3774128	0.69527733	2.9792287	-2.5816898	-0.55733085	0.66709256	2.7590129	-2.7101977	-0.96640629	0.50219971	2.6477587	-2.3243177	-0.40642396	0.75557208	2.9641578	-2.5817177
16987	-2.5816898	-0.55733085	0.66709256	2.7590129	-2.7101977	-0.96640629	0.50219971	2.6477587	-2.3243177	-0.40642396	0.75557208	2.9641578	-2.5816898	-0.55733085	0.66709256	2.7590129	-2.7101977	-0.96640629	0.50219971	2.6477587	-2.3243177	-0.40642396	0.75557208	2.9641578	-2.5817301	-0.55013478	0.58977407	2.7716596	-2.7471082	-0.96370655	0.50170594	2.5943193	-2.3304307	-0.3774128	0.69527733	2.9792287	-2.5816898	-0.55733085	0.66709256	2.7590129	-2.7101977	-0.96640629	0.50219971	2.6477587	-2.3243177	-0.40642396	0.75557208	2.9641578	-2.5817301
18087	-2.5817301	-0.55013478	0.58977407	2.7716596	-2.7471082	-0.96370655	0.50170594	2.5943193	-2.3304307	-0.3774128	0.69527733	2.9792287	-2.5817301	-0.55013478	0.58977407	2.7716596	-2.7471082	-0.96370655	0.50170594	2.5943193	-2.3304307	-0.3774128	0.69527733	2.9792287	-2.5816898	-0.55733085	0.66709256	2.7590129	-2.7101977	-0.96640629	0.50219971	2.6477587	-2.3243177	-0.40642396	0.75557208	2.9641578	-2.5816898	-0.55733085	0.66709256	2.7590129	-2.7101977	-0.96640629	0.50219971	2.6477587	-2.3243177	-0.40642396	0.75557208	2.9641578	-2.5816898
18098	-2.5816898	-0.55733085	0.66709256	2.7590129	-2.7101977	-0.96640629	0.50219971	2.6477587	-2.3243177	-0.40642396	0.75557208	2.9641578	-2.5816898	-0.55733085	0.66709256	2.7590129	-2.7101977	-0.96640629	0.50219971	2.6477587	-2.3243177	-0.40642396	0.75557208	2.9641578	-2.5817177	-0.53181106	0.58753127	2.7702413	-2.73418	-1.0458651	0.51310664	2.5945518	-2.3291771	-0.37490469	0.65026414	2.976644	-2.5816898	-0.55733085	0.66709256	2.7590129	-2.7101977	-0.96640629	0.50219971	2.6477587	-2.3243177	-0.40642396	0.75557208	2.9641578	-2.5817177
16829	-2.5817177	-0.53181106	0.58753127	2.7702413	-2.73418	-1.0458651	0.51310664	2.5945518	-2.3291771	-0.37490469	0.65026414	2.976644	-2.5816898	-0.55733085	0.66709256	2.7590129	-2.7101977	-0.96640629	0.50219971	2.6477587	-2.3243177	-0.40642396	0.75557208	2.9641578	-2.5817301	-0.55013478	0.58977407	2.7716596	-2.7471082	-0.96370655	0.50170594	2.5943193	-2.3304307	-0.3774128	0.69527733	2.9792287	-2.5817177	-0.53181106	0.58753127	2.7702413	-2.73418	-1.0458651	0.51310664	2.5945518	-2.3291771	-0.37490469	0.65026414	2.976644	-2.5817177
17883	-2.5816898	-0.55733085	0.66709256	2.7590129	-2.7101977	-0.96640629	0.50219971	2.6477587	-2.3243177	-0.40642396	0.75557208	2.9641578	-2.581691	-0.54122037	0.59063238	2.7601523	-2.7103064	-0.97742468	0.46404621	2.6518762	-2.3245373	-0.37916979	0.66729313	2.9655471	-2.581691	-0.54122037	0.59063238	2.7601523	-2.7103064	-0.97742468	0.46404621	2.6518762	-2.3245373	-0.37916979	0.66729313	2.9655471	-2.581691	-0.54122037	0.59063238	2.7601523	-2.7103064	-0.97742468	0.46404621	2.6518762	-2.3245373	-0.37916979	0.66729313	2.9655471	-2.5816898
17009	-2.581691	-0.54122037	0.59063238	2.7601523	-2.7103064	-0.97742468	0.46404621	2.6518762	-2.3245373	-0.37916979	0.66729313	2.9655471	-2.5817301	-0.55013478	0.58977407	2.7716596	-2.7471082	-0.96370655	0.50170594	2.5943193	-2.3304307	-0.3774128	0.69527733	2.9792287	-2.5817177	-0.53181106	0.58753127	2.7702413	-2.73418	-1.0458651	0.51310664	2.5945518	-2.3291771	-0.37490469	0.65026414	2.976644	-2.5817301	-0.55013478	0.58977407	2.7716596	-2.7471082	-0.96370655	0.50170594	2.5943193	-2.3304307	-0.3774128	0.69527733	2.9792287	-2.581691
17925	-2.581691	-0.54122037	0.59063238	2.7601523	-2.7103064	-0.97742468	0.46404621	2.6518762	-2.3245373	-0.37916979	0.66729313	2.9655471	-2.5817177	-0.53181106	0.58753127	2.7702413	-2.73418	-1.0458651	0.51310664	2.5945518	-2.3291771	-0.37490469	0.65026414	2.976644	-2.581691	-0.54122037	0.59063238	2.7601523	-2.7103064	-0.97742468	0.46404621	2.6518762	-2.3245373	-0.37916979	0.66729313	2.9655471	-2.5816898	-0.55733085	0.66709256	2.7590129	-2.7101977	-0.96640629	0.50219971	2.6477587	-2.3243177	-0.40642396	0.75557208	2.9641578	-2.581691
17319	-2.581691	-0.54122037	0.59063238	2.7601523	-2.7103064	-0.97742468	0.46404621	2.6518762	-2.3245373	-0.37916979	0.66729313	2.9655471	-2.5817301	-0.55013478	0.58977407	2.7716596	-2.7471082	-0.96370655	0.50170594	2.5943193	-2.3304307	-0.3774128	0.69527733	2.9792287	-2.581691	-0.54122037	0.59063238	2.7601523	-2.7103064	-0.97742468	0.46404621	2.6518762	-2.3245373	-0.37916979	0.66729313	2.9655471	-2.581691	-0.54122037	0.59063238	2.7601523	-2.7103064	-0.97742468	0.46404621	2.6518762	-2.3245373	-0.37916979	0.66729313	2.9655471	-2.5817301
17073	-2.581691	-0.54122037	0.59063238	2.7601523	-2.7103064	-0.97742468	0.46404621	2.6518762	-2.3245373	-0.37916979	0.66729313	2.9655471	-2.5816898	-0.55733085	0.66709256	2.7590129	-2.7101977	-0.96640629	0.50219971	2.6477587	-2.3243177	-0.40642396	0.75557208	2.9641578	-2.5817177	-0.53181106	0.58753127	2.7702413	-2.73418	-1.0458651	0.51310664	2.5945518	-2.3291771	-0.37490469	0.65026414	2.976644	-2.5817301	-0.55013478	0.58977407	2.7716596	-2.7471082	-0.96370655	0.50170594	2.5943193	-2.3304307	-0.3774128	0.69527733	2.9792287	-2.5817177
19692	-2.581691	-0.54122037	0.59063238	2.7601523	-2.7103064	-0.97742468	0.46404621	2.6518762	-2.3245373	-0.37916979	0.66729313	2.9655471	-2.5817177	-0.53181106	0.58753127	2.7702413	-2.73418	-1.0458651	0.51310664	2.5945518	-2.3291771	-0.37490469	0.65026414	2.976644	-2.5817301	-0.55013478	0.58977407	2.7716596	-2.7471082	-0.96370655	0.50170594	2.5943193	-2.3304307	-0.3774128	0.69527733	2.9792287	-2.581691	-0.54122037	0.59063238	2.7601523	-2.7103064	-0.97742468	0.46404621	2.6518762	-2.3245373	-0.37916979	0.66729313	2.9655471	-2.581691
19624	-2.5817301	-0.55013478	0.58977407	2.7716596	-2.7471082	-0.96370655	0.50170594	2.5943193	-2.3304307	-0.3774128	0.69527733	2.9792287	-2.5817177	-0.53181106	0.58753127	2.7702413	-2.73418	-1.0458651	0.51310664	2.5945518	-2.3291771	-0.37490469	0.65026414	2.976644	-2.5817301	-0.55013478	0.58977407	2.7716596	-2.7471082	-0.96370655	0.50170594	2.5943193	-2.3304307	-0.3774128	0.69527733	2.9792287	-2.5817177	-0.53181106	0.58753127	2.7702413	-2.73418	-1.0458651	0.51310664	2.5945518	-2.3291771	-0.37490469	0.65026414	2.976644	-2.5817177
19854	-2.5816898	-0.55733085	0.66709256	2.7590129	-2.7101977	-0.96640629	0.50219971	2.6477587	-2.3243177	-0.40642396	0.75557208	2.9641578	-2.5817177	-0.53181106	0.58753127	2.7702413	-2.73418	-1.0458651	0.51310664	2.5945518	-2.3291771	-0.37490469	0.65026414	2.976644	-2.5816898	-0.55733085	0.66709256	2.7590129	-2.7101977	-0.96640629	0.50219971	2.6477587	-2.3243177	-0.40642396	0.75557208	2.9641578	-2.5817177	-0.53181106	0.58753127	2.7702413	-2.73418	-1.0458651	0.51310664	2.5945518	-2.3291771	-0.37490469	0.65026414	2.976644	-2.5816898
18352	-2.5816898	-0.55733085	0.66709256	2.7590129	-2.7101977	-0.96640629	0.50219971	2.6477587	-2.3243177	-0.40642396	0.75557208	2.9641578	-2.5817301	-0.55013478	0.58977407	2.7716596	-2.7471082	-0.96370655	0.50170594	2.5943193	-2.3304307	-0.3774128	0.69527733	2.9792287	-2.581691	-0.54122037	0.59063238	2.7601523	-2.7103064	-0.97742468	0.46404621	2.6518762	-2.3245373	-0.37916979	0.66729313	2.9655471	-2.581691	-0.54122037	0.59063238	2.7601523	-2.7103064	-0.97742468	0.46404621	2.6518762	-2.3245373	-0.37916979	0.66729313	2.9655471	-2.581691
18642	-2.581691	-0.54122037	0.59063238	2.7601523	-2.7103064	-0.97742468	0.46404621	2.6518762	-2.3245373	-0.37916979	0.66729313	2.9655471	-2.581691	-0.54122037	0.59063238	2.7601523	-2.7103064	-0.97742468	0.46404621	2.6518762	-2.3245373	-0.37916979	0.66729313	2.9655471	-2.5816898	-0.55733085	0.66709256	2.7590129	-2.7101977	-0.96640629	0.50219971	2.6477587	-2.3243177	-0.40642396	0.75557208	2.9641578	-2.5817301	-0.55013478	0.58977407	2.7716596	-2.7471082	-0.96370655	0.50170594	2.5943193	-2.3304307	-0.3774128	0.69527733	2.9792287	-2.581691
16807	-2.5817177	-0.53181106	0.58753127	2.7702413	-2.73418	-1.0458651	0.51310664	2.5945518	-2.3291771	-0.37490469	0.65026414	2.976644	-2.5816898	-0.55733085	0.66709256	2.7590129	-2.7101977	-0.96640629	0.50219971	2.6477587	-2.3243177	-0.40642396	0.75557208	2.9641578	-2.581691	-0.54122037	0.59063238	2.7601523	-2.7103064	-0.97742468	0.46404621	2.6518762	-2.3245373	-0.37916979	0.66729313	2.9655471	-2.5816898	-0.55733085	0.66709256	2.7590129	-2.7101977	-0.96640629	0.50219971	2.6477587	-2.3243177	-0.40642396	0.75557208	2.9641578	-2.5817177
19104	-2.581691	-0.54122037	0.59063238	2.7601523	-2.7103064	-0.97742468	0.46404621	2.6518762	-2.3245373	-0.37916979	0.66729313	2.9655471	-2.581691	-0.54122037	0.59063238	2.7601523	-2.7103064	-0.97742468	0.46404621	2.6518762	-2.3245373	-0.37916979	0.66729313	2.9655471	-2.5817177	-0.53181106	0.58753127	2.7702413	-2.73418	-1.0458651	0.51310664	2.5945518	-2.3291771	-0.37490469	0.65026414	2.976644	-2.5816898	-0.55733085	0.66709256	2.7590129	-2.7101977	-0.96640629	0.50219971	2.6477587	-2.3243177	-0.40642396	0.75557208	2.9641578	-2.581691
17723	-2.5816898	-0.55733085	0.66709256	2.7590129	-2.7101977	-0.96640629	0.50219971	2.6477587	-2.3243177	-0.40642396	0.75557208	2.9641578	-2.5817301	-0.55013478	0.58977407	2.7716596	-2.7471082	-0.96370655	0.50170594	2.5943193	-2.3304307	-0.3774128	0.69527733	2.9792287	-2.5817301	-0.55013478	0.58977407	2.7716596	-2.7471082	-0.96370655	0.50170594	2.5943193	-2.3304307	-0.3774128	0.69527733	2.9792287	-2.5817301	-0.55013478	0.58977407	2.7716596	-2.7471082	-0.96370655	0.50170594	2.5943193	-2.3304307	-0.3774128	0.69527733	2.9792287	-2.5816898
18072	-2.581691	-0.54122037	0.59063238	2.7601523	-2.7103064	-0.97742468	0.46404621	2.6518762	-2.3245373	-0.37916979	0.66729313	2.9655471	-2.5817301	-0.55013478	0.58977407	2.7716596	-2.7471082	-0.96370655	0.50170594	2.5943193	-2.3304307	-0.3774128	0.69527733	2.9792287	-2.5817177	-0.53181106	0.58753127	2.7702413	-2.73418	-1.0458651	0.51310664	2.5945518	-2.3291771	-0.37490469	0.65026414	2.976644	-2.5816898	-0.55733085	0.66709256	2.7590129	-2.7101977	-0.96640629	0.50219971	2.6477587	-2.3243177	-0.40642396	0.75557208	2.9641578	-2.5817177
16810	-2.5817177	-0.53181106	0.58753127	2.7702413	-2.73418	-1.0458651	0.51310664	2.5945518	-2.3291771	-0.37490469	0.65026414	2.976644	-2.5816898	-0.55733085	0.66709256	2.7590129	-2.7101977	-0.96640629	0.50219971	2.6477587	-2.3243177	-0.40642396	0.75557208	2.9641578	-2.5816898	-0.55733085	0.66709256	2.7590129	-2.7101977	-0.96640629	0.50219971	2.6477587	-2.3243177	-0.40642396	0.75557208	2.9641578	-2.5816898	-0.55733085	0.66709256	2.7590129	-2.7101977	-0.96640629	0.50219971	2.6477587	-2.3243177	-0.40642396	0.75557208	2.9641578	-2.5816898
16920	-2.581691	-0.54122037	0.59063238	2.7601523	-2.7103064	-0.97742468	0.46404621	2.6518762	-2.3245373	-0.37916979	0.66729313	2.9655471	-2.581691	-0.54122037	0.59063238	2.7601523	-2.7103064	-0.97742468	0.46404621	2.6518762	-2.3245373	-0.37916979	0.66729313	2.9655471	-2.5816898	-0.55733085	0.66709256	2.7590129	-2.7101977	-0.96640629	0.50219971	2.6477587	-2.3243177	-0.40642396	0.75557208	2.9641578	-2.581691	-0.54122037	0.59063238	2.7601523	-2.7103064	-0.97742468	0.46404621	2.6518762	-2.3245373	-0.37916979	0.66729313	2.9655471	-2.581691
16844	-2.5817301	-0.55013478	0.58977407	2.7716596	-2.7471082	-0.96370655	0.50170594	2.5943193	-2.3304307	-0.3774128	0.69527733	2.9792287	-2.5817301	-0.55013478	0.58977407	2.7716596	-2.7471082	-0.96370655	0.50170594	2.5943193	-2.3304307	-0.3774128	0.69527733	2.9792287	-2.5816898	-0.55733085	0.66709256	2.7590129	-2.7101977	-0.96640629	0.50219971	2.6477587	-2.3243177	-0.40642396	0.75557208	2.9641578	-2.5816898	-0.55733085	0.66709256	2.7590129	-2.7101977	-0.96640629	0.50219971	2.6477587	-2.3243177	-0.40642396	0.75557208	2.9641578	-2.581691
16997	-2.5816898	-0.55733085	0.66709256	2.7590129	-2.7101977	-0.96640629	0.50219971	2.6477587	-2.3243177	-0.40642396	0.75557208	2.9641578	-2.5816898	-0.55733085	0.66709256	2.7590129	-2.7101977	-0.96640629	0.50219971	2.6477587	-2.3243177	-0.40642396	0.75557208	2.9641578	-2.5817301	-0.55013478	0.58977407	2.7716596	-2.7471082	-0.96370655	0.50170594	2.5943193	-2.3304307	-0.3774128	0.69527733	2.9792287	-2.5817301	-0.55013478	0.58977407	2.7716596	-2.7471082	-0.96370655	0.50170594	2.5943193	-2.3304307	-0.3774128	0.69527733	2.9792287	-2.5817177
19887	-2.5816898	-0.55733085	0.66709256	2.7590129	-2.7101977	-0.96640629	0.50219971	2.6477587	-2.3243177	-0.40642396	0.75557208	2.9641578	-2.5816898	-0.55733085	0.66709256	2.7590129	-2.7101977	-0.96640629	0.50219971	2.6477587	-2.3243177	-0.40642396	0.75557208	2.9641578	-2.5817177	-0.53181106	0.58753127	2.7702413	-2.73418	-1.0458651	0.51310664	2.5945518	-2.3291771	-0.37490469	0.65026414	2.976644	-2.5817301	-0.55013478	0.58977407	2.7716596	-2.7471082	-0.96370655	0.50170594	2.5943193	-2.3304307	-0.3774128	0.69527733	2.9792287	-2.5817301
19758	-2.5817177	-0.53181106	0.58753127	2.7702413	-2.73418	-1.0458651	0.51310664	2.5945518	-2.3291771	-0.37490469	0.65026414	2.976644	-2.5817177	-0.53181106	0.58753127	2.7702413	-2.73418	-1.0458651	0.51310664	2.5945518	-2.3291771	-0.37490469	0.65026414	2.976644	-2.5817301	-0.55013478	0.58977407	2.7716596	-2.7471082	-0.96370655	0.50170594	2.5943193	-2.3304307	-0.3774128	0.69527733	2.9792287	-2.5817301	-0.55013478	0.58977407	2.7716596	-2.7471082	-0.96370655	0.50170594	2.5943193	-2.3304307	-0.3774128	0.69527733	2.9792287	-2.5817177
19048	-2.5816898	-0.55733085	0.66709256	2.7590129	-2.7101977	-0.96640629	0.50219971	2.6477587	-2.3243177	-0.40642396	0.75557208	2.9641578	-2.581691	-0.54122037	0.59063238	2.7601523	-2.7103064	-0.97742468	0.46404621	2.6518762	-2.3245373	-0.37916979	0.66729313	2.9655471	-2.5817301	-0.55013478	0.58977407	2.7716596	-2.7471082	-0.96370655	0.50170594	2.5943193	-2.3304307	-0.3774128	0.69527733	2.9792287	-2.581691	-0.54122037	0.59063238	2.7601523	-2.7103064	-0.97742468	0.46404621	2.6518762	-2.3245373	-0.37916979	0.66729313	2.9655471	-2.5817301
19589	-2.5817177	-0.53181106	0.58753127	2.7702413	-2.73418	-1.0458651	0.51310664	2.5945518	-2.3291771	-0.37490469	0.65026414	2.976644	-2.5816898	-0.55733085	0.66709256	2.7590129	-2.7101977	-0.96640629	0.50219971	2.6477587	-2.3243177	-0.40642396	0.75557208	2.9641578	-2.5817177	-0.53181106	0.58753127	2.7702413	-2.73418	-1.0458651	0.51310664	2.5945518	-2.3291771	-0.37490469	0.65026414	2.976644	-2.581691	-0.54122037	0.59063238	2.7601523	-2.7103064	-0.97742468	0.46404621	2.6518762	-2.3245373	-0.37916979	0.66729313	2.9655471	-2.5817177
16913	-2.5817177	-0.53181106	0.58753127	2.7702413	-2.73418	-1.0458651	0.51310664	2.5945518	-2.3291771	-0.37490469	0.65026414	2.976644	-2.5817177	-0.53181106	0.58753127	2.7702413	-2.73418	-1.0458651	0.51310664	2.5945518	-2.3291771	-0.37490469	0.65026414	2.976644	-2.5817301	-0.55013478	0.58977407	2.7716596	-2.7471082	-0.96370655	0.50170594	2.5943193	-2.3304307	-0.3774128	0.69527733	2.9792287	-2.581691	-0.54122037	0.59063238	2.7601523	-2.7103064	-0.97742468	0.46404621	2.6518762	-2.3245373	-0.37916979	0.66729313	2.9655471	-2.5817301
19082	-2.581691	-0.54122037	0.59063238	2.7601523	-2.7103064	-0.97742468	0.46404621	2.6518762	-2.3245373	-0.37916979	0.66729313	2.9655471	-2.5817177	-0.53181106	0.58753127	2.7702413	-2.73418	-1.0458651	0.51310664	2.5945518	-2.3291771	-0.37490469	0.65026414	2.976644	-2.581691	-0.54122037	0.59063238	2.7601523	-2.7103064	-0.97742468	0.46404621	2.6518762	-2.3245373	-0.37916979	0.66729313	2.9655471	-2.5817177	-0.53181106	0.58753127	2.7702413	-2.73418	-1.0458651	0.51310664	2.5945518	-2.3291771	-0.37490469	0.65026414	2.976644	-2.5816898
19094	-2.5816898	-0.55733085	0.66709256	2.7590129	-2.7101977	-0.96640629	0.50219971	2.6477587	-2.3243177	-0.40642396	0.75557208	2.9641578	-2.5817177	-0.53181106	0.58753127	2.7702413	-2.73418	-1.0458651	0.51310664	2.5945518	-2.3291771	-0.37490469	0.65026414	2.976644	-2.5816898	-0.55733085	0.66709256	2.7590129	-2.7101977	-0.96640629	0.50219971	2.6477587	-2.3243177	-0.40642396	0.75557208	2.9641578	-2.5817301	-0.55013478	0.58977407	2.7716596	-2.7471082	-0.96370655	0.50170594	2.5943193	-2.3304307	-0.3774128	0.69527733	2.9792287	-2.5817301
17656	-2.5816898	-0.55733085	0.66709256	2.7590129	-2.7101977	-0.96640629	0.50219971	2.6477587	-2.3243177	-0.40642396	0.75557208	2.9641578	-2.5816898	-0.55733085	0.66709256	2.7590129	-2.7101977	-0.96640629	0.50219971	2.6477587	-2.3243177	-0.40642396	0.75557208	2.9641578	-2.581691	-0.54122037	0.59063238	2.7601523	-2.7103064	-0.97742468	0.46404621	2.6518762	-2.3245373	-0.37916979	0.66729313	2.9655471	-2.5817177	-0.53181106	0.58753127	2.7702413	-2.73418	-1.0458651	0.51310664	2.5945518	-2.3291771	-0.37490469	0.65026414	2.976644	-2.5817177
19796	-2.5816898	-0.55733085	0.66709256	2.7590129	-2.7101977	-0.96640629	0.50219971	2.6477587	-2.3243177	-0.40642396	0.75557208	2.9641578	-2.581691	-0.54122037	0.59063238	2.7601523	-2.7103064	-0.97742468	0.46404621	2.6518762	-2.3245373	-0.37916979	0.66729313	2.9655471	-2.581691	-0.54122037	0.59063238	2.7601523	-2.7103064	-0.97742468	0.46404621	2.6518762	-2.3245373	-0.37916979	0.66729313	2.9655471	-2.5817301	-0.55013478	0.58977407	2.7716596	-2.7471082	-0.96370655	0.50170594	2.5943193	-2.3304307	-0.3774128	0.69527733	2.9792287	-2.5817177
18497	-2.5817301	-0.55013478	0.58977407	2.7716596	-2.7471082	-0.96370655	0.50170594	2.5943193	-2.3304307	-0.3774128	0.69527733	2.9792287	-2.5816898	-0.55733085	0.66709256	2.7590129	-2.7101977	-0.96640629	0.50219971	2.6477587	-2.3243177	-0.40642396	0.75557208	2.9641578	-2.5817301	-0.55013478	0.58977407	2.7716596	-2.7471082	-0.96370655	0.50170594	2.5943193	-2.3304307	-0.3774128	0.69527733	2.9792287	-2.5817177	-0.53181106	0.58753127	2.7702413	-2.73418	-1.0458651	0.51310664	2.5945518	-2.3291771	-0.37490469	0.65026414	2.976644	-2.5817301
19349	-2.581691	-0.54122037	0.59063238	2.7601523	-2.7103064	-0.97742468	0.46404621	2.6518762	-2.3245373	-0.37916979	0.66729313	2.9655471	-2.581691	-0.54122037	0.59063238	2.7601523	-2.7103064	-0.97742468	0.46404621	2.6518762	-2.3245373	-0.37916979	0.66729313	2.9655471	-2.5817301	-0.55013478	0.58977407	2.7716596	-2.7471082	-0.96370655	0.50170594	2.5943193	-2.3304307	-0.3774128	0.69527733	2.9792287	-2.5816898	-0.55733085	0.66709256	2.7590129	-2.7101977	-0.96640629	0.50219971	2.6477587	-2.3243177	-0.40642396	0.75557208	2.9641578	-2.581691
17080	-2.5817301	-0.55013478	0.58977407	2.7716596	-2.7471082	-0.96370655	0.50170594	2.5943193	-2.3304307	-0.3774128	0.69527733	2.9792287	-2.5816898	-0.55733085	0.66709256	2.7590129	-2.7101977	-0.96640629	0.50219971	2.6477587	-2.3243177	-0.40642396	0.75557208	2.9641578	-2.5817301	-0.55013478	0.58977407	2.7716596	-2.7471082	-0.96370655	0.50170594	2.5943193	-2.3304307	-0.3774128	0.69527733	2.9792287	-2.581691	-0.54122037	0.59063238	2.7601523	-2.7103064	-0.97742468	0.46404621	2.6518762	-2.3245373	-0.37916979	0.66729313	2.9655471	-2.5817177
17074	-2.5817177	-0.53181106	0.58753127	2.7702413	-2.73418	-1.0458651	0.51310664	2.5945518	-2.3291771	-0.37490469	0.65026414	2.976644	-2.5817301	-0.55013478	0.58977407	2.7716596	-2.7471082	-0.96370655	0.50170594	2.5943193	-2.3304307	-0.3774128	0.69527733	2.9792287	-2.5817177	-0.53181106	0.58753127	2.7702413	-2.73418	-1.0458651	0.51310664	2.5945518	-2.3291771	-0.37490469	0.65026414	2.976644	-2.5817177	-0.53181106	0.58753127	2.7702413	-2.73418	-1.0458651	0.51310664	2.5945518	-2.3291771	-0.37490469	0.65026414	2.976644	-2.5816898
18032	-2.5816898	-0.55733085	0.66709256	2.7590129	-2.7101977	-0.96640629	0.50219971	2.6477587	-2.3243177	-0.40642396	0.75557208	2.9641578	-2.5817301	-0.55013478	0.58977407	2.7716596	-2.7471082	-0.96370655	0.50170594	2.5943193	-2.3304307	-0.3774128	0.69527733	2.9792287	-2.581691	-0.54122037	0.59063238	2.7601523	-2.7103064	-0.97742468	0.46404621	2.6518762	-2.3245373	-0.37916979	0.66729313	2.9655471	-2.5817301	-0.55013478	0.58977407	2.7716596	-2.7471082	-0.96370655	0.50170594	2.5943193	-2.3304307	-0.3774128	0.69527733	2.9792287	-2.5817177
18613	-2.5817301	-0.55013478	0.58977407	2.7716596	-2.7471082	-0.96370655	0.50170594	2.5943193	-2.3304307	-0.3774128	0.69527733	2.9792287	-2.5817301	-0.55013478	0.58977407	2.7716596	-2.7471082	-0.96370655	0.50170594	2.5943193	-2.3304307	-0.3774128	0.69527733	2.9792287	-2.581691	-0.54122037	0.59063238	2.7601523	-2.7103064	-0.97742468	0.46404621	2.6518762	-2.3245373	-0.37916979	0.66729313	2.9655471	-2.5817301	-0.55013478	0.58977407	2.7716596	-2.7471082	-0.96370655	0.50170594	2.5943193	-2.3304307	-0.3774128	0.69527733	2.9792287	-2.5817177
19330	-2.5817177	-0.53181106	0.58753127	2.7702413	-2.73418	-1.0458651	0.51310664	2.5945518	-2.3291771	-0.37490469	0.65026414	2.976644	-2.5817301	-0.55013478	0.58977407	2.7716596	-2.7471082	-0.96370655	0.50170594	2.5943193	-2.3304307	-0.3774128	0.69527733	2.9792287	-2.581691	-0.54122037	0.59063238	2.7601523	-2.7103064	-0.97742468	0.46404621	2.6518762	-2.3245373	-0.37916979	0.66729313	2.9655471	-2.5817177	-0.53181106	0.58753127	2.7702413	-2.73418	-1.0458651	0.51310664	2.5945518	-2.3291771	-0.37490469	0.65026414	2.976644	-2.5817177
18459	-2.5817177	-0.53181106	0.58753127	2.7702413	-2.73418	-1.0458651	0.51310664	2.5945518	-2.3291771	-0.37490469	0.65026414	2.976644	-2.5816898	-0.55733085	0.66709256	2.7590129	-2.7101977	-0.96640629	0.50219971	2.6477587	-2.3243177	-0.40642396	0.75557208	2.9641578	-2.581691	-0.54122037	0.59063238	2.7601523	-2.7103064	-0.97742468	0.46404621	2.6518762	-2.3245373	-0.37916979	0.66729313	2.9655471	-2.581691	-0.54122037	0.59063238	2.7601523	-2.7103064	-0.97742468	0.46404621	2.6518762	-2.3245373	-0.37916979	0.66729313	2.9655471	-2.5817177
17131	-2.5817177	-0.53181106	0.58753127	2.7702413	-2.73418	-1.0458651	0.51310664	2.5945518	-2.3291771	-0.37490469	0.65026414	2.976644	-2.5817301	-0.55013478	0.58977407	2.7716596	-2.7471082	-0.96370655	0.50170594	2.5943193	-2.3304307	-0.3774128	0.69527733	2.9792287	-2.5817177	-0.53181106	0.58753127	2.7702413	-2.73418	-1.0458651	0.51310664	2.5945518	-2.3291771	-0.37490469	0.65026414	2.976644	-2.5817177	-0.53181106	0.58753127	2.7702413	-2.73418	-1.0458651	0.51310664	2.5945518	-2.3291771	-0.37490469	0.65026414	2.976644	-2.5817301
19617	-2.581691	-0.54122037	0.59063238	2.7601523	-2.7103064	-0.97742468	0.46404621	2.6518762	-2.3245373	-0.37916979	0.66729313	2.9655471	-2.5817177	-0.53181106	0.58753127	2.7702413	-2.73418	-1.0458651	0.51310664	2.5945518	-2.3291771	-0.37490469	0.65026414	2.976644	-2.5816898	-0.55733085	0.66709256	2.7590129	-2.7101977	-0.96640629	0.50219971	2.6477587	-2.3243177	-0.40642396	0.75557208	2.9641578	-2.581691	-0.54122037	0.59063238	2.7601523	-2.7103064	-0.97742468	0.46404621	2.6518762	-2.3245373	-0.37916979	0.66729313	2.9655471	-2.5817177
17842	-2.5817177	-0.53181106	0.58753127	2.7702413	-2.73418	-1.0458651	0.51310664	2.5945518	-2.3291771	-0.37490469	0.65026414	2.976644	-2.5817177	-0.53181106	0.58753127	2.7702413	-2.73418	-1.0458651	0.51310664	2.5945518	-2.3291771	-0.37490469	0.65026414	2.976644	-2.5817177	-0.53181106	0.58753127	2.7702413	-2.73418	-1.0458651	0.51310664	2.5945518	-2.3291771	-0.37490469	0.65026414	2.976644	-2.581691	-0.54122037	0.59063238	2.7601523	-2.7103064	-0.97742468	0.46404621	2.6518762	-2.3245373	-0.37916979	0.66729313	2.9655471	-2.5816898
17137	-2.5817301	-0.55013478	0.58977407	2.7716596	-2.7471082	-0.96370655	0.50170594	2.5943193	-2.3304307	-0.3774128	0.69527733	2.9792287	-2.5817301	-0.55013478	0.58977407	2.7716596	-2.7471082	-0.96370655	0.50170594	2.5943193	-2.3304307	-0.3774128	0.69527733	2.9792287	-2.581691	-0.54122037	0.59063238	2.7601523	-2.7103064	-0.97742468	0.46404621	2.6518762	-2.3245373	-0.37916979	0.66729313	2.9655471	-2.581691	-0.54122037	0.59063238	2.7601523	-2.7103064	-0.97742468	0.46404621	2.6518762	-2.3245373	-0.37916979	0.66729313	2.9655471	-2.581691
17700	-2.581691	-0.54122037	0.59063238	2.7601523	-2.7103064	-0.97742468	0.46404621	2.6518762	-2.3245373	-0.37916979	0.66729313	2.9655471	-2.5816898	-0.55733085	0.66709256	2.7590129	-2.7101977	-0.96640629	0.50219971	2.6477587	-2.3243177	-0.40642396	0.75557208	2.9641578	-2.5816898	-0.55733085	0.66709256	2.7590129	-2.7101977	-0.96640629	0.50219971	2.6477587	-2.3243177	-0.40642396	0.75557208	2.9641578	-2.581691	-0.54122037	0.59063238	2.7601523	-2.7103064	-0.97742468	0.46404621	2.6518762	-2.3245373	-0.37916979	0.66729313	2.9655471	-2.581691
19096	-2.5817301	-0.55013478	0.58977407	2.7716596	-2.7471082	-0.96370655	0.50170594	2.5943193	-2.3304307	-0.3774128	0.69527733	2.9792287	-2.5817301	-0.55013478	0.58977407	2.7716596	-2.7471082	-0.96370655	0.50170594	2.5943193	-2.3304307	-0.3774128	0.69527733	2.9792287	-2.581691	-0.54122037	0.59063238	2.7601523	-2.7103064	-0.97742468	0.46404621	2.6518762	-2.3245373	-0.37916979	0.66729313	2.9655471	-2.5816898	-0.55733085	0.66709256	2.7590129	-2.7101977	-0.96640629	0.50219971	2.6477587	-2.3243177	-0.40642396	0.75557208	2.9641578	-2.5817177
18540	-2.5817177	-0.53181106	0.58753127	2.7702413	-2.73418	-1.0458651	0.51310664	2.5945518	-2.3291771	-0.37490469	0.65026414	2.976644	-2.5817301	-0.55013478	0.58977407	2.7716596	-2.7471082	-0.96370655	0.50170594	2.5943193	-2.3304307	-0.3774128	0.69527733	2.9792287	-2.5817301	-0.55013478	0.58977407	2.7716596	-2.7471082	-0.96370655	0.50170594	2.5943193	-2.3304307	-0.3774128	0.69527733	2.9792287	-2.5816898	-0.55733085	0.66709256	2.7590129	-2.7101977	-0.96640629	0.50219971	2.6477587	-2.3243177	-0.40642396	0.75557208	2.9641578	-2.5817177
17829	-2.5817301	-0.55013478	0.58977407	2.7716596	-2.7471082	-0.96370655	0.50170594	2.5943193	-2.3304307	-0.3774128	0.69527733	2.9792287	-2.5817301	-0.55013478	0.58977407	2.7716596	-2.7471082	-0.96370655	0.50170594	2.5943193	-2.3304307	-0.3774128	0.69527733	2.9792287	-2.5816898	-0.55733085	0.66709256	2.7590129	-2.7101977	-0.96640629	0.50219971	2.6477587	-2.3243177	-0.40642396	0.75557208	2.9641578	-2.5817301	-0.55013478	0.58977407	2.7716596	-2.7471082	-0.96370655	0.50170594	2.5943193	-2.3304307	-0.3774128	0.69527733	2.9792287	-2.5817177
18082	-2.5817177	-0.53181106	0.58753127	2.7702413	-2.73418	-1.0458651	0.51310664	2.5945518	-2.3291771	-0.37490469	0.65026414	2.976644	-2.5817301	-0.55013478	0.58977407	2.7716596	-2.7471082	-0.96370655	0.50170594	2.5943193	-2.3304307	-0.3774128	0.69527733	2.9792287	-2.581691	-0.54122037	0.59063238	2.7601523	-2.7103064	-0.97742468	0.46404621	2.6518762	-2.3245373	-0.37916979	0.66729313	2.9655471	-2.5817301	-0.55013478	0.58977407	2.7716596	-2.7471082	-0.96370655	0.50170594	2.5943193	-2.3304307	-0.3774128	0.69527733	2.9792287	-2.5817177
18755	-2.581691	-0.54122037	0.59063238	2.7601523	-2.7103064	-0.97742468	0.46404621	2.6518762	-2.3245373	-0.37916979	0.66729313	2.9655471	-2.5817301	-0.55013478	0.58977407	2.7716596	-2.7471082	-0.96370655	0.50170594	2.5943193	-2.3304307	-0.3774128	0.69527733	2.9792287	-2.5817301	-0.55013478	0.58977407	2.7716596	-2.7471082	-0.96370655	0.50170594	2.5943193	-2.3304307	-0.3774128	0.69527733	2.9792287	-2.5817177	-0.53181106	0.58753127	2.7702413	-2.73418	-1.0458651	0.51310664	2.5945518	-2.3291771	-0.37490469	0.65026414	2.976644	-2.5817301
17260	-2.581691	-0.54122037	0.59063238	2.7601523	-2.7103064	-0.97742468	0.46404621	2.6518762	-2.3245373	-0.37916979	0.66729313	2.9655471	-2.5817177	-0.53181106	0.58753127	2.7702413	-2.73418	-1.0458651	0.51310664	2.5945518	-2.3291771	-0.37490469	0.65026414	2.976644	-2.5816898	-0.55733085	0.66709256	2.7590129	-2.7101977	-0.96640629	0.50219971	2.6477587	-2.3243177	-0.40642396	0.75557208	2.9641578	-2.5817177	-0.53181106	0.58753127	2.7702413	-2.73418	-1.0458651	0.51310664	2.5945518	-2.3291771	-0.37490469	0.65026414	2.976644	-2.581691
19922	-2.5817301	-0.55013478	0.58977407	2.7716596	-2.7471082	-0.96370655	0.50170594	2.5943193	-2.3304307	-0.3774128	0.69527733	2.9792287	-2.5817301	-0.55013478	0.58977407	2.7716596	-2.7471082	-0.96370655	0.50170594	2.5943193	-2.3304307	-0.3774128	0.69527733	2.9792287	-2.5817177	-0.53181106	0.58753127	2.7702413	-2.73418	-1.0458651	0.51310664	2.5945518	-2.3291771	-0.37490469	0.65026414	2.976644	-2.5817301	-0.55013478	0.58977407	2.7716596	-2.7471082	-0.96370655	0.50170594	2.5943193	-2.3304307	-0.3774128	0.69527733	2.9792287	-2.5817301
18107	-2.581691	-0.54122037	0.59063238	2.7601523	-2.7103064	-0.97742468	0.46404621	2.6518762	-2.3245373	-0.37916979	0.66729313	2.9655471	-2.581691	-0.54122037	0.59063238	2.7601523	-2.7103064	-0.97742468	0.46404621	2.6518762	-2.3245373	-0.37916979	0.66729313	2.9655471	-2.5817177	-0.53181106	0.58753127	2.7702413	-2.73418	-1.0458651	0.51310664	2.5945518	-2.3291771	-0.37490469	0.65026414	2.976644	-2.5816898	-0.55733085	0.66709256	2.7590129	-2.7101977	-0.96640629	0.50219971	2.6477587	-2.3243177	-0.40642396	0.75557208	2.9641578	-2.5816898
19121	-2.581691	-0.54122037	0.59063238	2.7601523	-2.7103064	-0.97742468	0.46404621	2.6518762	-2.3245373	-0.37916979	0.66729313	2.9655471	-2.5817301	-0.55013478	0.58977407	2.7716596	-2.7471082	-0.96370655	0.50170594	2.5943193	-2.3304307	-0.3774128	0.69527733	2.9792287	-2.5817301	-0.55013478	0.58977407	2.7716596	-2.7471082	-0.96370655	0.50170594	2.5943193	-2.3304307	-0.3774128	0.69527733	2.9792287	-2.5817177	-0.53181106	0.58753127	2.7702413	-2.73418	-1.0458651	0.51310664	2.5945518	-2.3291771	-0.37490469	0.65026414	2.976644	-2.5816898
17975	-2.5817301	-0.55013478	0.58977407	2.7716596	-2.7471082	-0.96370655	0.50170594	2.5943193	-2.3304307	-0.3774128	0.69527733	2.9792287	-2.5816898	-0.55733085	0.66709256	2.7590129	-2.7101977	-0.96640629	0.50219971	2.6477587	-2.3243177	-0.40642396	0.75557208	2.9641578	-2.581691	-0.54122037	0.59063238	2.7601523	-2.7103064	-0.97742468	0.46404621	2.6518762	-2.3245373	-0.37916979	0.66729313	2.9655471	-2.581691	-0.54122037	0.59063238	2.7601523	-2.7103064	-0.97742468	0.46404621	2.6518762	-2.3245373	-0.37916979	0.66729313	2.9655471	-2.5816898
18056	-2.5817177	-0.53181106	0.58753127	2.7702413	-2.73418	-1.0458651	0.51310664	2.5945518	-2.3291771	-0.37490469	0.65026414	2.976644	-2.5817301	-0.55013478	0.58977407	2.7716596	-2.7471082	-0.96370655	0.50170594	2.5943193	-2.3304307	-0.3774128	0.69527733	2.9792287	-2.581691	-0.54122037	0.59063238	2.7601523	-2.7103064	-0.97742468	0.46404621	2.6518762	-2.3245373	-0.37916979	0.66729313	2.9655471	-2.5816898	-0.55733085	0.66709256	2.7590129	-2.7101977	-0.96640629	0.50219971	2.6477587	-2.3243177	-0.40642396	0.75557208	2.9641578	-2.5817301
18412	-2.581691	-0.54122037	0.59063238	2.7601523	-2.7103064	-0.97742468	0.46404621	2.6518762	-2.3245373	-0.37916979	0.66729313	2.9655471	-2.581691	-0.54122037	0.59063238	2.7601523	-2.7103064	-0.97742468	0.46404621	2.6518762	-2.3245373	-0.37916979	0.66729313	2.9655471	-2.5817177	-0.53181106	0.58753127	2.7702413	-2.73418	-1.0458651	0.51310664	2.5945518	-2.3291771	-0.37490469	0.65026414	2.976644	-2.5816898	-0.55733085	0.66709256	2.7590129	-2.7101977	-0.96640629	0.50219971	2.6477587	-2.3243177	-0.40642396	0.75557208	2.9641578	-2.5816898
18576	-2.5817301	-0.55013478	0.58977407	2.7716596	-2.7471082	-0.96370655	0.50170594	2.5943193	-2.3304307	-0.3774128	0.69527733	2.9792287	-2.5817177	-0.53181106	0.58753127	2.7702413	-2.73418	-1.0458651	0.51310664	2.5945518	-2.3291771	-0.37490469	0.65026414	2.976644	-2.5817177	-0.53181106	0.58753127	2.7702413	-2.73418	-1.0458651	0.51310664	2.5945518	-2.3291771	-0.37490469	0.65026414	2.976644	-2.5817301	-0.55013478	0.58977407	2.7716596	-2.7471082	-0.96370655	0.50170594	2.5943193	-2.3304307	-0.3774128	0.69527733	2.9792287	-2.5817177
18052	-2.5816898	-0.55733085	0.66709256	2.7590129	-2.7101977	-0.96640629	0.50219971	2.6477587	-2.3243177	-0.40642396	0.75557208	2.9641578	-2.5817177	-0.53181106	0.58753127	2.7702413	-2.73418	-1.0458651	0.51310664	2.5945518	-2.3291771	-0.37490469	0.65026414	2.976644	-2.5816898	-0.55733085	0.66709256	2.7590129	-2.7101977	-0.96640629	0.50219971	2.6477587	-2.3243177	-0.40642396	0.75557208	2.9641578	-2.5817301	-0.55013478	0.58977407	2.7716596	-2.7471082	-0.96370655	0.50170594	2.5943193	-2.3304307	-0.3774128	0.69527733	2.9792287	-2.5816898
18632	-2.5816898	-0.55733085	0.66709256	2.7590129	-2.7101977	-0.96640629	0.50219971	2.6477587	-2.3243177	-0.40642396	0.75557208	2.9641578	-2.5816898	-0.55733085	0.66709256	2.7590129	-2.7101977	-0.96640629	0.50219971	2.6477587	-2.3243177	-0.40642396	0.75557208	2.9641578	-2.5816898	-0.55733085	0.66709256	2.7590129	-2.7101977	-0.96640629	0.50219971	2.6477587	-2.3243177	-0.40642396	0.75557208	2.9641578	-2.5816898	-0.55733085	0.66709256	2.7590129	-2.7101977	-0.96640629	0.50219971	2.6477587	-2.3243177	-0.40642396	0.75557208	2.9641578	-2.581691
19643	-2.5817177	-0.53181106	0.58753127	2.7702413	-2.73418	-1.0458651	0.51310664	2.5945518	-2.3291771	-0.37490469	0.65026414	2.976644	-2.5817177	-0.53181106	0.58753127	2.7702413	-2.73418	-1.0458651	0.51310664	2.5945518	-2.3291771	-0.37490469	0.65026414	2.976644	-2.5817301	-0.55013478	0.58977407	2.7716596	-2.7471082	-0.96370655	0.50170594	2.5943193	-2.3304307	-0.3774128	0.69527733	2.9792287	-2.581691	-0.54122037	0.59063238	2.7601523	-2.7103064	-0.97742468	0.46404621	2.6518762	-2.3245373	-0.37916979	0.66729313	2.9655471	-2.581691
17623	-2.5817177	-0.53181106	0.58753127	2.7702413	-2.73418	-1.0458651	0.51310664	2.5945518	-2.3291771	-0.37490469	0.65026414	2.976644	-2.5816898	-0.55733085	0.66709256	2.7590129	-2.7101977	-0.96640629	0.50219971	2.6477587	-2.3243177	-0.40642396	0.75557208	2.9641578	-2.5817177	-0.53181106	0.58753127	2.7702413	-2.73418	-1.0458651	0.51310664	2.5945518	-2.3291771	-0.37490469	0.65026414	2.976644	-2.5817301	-0.55013478	0.58977407	2.7716596	-2.7471082	-0.96370655	0.50170594	2.5943193	-2.3304307	-0.3774128	0.69527733	2.9792287	-2.5816898
19882	-2.5817177	-0.53181106	0.58753127	2.7702413	-2.73418	-1.0458651	0.51310664	2.5945518	-2.3291771	-0.37490469	0.65026414	2.976644	-2.581691	-0.54122037	0.59063238	2.7601523	-2.7103064	-0.97742468	0.46404621	2.6518762	-2.3245373	-0.37916979	0.66729313	2.9655471	-2.581691	-0.54122037	0.59063238	2.7601523	-2.7103064	-0.97742468	0.46404621	2.6518762	-2.3245373	-0.37916979	0.66729313	2.9655471	-2.5817301	-0.55013478	0.58977407	2.7716596	-2.7471082	-0.96370655	0.50170594	2.5943193	-2.3304307	-0.3774128	0.69527733	2.9792287	-2.581691
19107	-2.5817301	-0.55013478	0.58977407	2.7716596	-2.7471082	-0.96370655	0.50170594	2.5943193	-2.3304307	-0.3774128	0.69527733	2.9792287	-2.5817177	-0.53181106	0.58753127	2.7702413	-2.73418	-1.0458651	0.51310664	2.5945518	-2.3291771	-0.37490469	0.65026414	2.976644	-2.5817177	-0.53181106	0.58753127	2.7702413	-2.73418	-1.0458651	0.51310664	2.5945518	-2.3291771	-0.37490469	0.65026414	2.976644	-2.5817177	-0.53181106	0.58753127	2.7702413	-2.73418	-1.0458651	0.51310664	2.5945518	-2.3291771	-0.37490469	0.65026414	2.976644	-2.5816898
19847	-2.581691	-0.54122037	0.59063238	2.7601523	-2.7103064	-0.97742468	0.46404621	2.6518762	-2.3245373	-0.37916979	0.66729313	2.9655471	-2.5817301	-0.55013478	0.58977407	2.7716596	-2.7471082	-0.96370655	0.50170594	2.5943193	-2.3304307	-0.3774128	0.69527733	2.9792287	-2.5817301	-0.55013478	0.58977407	2.7716596	-2.7471082	-0.96370655	0.50170594	2.5943193	-2.3304307	-0.3774128	0.69527733	2.9792287	-2.5817301	-0.55013478	0.58977407	2.7716596	-2.7471082	-0.96370655	0.50170594	2.5943193	-2.3304307	-0.3774128	0.69527733	2.9792287	-2.5817177
17436	-2.5816898	-0.55733085	0.66709256	2.7590129	-2.7101977	-0.96640629	0.50219971	2.6477587	-2.3243177	-0.40642396	0.75557208	2.9641578	-2.581691	-0.54122037	0.59063238	2.7601523	-2.7103064	-0.97742468	0.46404621	2.6518762	-2.3245373	-0.37916979	0.66729313	2.9655471	-2.5817177	-0.53181106	0.58753127	2.7702413	-2.73418	-1.0458651	0.51310664	2.5945518	-2.3291771	-0.37490469	0.65026414	2.976644	-2.5817177	-0.53181106	0.58753127	2.7702413	-2.73418	-1.0458651	0.51310664	2.5945518	-2.3291771	-0.37490469	0.65026414	2.976644	-2.5816898
16973	-2.581691	-0.54122037	0.59063238	2.7601523	-2.7103064	-0.97742468	0.46404621	2.6518762	-2.3245373	-0.37916979	0.66729313	2.9655471	-2.5817301	-0.55013478	0.58977407	2.7716596	-2.7471082	-0.96370655	0.50170594	2.5943193	-2.3304307	-0.3774128	0.69527733	2.9792287	-2.581691	-0.54122037	0.59063238	2.7601523	-2.7103064	-0.97742468	0.46404621	2.6518762	-2.3245373	-0.37916979	0.66729313	2.9655471	-2.5816898	-0.55733085	0.66709256	2.7590129	-2.7101977	-0.96640629	0.50219971	2.6477587	-2.3243177	-0.40642396	0.75557208	2.9641578	-2.5816898
18700	-2.5817301	-0.55013478	0.58977407	2.7716596	-2.7471082	-0.96370655	0.50170594	2.5943193	-2.3304307	-0.3774128	0.69527733	2.9792287	-2.5817301	-0.55013478	0.58977407	2.7716596	-2.7471082	-0.96370655	0.50170594	2.5943193	-2.3304307	-0.3774128	0.69527733	2.9792287	-2.5817177	-0.53181106	0.58753127	2.7702413	-2.73418	-1.0458651	0.51310664	2.5945518	-2.3291771	-0.37490469	0.65026414	2.976644	-2.5817301	-0.55013478	0.58977407	2.7716596	-2.7471082	-0.96370655	0.50170594	2.5943193	-2.3304307	-0.3774128	0.69527733	2.9792287	-2.5817301
18457	-2.5817301	-0.55013478	0.58977407	2.7716596	-2.7471082	-0.96370655	0.50170594	2.5943193	-2.3304307	-0.3774128	0.69527733	2.9792287	-2.5817301	-0.55013478	0.58977407	2.7716596	-2.7471082	-0.96370655	0.50170594	2.5943193	-2.3304307	-0.3774128	0.69527733	2.9792287	-2.5817177	-0.53181106	0.58753127	2.7702413	-2.73418	-1.0458651	0.51310664	2.5945518	-2.3291771	-0.37490469	0.65026414	2.976644	-2.5817301	-0.55013478	0.58977407	2.7716596	-2.7471082	-0.96370655	0.50170594	2.5943193	-2.3304307	-0.3774128	0.69527733	2.9792287	-2.581691
17968	-2.581691	-0.54122037	0.59063238	2.7601523	-2.7103064	-0.97742468	0.46404621	2.6518762	-2.3245373	-0.37916979	0.66729313	2.9655471	-2.5817301	-0.55013478	0.58977407	2.7716596	-2.7471082	-0.96370655	0.50170594	2.5943193	-2.3304307	-0.3774128	0.69527733	2.9792287	-2.5816898	-0.55733085	0.66709256	2.7590129	-2.7101977	-0.96640629	0.50219971	2.6477587	-2.3243177	-0.40642396	0.75557208	2.9641578	-2.581691	-0.54122037	0.59063238	2.7601523	-2.7103064	-0.97742468	0.46404621	2.6518762	-2.3245373	-0.37916979	0.66729313	2.9655471	-2.581691
17331	-2.5817177	-0.53181106	0.58753127	2.7702413	-2.73418	-1.0458651	0.51310664	2.5945518	-2.3291771	-0.37490469	0.65026414	2.976644	-2.5817177	-0.53181106	0.58753127	2.7702413	-2.73418	-1.0458651	0.51310664	2.5945518	-2.3291771	-0.37490469	0.65026414	2.976644	-2.5816898	-0.55733085	0.66709256	2.7590129	-2.7101977	-0.96640629	0.50219971	2.6477587	-2.3243177	-0.40642396	0.75557208	2.9641578	-2.5816898	-0.55733085	0.66709256	2.7590129	-2.7101977	-0.96640629	0.50219971	2.6477587	-2.3243177	-0.40642396	0.75557208	2.9641578	-2.581691
19514	-2.5817301	-0.55013478	0.58977407	2.7716596	-2.7471082	-0.96370655	0.50170594	2.5943193	-2.3304307	-0.3774128	0.69527733	2.9792287	-2.5817177	-0.53181106	0.58753127	2.7702413	-2.73418	-1.0458651	0.51310664	2.5945518	-2.3291771	-0.37490469	0.65026414	2.976644	-2.5817177	-0.53181106	0.58753127	2.7702413	-2.73418	-1.0458651	0.51310664	2.5945518	-2.3291771	-0.37490469	0.65026414	2.976644	-2.581691	-0.54122037	0.59063238	2.7601523	-2.7103064	-0.97742468	0.46404621	2.6518762	-2.3245373	-0.37916979	0.66729313	2.9655471	-2.581691
19846	-2.5817177	-0.53181106	0.58753127	2.7702413	-2.73418	-1.0458651	0.51310664	2.5945518	-2.3291771	-0.37490469	0.65026414	2.976644	-2.5816898	-0.55733085	0.66709256	2.7590129	-2.7101977	-0.96640629	0.50219971	2.6477587	-2.3243177	-0.40642396	0.75557208	2.9641578	-2.5817301	-0.55013478	0.58977407	2.7716596	-2.7471082	-0.96370655	0.50170594	2.5943193	-2.3304307	-0.3774128	0.69527733	2.9792287	-2.5817177	-0.53181106	0.58753127	2.7702413	-2.73418	-1.0458651	0.51310664	2.5945518	-2.3291771	-0.37490469	0.65026414	2.976644	-2.5816898
17217	-2.5816898	-0.55733085	0.66709256	2.7590129	-2.7101977	-0.96640629	0.50219971	2.6477587	-2.3243177	-0.40642396	0.75557208	2.9641578	-2.5817301	-0.55013478	0.58977407	2.7716596	-2.7471082	-0.96370655	0.50170594	2.5943193	-2.3304307	-0.3774128	0.69527733	2.9792287	-2.581691	-0.54122037	0.59063238	2.7601523	-2.7103064	-0.97742468	0.46404621	2.6518762	-2.3245373	-0.37916979	0.66729313	2.9655471	-2.5816898	-0.55733085	0.66709256	2.7590129	-2.7101977	-0.96640629	0.50219971	2.6477587	-2.3243177	-0.40642396	0.75557208	2.9641578	-2.5817177
17111	-2.5817301	-0.55013478	0.58977407	2.7716596	-2.7471082	-0.96370655	0.50170594	2.5943193	-2.3304307	-0.3774128	0.69527733	2.9792287	-2.5817301	-0.55013478	0.58977407	2.7716596	-2.7471082	-0.96370655	0.50170594	2.5943193	-2.3304307	-0.3774128	0.69527733	2.9792287	-2.5817177	-0.53181106	0.58753127	2.7702413	-2.73418	-1.0458651	0.51310664	2.5945518	-2.3291771	-0.37490469	0.65026414	2.976644	-2.5816898	-0.55733085	0.66709256	2.7590129	-2.7101977	-0.96640629	0.50219971	2.6477587	-2.3243177	-0.40642396	0.75557208	2.9641578	-2.581691
17801	-2.5817301	-0.55013478	0.58977407	2.7716596	-2.7471082	-0.96370655	0.50170594	2.5943193	-2.3304307	-0.3774128	0.69527733	2.9792287	-2.5816898	-0.55733085	0.66709256	2.7590129	-2.7101977	-0.96640629	0.50219971	2.6477587	-2.3243177	-0.40642396	0.75557208	2.9641578	-2.5816898	-0.55733085	0.66709256	2.7590129	-2.7101977	-0.96640629	0.50219971	2.6477587	-2.3243177	-0.40642396	0.75557208	2.9641578	-2.5816898	-0.55733085	0.66709256	2.7590129	-2.7101977	-0.96640629	0.50219971	2.6477587	-2.3243177	-0.40642396	0.75557208	2.9641578	-2.5817177
18442	-2.5817301	-0.55013478	0.58977407	2.7716596	-2.7471082	-0.96370655	0.50170594	2.5943193	-2.3304307	-0.3774128	0.69527733	2.9792287	-2.581691	-0.54122037	0.59063238	2.7601523	-2.7103064	-0.97742468	0.46404621	2.6518762	-2.3245373	-0.37916979	0.66729313	2.9655471	-2.581691	-0.54122037	0.59063238	2.7601523	-2.7103064	-0.97742468	0.46404621	2.6518762	-2.3245373	-0.37916979	0.66729313	2.9655471	-2.5817177	-0.53181106	0.58753127	2.7702413	-2.73418	-1.0458651	0.51310664	2.5945518	-2.3291771	-0.37490469	0.65026414	2.976644	-2.5816898
16854	-2.5817301	-0.55013478	0.58977407	2.7716596	-2.7471082	-0.96370655	0.50170594	2.5943193	-2.3304307	-0.3774128	0.69527733	2.9792287	-2.5816898	-0.55733085	0.66709256	2.7590129	-2.7101977	-0.96640629	0.50219971	2.6477587	-2.3243177	-0.40642396	0.75557208	2.9641578	-2.581691	-0.54122037	0.59063238	2.7601523	-2.7103064	-0.97742468	0.46404621	2.6518762	-2.3245373	-0.37916979	0.66729313	2.9655471	-2.5817177	-0.53181106	0.58753127	2.7702413	-2.73418	-1.0458651	0.51310664	2.5945518	-2.3291771	-0.37490469	0.65026414	2.976644	-2.5817301
17598	-2.5817301	-0.55013478	0.58977407	2.7716596	-2.7471082	-0.96370655	0.50170594	2.5943193	-2.3304307	-0.3774128	0.69527733	2.9792287	-2.5816898	-0.55733085	0.66709256	2.7590129	-2.7101977	-0.96640629	0.50219971	2.6477587	-2.3243177	-0.40642396	0.75557208	2.9641578	-2.581691	-0.54122037	0.59063238	2.7601523	-2.7103064	-0.97742468	0.46404621	2.6518762	-2.3245373	-0.37916979	0.66729313	2.9655471	-2.581691	-0.54122037	0.59063238	2.7601523	-2.7103064	-0.97742468	0.46404621	2.6518762	-2.3245373	-0.37916979	0.66729313	2.9655471	-2.5817301
18684	-2.5817301	-0.55013478	0.58977407	2.7716596	-2.7471082	-0.96370655	0.50170594	2.5943193	-2.3304307	-0.3774128	0.69527733	2.9792287	-2.5817301	-0.55013478	0.58977407	2.7716596	-2.7471082	-0.96370655	0.50170594	2.5943193	-2.3304307	-0.3774128	0.69527733	2.9792287	-2.5817177	-0.53181106	0.58753127	2.7702413	-2.73418	-1.0458651	0.51310664	2.5945518	-2.3291771	-0.37490469	0.65026414	2.976644	-2.5817301	-0.55013478	0.58977407	2.7716596	-2.7471082	-0.96370655	0.50170594	2.5943193	-2.3304307	-0.3774128	0.69527733	2.9792287	-2.581691
18736	-2.581691	-0.54122037	0.59063238	2.7601523	-2.7103064	-0.97742468	0.46404621	2.6518762	-2.3245373	-0.37916979	0.66729313	2.9655471	-2.581691	-0.54122037	0.59063238	2.7601523	-2.7103064	-0.97742468	0.46404621	2.6518762	-2.3245373	-0.37916979	0.66729313	2.9655471	-2.5816898	-0.55733085	0.66709256	2.7590129	-2.7101977	-0.96640629	0.50219971	2.6477587	-2.3243177	-0.40642396	0.75557208	2.9641578	-2.581691	-0.54122037	0.59063238	2.7601523	-2.7103064	-0.97742468	0.46404621	2.6518762	-2.3245373	-0.37916979	0.66729313	2.9655471	-2.581691
17125	-2.5817301	-0.55013478	0.58977407	2.7716596	-2.7471082	-0.96370655	0.50170594	2.5943193	-2.3304307	-0.3774128	0.69527733	2.9792287	-2.581691	-0.54122037	0.59063238	2.7601523	-2.7103064	-0.97742468	0.46404621	2.6518762	-2.3245373	-0.37916979	0.66729313	2.9655471	-2.5817301	-0.55013478	0.58977407	2.7716596	-2.7471082	-0.96370655	0.50170594	2.5943193	-2.3304307	-0.3774128	0.69527733	2.9792287	-2.5817301	-0.55013478	0.58977407	2.7716596	-2.7471082	-0.96370655	0.50170594	2.5943193	-2.3304307	-0.3774128	0.69527733	2.9792287	-2.5817177
17033	-2.5817177	-0.53181106	0.58753127	2.7702413	-2.73418	-1.0458651	0.51310664	2.5945518	-2.3291771	-0.37490469	0.65026414	2.976644	-2.5817177	-0.53181106	0.58753127	2.7702413	-2.73418	-1.0458651	0.51310664	2.5945518	-2.3291771	-0.37490469	0.65026414	2.976644	-2.5817177	-0.53181106	0.58753127	2.7702413	-2.73418	-1.0458651	0.51310664	2.5945518	-2.3291771	-0.37490469	0.65026414	2.976644	-2.5817177	-0.53181106	0.58753127	2.7702413	-2.73418	-1.0458651	0.51310664	2.5945518	-2.3291771	-0.37490469	0.65026414	2.976644	-2.5816898
16978	-2.5817301	-0.55013478	0.58977407	2.7716596	-2.7471082	-0.96370655	0.50170594	2.5943193	-2.3304307	-0.3774128	0.69527733	2.9792287	-2.5817301	-0.55013478	0.58977407	2.7716596	-2.7471082	-0.96370655	0.50170594	2.5943193	-2.3304307	-0.3774128	0.69527733	2.9792287	-2.5816898	-0.55733085	0.66709256	2.7590129	-2.7101977	-0.96640629	0.50219971	2.6477587	-2.3243177	-0.40642396	0.75557208	2.9641578	-2.581691	-0.54122037	0.59063238	2.7601523	-2.7103064	-0.97742468	0.46404621	2.6518762	-2.3245373	-0.37916979	0.66729313	2.9655471	-2.5816898
18153	-2.5817301	-0.55013478	0.58977407	2.7716596	-2.7471082	-0.96370655	0.50170594	2.5943193	-2.3304307	-0.3774128	0.69527733	2.9792287	-2.581691	-0.54122037	0.59063238	2.7601523	-2.7103064	-0.97742468	0.46404621	2.6518762	-2.3245373	-0.37916979	0.66729313	2.9655471	-2.581691	-0.54122037	0.59063238	2.7601523	-2.7103064	-0.97742468	0.46404621	2.6518762	-2.3245373	-0.37916979	0.66729313	2.9655471	-2.5817301	-0.55013478	0.58977407	2.7716596	-2.7471082	-0.96370655	0.50170594	2.5943193	-2.3304307	-0.3774128	0.69527733	2.9792287	-2.5817177
18320	-2.5816898	-0.55733085	0.66709256	2.7590129	-2.7101977	-0.96640629	0.50219971	2.6477587	-2.3243177	-0.40642396	0.75557208	2.9641578	-2.5817301	-0.55013478	0.58977407	2.7716596	-2.7471082	-0.96370655	0.50170594	2.5943193	-2.3304307	-0.3774128	0.69527733	2.9792287	-2.5817177	-0.53181106	0.58753127	2.7702413	-2.73418	-1.0458651	0.51310664	2.5945518	-2.3291771	-0.37490469	0.65026414	2.976644	-2.5817177	-0.53181106	0.58753127	2.7702413	-2.73418	-1.0458651	0.51310664	2.5945518	-2.3291771	-0.37490469	0.65026414	2.976644	-2.5817301
18660	-2.581691	-0.54122037	0.59063238	2.7601523	-2.7103064	-0.97742468	0.46404621	2.6518762	-2.3245373	-0.37916979	0.66729313	2.9655471	-2.5817177	-0.53181106	0.58753127	2.7702413	-2.73418	-1.0458651	0.51310664	2.5945518	-2.3291771	-0.37490469	0.65026414	2.976644	-2.5817301	-0.55013478	0.58977407	2.7716596	-2.7471082	-0.96370655	0.50170594	2.5943193	-2.3304307	-0.3774128	0.69527733	2.9792287	-2.5817301	-0.55013478	0.58977407	2.7716596	-2.7471082	-0.96370655	0.50170594	2.5943193	-2.3304307	-0.3774128	0.69527733	2.9792287	-2.5816898
16917	-2.581691	-0.54122037	0.59063238	2.7601523	-2.7103064	-0.97742468	0.46404621	2.6518762	-2.3245373	-0.37916979	0.66729313	2.9655471	-2.5817301	-0.55013478	0.58977407	2.7716596	-2.7471082	-0.96370655	0.50170594	2.5943193	-2.3304307	-0.3774128	0.69527733	2.9792287	-2.5817301	-0.55013478	0.58977407	2.7716596	-2.7471082	-0.96370655	0.50170594	2.5943193	-2.3304307	-0.3774128	0.69527733	2.9792287	-2.581691	-0.54122037	0.59063238	2.7601523	-2.7103064	-0.97742468	0.46404621	2.6518762	-2.3245373	-0.37916979	0.66729313	2.9655471	-2.581691
18646	-2.5816898	-0.55733085	0.66709256	2.7590129	-2.7101977	-0.96640629	0.50219971	2.6477587	-2.3243177	-0.40642396	0.75557208	2.9641578	-2.581691	-0.54122037	0.59063238	2.7601523	-2.7103064	-0.97742468	0.46404621	2.6518762	-2.3245373	-0.37916979	0.66729313	2.9655471	-2.5816898	-0.55733085	0.66709256	2.7590129	-2.7101977	-0.96640629	0.50219971	2.6477587	-2.3243177	-0.40642396	0.75557208	2.9641578	-2.5817301	-0.55013478	0.58977407	2.7716596	-2.7471082	-0.96370655	0.50170594	2.5943193	-2.3304307	-0.3774128	0.69527733	2.9792287	-2.581691
16842	-2.581691	-0.54122037	0.59063238	2.7601523	-2.7103064	-0.97742468	0.46404621	2.6518762	-2.3245373	-0.37916979	0.66729313	2.9655471	-2.5817177	-0.53181106	0.58753127	2.7702413	-2.73418	-1.0458651	0.51310664	2.5945518	-2.3291771	-0.37490469	0.65026414	2.976644	-2.5816898	-0.55733085	0.66709256	2.7590129	-2.7101977	-0.96640629	0.50219971	2.6477587	-2.3243177	-0.40642396	0.75557208	2.9641578	-2.5817301	-0.55013478	0.58977407	2.7716596	-2.7471082	-0.96370655	0.50170594	2.5943193	-2.3304307	-0.3774128	0.69527733	2.9792287	-2.5817301
17753	-2.581691	-0.54122037	0.59063238	2.7601523	-2.7103064	-0.97742468	0.46404621	2.6518762	-2.3245373	-0.37916979	0.66729313	2.9655471	-2.5817301	-0.55013478	0.58977407	2.7716596	-2.7471082	-0.96370655	0.50170594	2.5943193	-2.3304307	-0.3774128	0.69527733	2.9792287	-2.5816898	-0.55733085	0.66709256	2.7590129	-2.7101977	-0.96640629	0.50219971	2.6477587	-2.3243177	-0.40642396	0.75557208	2.9641578	-2.581691	-0.54122037	0.59063238	2.7601523	-2.7103064	-0.97742468	0.46404621	2.6518762	-2.3245373	-0.37916979	0.66729313	2.9655471	-2.581691
18493	-2.581691	-0.54122037	0.59063238	2.7601523	-2.7103064	-0.97742468	0.46404621	2.6518762	-2.3245373	-0.37916979	0.66729313	2.9655471	-2.581691	-0.54122037	0.59063238	2.7601523	-2.7103064	-0.97742468	0.46404621	2.6518762	-2.3245373	-0.37916979	0.66729313	2.9655471	-2.581691	-0.54122037	0.59063238	2.7601523	-2.7103064	-0.97742468	0.46404621	2.6518762	-2.3245373	-0.37916979	0.66729313	2.9655471	-2.581691	-0.54122037	0.59063238	2.7601523	-2.7103064	-0.97742468	0.46404621	2.6518762	-2.3245373	-0.37916979	0.66729313	2.9655471	-2.5816898
17716	-2.5817301	-0.55013478	0.58977407	2.7716596	-2.7471082	-0.96370655	0.50170594	2.5943193	-2.3304307	-0.3774128	0.69527733	2.9792287	-2.5817301	-0.55013478	0.58977407	2.7716596	-2.7471082	-0.96370655	0.50170594	2.5943193	-2.3304307	-0.3774128	0.69527733	2.9792287	-2.5817301	-0.55013478	0.58977407	2.7716596	-2.7471082	-0.96370655	0.50170594	2.5943193	-2.3304307	-0.3774128	0.69527733	2.9792287	-2.5817301	-0.55013478	0.58977407	2.7716596	-2.7471082	-0.96370655	0.50170594	2.5943193	-2.3304307	-0.3774128	0.69527733	2.9792287	-2.5816898
18381	-2.581691	-0.54122037	0.59063238	2.7601523	-2.7103064	-0.97742468	0.46404621	2.6518762	-2.3245373	-0.37916979	0.66729313	2.9655471	-2.581691	-0.54122037	0.59063238	2.7601523	-2.7103064	-0.97742468	0.46404621	2.6518762	-2.3245373	-0.37916979	0.66729313	2.9655471	-2.5817301	-0.55013478	0.58977407	2.7716596	-2.7471082	-0.96370655	0.50170594	2.5943193	-2.3304307	-0.3774128	0.69527733	2.9792287	-2.5817177	-0.53181106	0.58753127	2.7702413	-2.73418	-1.0458651	0.51310664	2.5945518	-2.3291771	-0.37490469	0.65026414	2.976644	-2.5817301
18772	-2.581691	-0.54122037	0.59063238	2.7601523	-2.7103064	-0.97742468	0.46404621	2.6518762	-2.3245373	-0.37916979	0.66729313	2.9655471	-2.5816898	-0.55733085	0.66709256	2.7590129	-2.7101977	-0.96640629	0.50219971	2.6477587	-2.3243177	-0.40642396	0.75557208	2.9641578	-2.5816898	-0.55733085	0.66709256	2.7590129	-2.7101977	-0.96640629	0.50219971	2.6477587	-2.3243177	-0.40642396	0.75557208	2.9641578	-2.5816898	-0.55733085	0.66709256	2.7590129	-2.7101977	-0.96640629	0.50219971	2.6477587	-2.3243177	-0.40642396	0.75557208	2.9641578	-2.5817301
18789	-2.5817177	-0.53181106	0.58753127	2.7702413	-2.73418	-1.0458651	0.51310664	2.5945518	-2.3291771	-0.37490469	0.65026414	2.976644	-2.5816898	-0.55733085	0.66709256	2.7590129	-2.7101977	-0.96640629	0.50219971	2.6477587	-2.3243177	-0.40642396	0.75557208	2.9641578	-2.5817301	-0.55013478	0.58977407	2.7716596	-2.7471082	-0.96370655	0.50170594	2.5943193	-2.3304307	-0.3774128	0.69527733	2.9792287	-2.5816898	-0.55733085	0.66709256	2.7590129	-2.7101977	-0.96640629	0.50219971	2.6477587	-2.3243177	-0.40642396	0.75557208	2.9641578	-2.5817177
18513	-2.5817177	-0.53181106	0.58753127	2.7702413	-2.73418	-1.0458651	0.51310664	2.5945518	-2.3291771	-0.37490469	0.65026414	2.976644	-2.5817301	-0.55013478	0.58977407	2.7716596	-2.7471082	-0.96370655	0.50170594	2.5943193	-2.3304307	-0.3774128	0.69527733	2.9792287	-2.5817301	-0.55013478	0.58977407	2.7716596	-2.7471082	-0.96370655	0.50170594	2.5943193	-2.3304307	-0.3774128	0.69527733	2.9792287	-2.5817177	-0.53181106	0.58753127	2.7702413	-2.73418	-1.0458651	0.51310664	2.5945518	-2.3291771	-0.37490469	0.65026414	2.976644	-2.5817301
17551	-2.581691	-0.54122037	0.59063238	2.7601523	-2.7103064	-0.97742468	0.46404621	2.6518762	-2.3245373	-0.37916979	0.66729313	2.9655471	-2.5817177	-0.53181106	0.58753127	2.7702413	-2.73418	-1.0458651	0.51310664	2.5945518	-2.3291771	-0.37490469	0.65026414	2.976644	-2.5817177	-0.53181106	0.58753127	2.7702413	-2.73418	-1.0458651	0.51310664	2.5945518	-2.3291771	-0.37490469	0.65026414	2.976644	-2.5817301	-0.55013478	0.58977407	2.7716596	-2.7471082	-0.96370655	0.50170594	2.5943193	-2.3304307	-0.3774128	0.69527733	2.9792287	-2.5817177
18117	-2.581691	-0.54122037	0.59063238	2.7601523	-2.7103064	-0.97742468	0.46404621	2.6518762	-2.3245373	-0.37916979	0.66729313	2.9655471	-2.581691	-0.54122037	0.59063238	2.7601523	-2.7103064	-0.97742468	0.46404621	2.6518762	-2.3245373	-0.37916979	0.66729313	2.9655471	-2.5816898	-0.55733085	0.66709256	2.7590129	-2.7101977	-0.96640629	0.50219971	2.6477587	-2.3243177	-0.40642396	0.75557208	2.9641578	-2.5817301	-0.55013478	0.58977407	2.7716596	-2.7471082	-0.96370655	0.50170594	2.5943193	-2.3304307	-0.3774128	0.69527733	2.9792287	-2.581691
19912	-2.581691	-0.54122037	0.59063238	2.7601523	-2.7103064	-0.97742468	0.46404621	2.6518762	-2.3245373	-0.37916979	0.66729313	2.9655471	-2.5816898	-0.55733085	0.66709256	2.7590129	-2.7101977	-0.96640629	0.50219971	2.6477587	-2.3243177	-0.40642396	0.75557208	2.9641578	-2.5817177	-0.53181106	0.58753127	2.7702413	-2.73418	-1.0458651	0.51310664	2.5945518	-2.3291771	-0.37490469	0.65026414	2.976644	-2.5817177	-0.53181106	0.58753127	2.7702413	-2.73418	-1.0458651	0.51310664	2.5945518	-2.3291771	-0.37490469	0.65026414	2.976644	-2.5816898
18144	-2.5816898	-0.55733085	0.66709256	2.7590129	-2.7101977	-0.96640629	0.50219971	2.6477587	-2.3243177	-0.40642396	0.75557208	2.9641578	-2.5817177	-0.53181106	0.58753127	2.7702413	-2.73418	-1.0458651	0.51310664	2.5945518	-2.3291771	-0.37490469	0.65026414	2.976644	-2.5817177	-0.53181106	0.58753127	2.7702413	-2.73418	-1.0458651	0.51310664	2.5945518	-2.3291771	-0.37490469	0.65026414	2.976644	-2.5816898	-0.55733085	0.66709256	2.7590129	-2.7101977	-0.96640629	0.50219971	2.6477587	-2.3243177	-0.40642396	0.75557208	2.9641578	-2.5817301
17966	-2.5817301	-0.55013478	0.58977407	2.7716596	-2.7471082	-0.96370655	0.50170594	2.5943193	-2.3304307	-0.3774128	0.69527733	2.9792287	-2.581691	-0.54122037	0.59063238	2.7601523	-2.7103064	-0.97742468	0.46404621	2.6518762	-2.3245373	-0.37916979	0.66729313	2.9655471	-2.5817177	-0.53181106	0.58753127	2.7702413	-2.73418	-1.0458651	0.51310664	2.5945518	-2.3291771	-0.37490469	0.65026414	2.976644	-2.581691	-0.54122037	0.59063238	2.7601523	-2.7103064	-0.97742468	0.46404621	2.6518762	-2.3245373	-0.37916979	0.66729313	2.9655471	-2.5817177
18420	-2.581691	-0.54122037	0.59063238	2.7601523	-2.7103064	-0.97742468	0.46404621	2.6518762	-2.3245373	-0.37916979	0.66729313	2.9655471	-2.5817301	-0.55013478	0.58977407	2.7716596	-2.7471082	-0.96370655	0.50170594	2.5943193	-2.3304307	-0.3774128	0.69527733	2.9792287	-2.5817301	-0.55013478	0.58977407	2.7716596	-2.7471082	-0.96370655	0.50170594	2.5943193	-2.3304307	-0.3774128	0.69527733	2.9792287	-2.5817177	-0.53181106	0.58753127	2.7702413	-2.73418	-1.0458651	0.51310664	2.5945518	-2.3291771	-0.37490469	0.65026414	2.976644	-2.5817301
19781	-2.581691	-0.54122037	0.59063238	2.7601523	-2.7103064	-0.97742468	0.46404621	2.6518762	-2.3245373	-0.37916979	0.66729313	2.9655471	-2.5817301	-0.55013478	0.58977407	2.7716596	-2.7471082	-0.96370655	0.50170594	2.5943193	-2.3304307	-0.3774128	0.69527733	2.9792287	-2.5816898	-0.55733085	0.66709256	2.7590129	-2.7101977	-0.96640629	0.50219971	2.6477587	-2.3243177	-0.40642396	0.75557208	2.9641578	-2.581691	-0.54122037	0.59063238	2.7601523	-2.7103064	-0.97742468	0.46404621	2.6518762	-2.3245373	-0.37916979	0.66729313	2.9655471	-2.5817177
19888	-2.5817301	-0.55013478	0.58977407	2.7716596	-2.7471082	-0.96370655	0.50170594	2.5943193	-2.3304307	-0.3774128	0.69527733	2.9792287	-2.5817301	-0.55013478	0.58977407	2.7716596	-2.7471082	-0.96370655	0.50170594	2.5943193	-2.3304307	-0.3774128	0.69527733	2.9792287	-2.5817177	-0.53181106	0.58753127	2.7702413	-2.73418	-1.0458651	0.51310664	2.5945518	-2.3291771	-0.37490469	0.65026414	2.976644	-2.5817301	-0.55013478	0.58977407	2.7716596	-2.7471082	-0.96370655	0.50170594	2.5943193	-2.3304307	-0.3774128	0.69527733	2.9792287	-2.5817301
18586	-2.5816898	-0.55733085	0.66709256	2.7590129	-2.7101977	-0.96640629	0.50219971	2.6477587	-2.3243177	-0.40642396	0.75557208	2.9641578	-2.5816898	-0.55733085	0.66709256	2.7590129	-2.7101977	-0.96640629	0.50219971	2.6477587	-2.3243177	-0.40642396	0.75557208	2.9641578	-2.5817301	-0.55013478	0.58977407	2.7716596	-2.7471082	-0.96370655	0.50170594	2.5943193	-2.3304307	-0.3774128	0.69527733	2.9792287	-2.5816898	-0.55733085	0.66709256	2.7590129	-2.7101977	-0.96640629	0.50219971	2.6477587	-2.3243177	-0.40642396	0.75557208	2.9641578	-2.581691
17898	-2.5817177	-0.53181106	0.58753127	2.7702413	-2.73418	-1.0458651	0.51310664	2.5945518	-2.3291771	-0.37490469	0.65026414	2.976644	-2.5817177	-0.53181106	0.58753127	2.7702413	-2.73418	-1.0458651	0.51310664	2.5945518	-2.3291771	-0.37490469	0.65026414	2.976644	-2.5817301	-0.55013478	0.58977407	2.7716596	-2.7471082	-0.96370655	0.50170594	2.5943193	-2.3304307	-0.3774128	0.69527733	2.9792287	-2.5817177	-0.53181106	0.58753127	2.7702413	-2.73418	-1.0458651	0.51310664	2.5945518	-2.3291771	-0.37490469	0.65026414	2.976644	-2.581691
19460	-2.581691	-0.54122037	0.59063238	2.7601523	-2.7103064	-0.97742468	0.46404621	2.6518762	-2.3245373	-0.37916979	0.66729313	2.9655471	-2.5817177	-0.53181106	0.58753127	2.7702413	-2.73418	-1.0458651	0.51310664	2.5945518	-2.3291771	-0.37490469	0.65026414	2.976644	-2.5817177	-0.53181106	0.58753127	2.7702413	-2.73418	-1.0458651	0.51310664	2.5945518	-2.3291771	-0.37490469	0.65026414	2.976644	-2.581691	-0.54122037	0.59063238	2.7601523	-2.7103064	-0.97742468	0.46404621	2.6518762	-2.3245373	-0.37916979	0.66729313	2.9655471	-2.5816898
19017	-2.5817177	-0.53181106	0.58753127	2.7702413	-2.73418	-1.0458651	0.51310664	2.5945518	-2.3291771	-0.37490469	0.65026414	2.976644	-2.5817177	-0.53181106	0.58753127	2.7702413	-2.73418	-1.0458651	0.51310664	2.5945518	-2.3291771	-0.37490469	0.65026414	2.976644	-2.5817301	-0.55013478	0.58977407	2.7716596	-2.7471082	-0.96370655	0.50170594	2.5943193	-2.3304307	-0.3774128	0.69527733	2.9792287	-2.5817177	-0.53181106	0.58753127	2.7702413	-2.73418	-1.0458651	0.51310664	2.5945518	-2.3291771	-0.37490469	0.65026414	2.976644	-2.5816898
19900	-2.5817301	-0.55013478	0.58977407	2.7716596	-2.7471082	-0.96370655	0.50170594	2.5943193	-2.3304307	-0.3774128	0.69527733	2.9792287	-2.5817177	-0.53181106	0.58753127	2.7702413	-2.73418	-1.0458651	0.51310664	2.5945518	-2.3291771	-0.37490469	0.65026414	2.976644	-2.5817301	-0.55013478	0.58977407	2.7716596	-2.7471082	-0.96370655	0.50170594	2.5943193	-2.3304307	-0.3774128	0.69527733	2.9792287	-2.5817177	-0.53181106	0.58753127	2.7702413	-2.73418	-1.0458651	0.51310664	2.5945518	-2.3291771	-0.37490469	0.65026414	2.976644	-2.5816898
17276	-2.581691	-0.54122037	0.59063238	2.7601523	-2.7103064	-0.97742468	0.46404621	2.6518762	-2.3245373	-0.37916979	0.66729313	2.9655471	-2.5817301	-0.55013478	0.58977407	2.7716596	-2.7471082	-0.96370655	0.50170594	2.5943193	-2.3304307	-0.3774128	0.69527733	2.9792287	-2.581691	-0.54122037	0.59063238	2.7601523	-2.7103064	-0.97742468	0.46404621	2.6518762	-2.3245373	-0.37916979	0.66729313	2.9655471	-2.5816898	-0.55733085	0.66709256	2.7590129	-2.7101977	-0.96640629	0.50219971	2.6477587	-2.3243177	-0.40642396	0.75557208	2.9641578	-2.581691
19466	-2.581691	-0.54122037	0.59063238	2.7601523	-2.7103064	-0.97742468	0.46404621	2.6518762	-2.3245373	-0.37916979	0.66729313	2.9655471	-2.581691	-0.54122037	0.59063238	2.7601523	-2.7103064	-0.97742468	0.46404621	2.6518762	-2.3245373	-0.37916979	0.66729313	2.9655471	-2.5817177	-0.53181106	0.58753127	2.7702413	-2.73418	-1.0458651	0.51310664	2.5945518	-2.3291771	-0.37490469	0.65026414	2.976644	-2.5817177	-0.53181106	0.58753127	2.7702413	-2.73418	-1.0458651	0.51310664	2.5945518	-2.3291771	-0.37490469	0.65026414	2.976644	-2.5817301
17907	-2.5817301	-0.55013478	0.58977407	2.7716596	-2.7471082	-0.96370655	0.50170594	2.5943193	-2.3304307	-0.3774128	0.69527733	2.9792287	-2.5817177	-0.53181106	0.58753127	2.7702413	-2.73418	-1.0458651	0.51310664	2.5945518	-2.3291771	-0.37490469	0.65026414	2.976644	-2.5817177	-0.53181106	0.58753127	2.7702413	-2.73418	-1.0458651	0.51310664	2.5945518	-2.3291771	-0.37490469	0.65026414	2.976644	-2.581691	-0.54122037	0.59063238	2.7601523	-2.7103064	-0.97742468	0.46404621	2.6518762	-2.3245373	-0.37916979	0.66729313	2.9655471	-2.5816898
17162	-2.5816898	-0.55733085	0.66709256	2.7590129	-2.7101977	-0.96640629	0.50219971	2.6477587	-2.3243177	-0.40642396	0.75557208	2.9641578	-2.5817177	-0.53181106	0.58753127	2.7702413	-2.73418	-1.0458651	0.51310664	2.5945518	-2.3291771	-0.37490469	0.65026414	2.976644	-2.5816898	-0.55733085	0.66709256	2.7590129	-2.7101977	-0.96640629	0.50219971	2.6477587	-2.3243177	-0.40642396	0.75557208	2.9641578	-2.5817177	-0.53181106	0.58753127	2.7702413	-2.73418	-1.0458651	0.51310664	2.5945518	-2.3291771	-0.37490469	0.65026414	2.976644	-2.5816898
18413	-2.5816898	-0.55733085	0.66709256	2.7590129	-2.7101977	-0.96640629	0.50219971	2.6477587	-2.3243177	-0.40642396	0.75557208	2.9641578	-2.581691	-0.54122037	0.59063238	2.7601523	-2.7103064	-0.97742468	0.46404621	2.6518762	-2.3245373	-0.37916979	0.66729313	2.9655471	-2.5817177	-0.53181106	0.58753127	2.7702413	-2.73418	-1.0458651	0.51310664	2.5945518	-2.3291771	-0.37490469	0.65026414	2.976644	-2.5817177	-0.53181106	0.58753127	2.7702413	-2.73418	-1.0458651	0.51310664	2.5945518	-2.3291771	-0.37490469	0.65026414	2.976644	-2.5817301
17604	-2.581691	-0.54122037	0.59063238	2.7601523	-2.7103064	-0.97742468	0.46404621	2.6518762	-2.3245373	-0.37916979	0.66729313	2.9655471	-2.5816898	-0.55733085	0.66709256	2.7590129	-2.7101977	-0.96640629	0.50219971	2.6477587	-2.3243177	-0.40642396	0.75557208	2.9641578	-2.5816898	-0.55733085	0.66709256	2.7590129	-2.7101977	-0.96640629	0.50219971	2.6477587	-2.3243177	-0.40642396	0.75557208	2.9641578	-2.581691	-0.54122037	0.59063238	2.7601523	-2.7103064	-0.97742468	0.46404621	2.6518762	-2.3245373	-0.37916979	0.66729313	2.9655471	-2.5817177
16876	-2.5816898	-0.55733085	0.66709256	2.7590129	-2.7101977	-0.96640629	0.50219971	2.6477587	-2.3243177	-0.40642396	0.75557208	2.9641578	-2.5817301	-0.55013478	0.58977407	2.7716596	-2.7471082	-0.96370655	0.50170594	2.5943193	-2.3304307	-0.3774128	0.69527733	2.9792287	-2.581691	-0.54122037	0.59063238	2.7601523	-2.7103064	-0.97742468	0.46404621	2.6518762	-2.3245373	-0.37916979	0.66729313	2.9655471	-2.5817177	-0.53181106	0.58753127	2.7702413	-2.73418	-1.0458651	0.51310664	2.5945518	-2.3291771	-0.37490469	0.65026414	2.976644	-2.5816898
18774	-2.5817301	-0.55013478	0.58977407	2.7716596	-2.7471082	-0.96370655	0.50170594	2.5943193	-2.3304307	-0.3774128	0.69527733	2.9792287	-2.5817177	-0.53181106	0.58753127	2.7702413	-2.73418	-1.0458651	0.51310664	2.5945518	-2.3291771	-0.37490469	0.65026414	2.976644	-2.5817301	-0.55013478	0.58977407	2.7716596	-2.7471082	-0.96370655	0.50170594	2.5943193	-2.3304307	-0.3774128	0.69527733	2.9792287	-2.5816898	-0.55733085	0.66709256	2.7590129	-2.7101977	-0.96640629	0.50219971	2.6477587	-2.3243177	-0.40642396	0.75557208	2.9641578	-2.581691
17451	-2.5817177	-0.53181106	0.58753127	2.7702413	-2.73418	-1.0458651	0.51310664	2.5945518	-2.3291771	-0.37490469	0.65026414	2.976644	-2.5817301	-0.55013478	0.58977407	2.7716596	-2.7471082	-0.96370655	0.50170594	2.5943193	-2.3304307	-0.3774128	0.69527733	2.9792287	-2.5817301	-0.55013478	0.58977407	2.7716596	-2.7471082	-0.96370655	0.50170594	2.5943193	-2.3304307	-0.3774128	0.69527733	2.9792287	-2.5817177	-0.53181106	0.58753127	2.7702413	-2.73418	-1.0458651	0.51310664	2.5945518	-2.3291771	-0.37490469	0.65026414	2.976644	-2.5817177
18571	-2.581691	-0.54122037	0.59063238	2.7601523	-2.7103064	-0.97742468	0.46404621	2.6518762	-2.3245373	-0.37916979	0.66729313	2.9655471	-2.581691	-0.54122037	0.59063238	2.7601523	-2.7103064	-0.97742468	0.46404621	2.6518762	-2.3245373	-0.37916979	0.66729313	2.9655471	-2.581691	-0.54122037	0.59063238	2.7601523	-2.7103064	-0.97742468	0.46404621	2.6518762	-2.3245373	-0.37916979	0.66729313	2.9655471	-2.5816898	-0.55733085	0.66709256	2.7590129	-2.7101977	-0.96640629	0.50219971	2.6477587	-2.3243177	-0.40642396	0.75557208	2.9641578	-2.581691
18054	-2.5816898	-0.55733085	0.66709256	2.7590129	-2.7101977	-0.96640629	0.50219971	2.6477587	-2.3243177	-0.40642396	0.75557208	2.9641578	-2.5817301	-0.55013478	0.58977407	2.7716596	-2.7471082	-0.96370655	0.50170594	2.5943193	-2.3304307	-0.3774128	0.69527733	2.9792287	-2.5816898	-0.55733085	0.66709256	2.7590129	-2.7101977	-0.96640629	0.50219971	2.6477587	-2.3243177	-0.40642396	0.75557208	2.9641578	-2.5817177	-0.53181106	0.58753127	2.7702413	-2.73418	-1.0458651	0.51310664	2.5945518	-2.3291771	-0.37490469	0.65026414	2.976644	-2.5817177
18363	-2.5817177	-0.53181106	0.58753127	2.7702413	-2.73418	-1.0458651	0.51310664	2.5945518	-2.3291771	-0.37490469	0.65026414	2.976644	-2.5816898	-0.55733085	0.66709256	2.7590129	-2.7101977	-0.96640629	0.50219971	2.6477587	-2.3243177	-0.40642396	0.75557208	2.9641578	-2.5817301	-0.55013478	0.58977407	2.7716596	-2.7471082	-0.96370655	0.50170594	2.5943193	-2.3304307	-0.3774128	0.69527733	2.9792287	-2.5816898	-0.55733085	0.66709256	2.7590129	-2.7101977	-0.96640629	0.50219971	2.6477587	-2.3243177	-0.40642396	0.75557208	2.9641578	-2.5817301
17218	-2.581691	-0.54122037	0.59063238	2.7601523	-2.7103064	-0.97742468	0.46404621	2.6518762	-2.3245373	-0.37916979	0.66729313	2.9655471	-2.5817177	-0.53181106	0.58753127	2.7702413	-2.73418	-1.0458651	0.51310664	2.5945518	-2.3291771	-0.37490469	0.65026414	2.976644	-2.581691	-0.54122037	0.59063238	2.7601523	-2.7103064	-0.97742468	0.46404621	2.6518762	-2.3245373	-0.37916979	0.66729313	2.9655471	-2.5817301	-0.55013478	0.58977407	2.7716596	-2.7471082	-0.96370655	0.50170594	2.5943193	-2.3304307	-0.3774128	0.69527733	2.9792287	-2.5816898
18045	-2.581691	-0.54122037	0.59063238	2.7601523	-2.7103064	-0.97742468	0.46404621	2.6518762	-2.3245373	-0.37916979	0.66729313	2.9655471	-2.581691	-0.54122037	0.59063238	2.7601523	-2.7103064	-0.97742468	0.46404621	2.6518762	-2.3245373	-0.37916979	0.66729313	2.9655471	-2.5816898	-0.55733085	0.66709256	2.7590129	-2.7101977	-0.96640629	0.50219971	2.6477587	-2.3243177	-0.40642396	0.75557208	2.9641578	-2.5816898	-0.55733085	0.66709256	2.7590129	-2.7101977	-0.96640629	0.50219971	2.6477587	-2.3243177	-0.40642396	0.75557208	2.9641578	-2.5817177
18793	-2.5817177	-0.53181106	0.58753127	2.7702413	-2.73418	-1.0458651	0.51310664	2.5945518	-2.3291771	-0.37490469	0.65026414	2.976644	-2.5817301	-0.55013478	0.58977407	2.7716596	-2.7471082	-0.96370655	0.50170594	2.5943193	-2.3304307	-0.3774128	0.69527733	2.9792287	-2.5817177	-0.53181106	0.58753127	2.7702413	-2.73418	-1.0458651	0.51310664	2.5945518	-2.3291771	-0.37490469	0.65026414	2.976644	-2.5817301	-0.55013478	0.58977407	2.7716596	-2.7471082	-0.96370655	0.50170594	2.5943193	-2.3304307	-0.3774128	0.69527733	2.9792287	-2.5817177
18649	-2.5816898	-0.55733085	0.66709256	2.7590129	-2.7101977	-0.96640629	0.50219971	2.6477587	-2.3243177	-0.40642396	0.75557208	2.9641578	-2.5817177	-0.53181106	0.58753127	2.7702413	-2.73418	-1.0458651	0.51310664	2.5945518	-2.3291771	-0.37490469	0.65026414	2.976644	-2.5817301	-0.55013478	0.58977407	2.7716596	-2.7471082	-0.96370655	0.50170594	2.5943193	-2.3304307	-0.3774128	0.69527733	2.9792287	-2.5817177	-0.53181106	0.58753127	2.7702413	-2.73418	-1.0458651	0.51310664	2.5945518	-2.3291771	-0.37490469	0.65026414	2.976644	-2.5817177
17589	-2.5817177	-0.53181106	0.58753127	2.7702413	-2.73418	-1.0458651	0.51310664	2.5945518	-2.3291771	-0.37490469	0.65026414	2.976644	-2.5816898	-0.55733085	0.66709256	2.7590129	-2.7101977	-0.96640629	0.50219971	2.6477587	-2.3243177	-0.40642396	0.75557208	2.9641578	-2.5817301	-0.55013478	0.58977407	2.7716596	-2.7471082	-0.96370655	0.50170594	2.5943193	-2.3304307	-0.3774128	0.69527733	2.9792287	-2.5816898	-0.55733085	0.66709256	2.7590129	-2.7101977	-0.96640629	0.50219971	2.6477587	-2.3243177	-0.40642396	0.75557208	2.9641578	-2.5816898
18562	-2.5816898	-0.55733085	0.66709256	2.7590129	-2.7101977	-0.96640629	0.50219971	2.6477587	-2.3243177	-0.40642396	0.75557208	2.9641578	-2.5817177	-0.53181106	0.58753127	2.7702413	-2.73418	-1.0458651	0.51310664	2.5945518	-2.3291771	-0.37490469	0.65026414	2.976644	-2.5816898	-0.55733085	0.66709256	2.7590129	-2.7101977	-0.96640629	0.50219971	2.6477587	-2.3243177	-0.40642396	0.75557208	2.9641578	-2.5817177	-0.53181106	0.58753127	2.7702413	-2.73418	-1.0458651	0.51310664	2.5945518	-2.3291771	-0.37490469	0.65026414	2.976644	-2.5817301
17530	-2.581691	-0.54122037	0.59063238	2.7601523	-2.7103064	-0.97742468	0.46404621	2.6518762	-2.3245373	-0.37916979	0.66729313	2.9655471	-2.581691	-0.54122037	0.59063238	2.7601523	-2.7103064	-0.97742468	0.46404621	2.6518762	-2.3245373	-0.37916979	0.66729313	2.9655471	-2.5816898	-0.55733085	0.66709256	2.7590129	-2.7101977	-0.96640629	0.50219971	2.6477587	-2.3243177	-0.40642396	0.75557208	2.9641578	-2.581691	-0.54122037	0.59063238	2.7601523	-2.7103064	-0.97742468	0.46404621	2.6518762	-2.3245373	-0.37916979	0.66729313	2.9655471	-2.581691
17236	-2.5816898	-0.55733085	0.66709256	2.7590129	-2.7101977	-0.96640629	0.50219971	2.6477587	-2.3243177	-0.40642396	0.75557208	2.9641578	-2.581691	-0.54122037	0.59063238	2.7601523	-2.7103064	-0.97742468	0.46404621	2.6518762	-2.3245373	-0.37916979	0.66729313	2.9655471	-2.5816898	-0.55733085	0.66709256	2.7590129	-2.7101977	-0.96640629	0.50219971	2.6477587	-2.3243177	-0.40642396	0.75557208	2.9641578	-2.5817301	-0.55013478	0.58977407	2.7716596	-2.7471082	-0.96370655	0.50170594	2.5943193	-2.3304307	-0.3774128	0.69527733	2.9792287	-2.581691
17868	-2.5817177	-0.53181106	0.58753127	2.7702413	-2.73418	-1.0458651	0.51310664	2.5945518	-2.3291771	-0.37490469	0.65026414	2.976644	-2.5817177	-0.53181106	0.58753127	2.7702413	-2.73418	-1.0458651	0.51310664	2.5945518	-2.3291771	-0.37490469	0.65026414	2.976644	-2.5817301	-0.55013478	0.58977407	2.7716596	-2.7471082	-0.96370655	0.50170594	2.5943193	-2.3304307	-0.3774128	0.69527733	2.9792287	-2.5817177	-0.53181106	0.58753127	2.7702413	-2.73418	-1.0458651	0.51310664	2.5945518	-2.3291771	-0.37490469	0.65026414	2.976644	-2.5817301
19422	-2.5817177	-0.53181106	0.58753127	2.7702413	-2.73418	-1.0458651	0.51310664	2.5945518	-2.3291771	-0.37490469	0.65026414	2.976644	-2.5816898	-0.55733085	0.66709256	2.7590129	-2.7101977	-0.96640629	0.50219971	2.6477587	-2.3243177	-0.40642396	0.75557208	2.9641578	-2.581691	-0.54122037	0.59063238	2.7601523	-2.7103064	-0.97742468	0.46404621	2.6518762	-2.3245373	-0.37916979	0.66729313	2.9655471	-2.5816898	-0.55733085	0.66709256	2.7590129	-2.7101977	-0.96640629	0.50219971	2.6477587	-2.3243177	-0.40642396	0.75557208	2.9641578	-2.5816898
17990	-2.5817301	-0.55013478	0.58977407	2.7716596	-2.7471082	-0.96370655	0.50170594	2.5943193	-2.3304307	-0.3774128	0.69527733	2.9792287	-2.5817301	-0.55013478	0.58977407	2.7716596	-2.7471082	-0.96370655	0.50170594	2.5943193	-2.3304307	-0.3774128	0.69527733	2.9792287	-2.581691	-0.54122037	0.59063238	2.7601523	-2.7103064	-0.97742468	0.46404621	2.6518762	-2.3245373	-0.37916979	0.66729313	2.9655471	-2.5817301	-0.55013478	0.58977407	2.7716596	-2.7471082	-0.96370655	0.50170594	2.5943193	-2.3304307	-0.3774128	0.69527733	2.9792287	-2.581691
17873	-2.5817177	-0.53181106	0.58753127	2.7702413	-2.73418	-1.0458651	0.51310664	2.5945518	-2.3291771	-0.37490469	0.65026414	2.976644	-2.5816898	-0.55733085	0.66709256	2.7590129	-2.7101977	-0.96640629	0.50219971	2.6477587	-2.3243177	-0.40642396	0.75557208	2.9641578	-2.5817301	-0.55013478	0.58977407	2.7716596	-2.7471082	-0.96370655	0.50170594	2.5943193	-2.3304307	-0.3774128	0.69527733	2.9792287	-2.5817301	-0.55013478	0.58977407	2.7716596	-2.7471082	-0.96370655	0.50170594	2.5943193	-2.3304307	-0.3774128	0.69527733	2.9792287	-2.581691
18394	-2.5816898	-0.55733085	0.66709256	2.7590129	-2.7101977	-0.96640629	0.50219971	2.6477587	-2.3243177	-0.40642396	0.75557208	2.9641578	-2.5816898	-0.55733085	0.66709256	2.7590129	-2.7101977	-0.96640629	0.50219971	2.6477587	-2.3243177	-0.40642396	0.75557208	2.9641578	-2.581691	-0.54122037	0.59063238	2.7601523	-2.7103064	-0.97742468	0.46404621	2.6518762	-2.3245373	-0.37916979	0.66729313	2.9655471	-2.5816898	-0.55733085	0.66709256	2.7590129	-2.7101977	-0.96640629	0.50219971	2.6477587	-2.3243177	-0.40642396	0.75557208	2.9641578	-2.5817177
18044	-2.5817301	-0.55013478	0.58977407	2.7716596	-2.7471082	-0.96370655	0.50170594	2.5943193	-2.3304307	-0.3774128	0.69527733	2.9792287	-2.5817177	-0.53181106	0.58753127	2.7702413	-2.73418	-1.0458651	0.51310664	2.5945518	-2.3291771	-0.37490469	0.65026414	2.976644	-2.581691	-0.54122037	0.59063238	2.7601523	-2.7103064	-0.97742468	0.46404621	2.6518762	-2.3245373	-0.37916979	0.66729313	2.9655471	-2.581691	-0.54122037	0.59063238	2.7601523	-2.7103064	-0.97742468	0.46404621	2.6518762	-2.3245373	-0.37916979	0.66729313	2.9655471	-2.5816898
17129	-2.5817301	-0.55013478	0.58977407	2.7716596	-2.7471082	-0.96370655	0.50170594	2.5943193	-2.3304307	-0.3774128	0.69527733	2.9792287	-2.5817177	-0.53181106	0.58753127	2.7702413	-2.73418	-1.0458651	0.51310664	2.5945518	-2.3291771	-0.37490469	0.65026414	2.976644	-2.5817301	-0.55013478	0.58977407	2.7716596	-2.7471082	-0.96370655	0.50170594	2.5943193	-2.3304307	-0.3774128	0.69527733	2.9792287	-2.581691	-0.54122037	0.59063238	2.7601523	-2.7103064	-0.97742468	0.46404621	2.6518762	-2.3245373	-0.37916979	0.66729313	2.9655471	-2.5817177
19916	-2.581691	-0.54122037	0.59063238	2.7601523	-2.7103064	-0.97742468	0.46404621	2.6518762	-2.3245373	-0.37916979	0.66729313	2.9655471	-2.581691	-0.54122037	0.59063238	2.7601523	-2.7103064	-0.97742468	0.46404621	2.6518762	-2.3245373	-0.37916979	0.66729313	2.9655471	-2.5817301	-0.55013478	0.58977407	2.7716596	-2.7471082	-0.96370655	0.50170594	2.5943193	-2.3304307	-0.3774128	0.69527733	2.9792287	-2.581691	-0.54122037	0.59063238	2.7601523	-2.7103064	-0.97742468	0.46404621	2.6518762	-2.3245373	-0.37916979	0.66729313	2.9655471	-2.581691
19721	-2.581691	-0.54122037	0.59063238	2.7601523	-2.7103064	-0.97742468	0.46404621	2.6518762	-2.3245373	-0.37916979	0.66729313	2.9655471	-2.581691	-0.54122037	0.59063238	2.7601523	-2.7103064	-0.97742468	0.46404621	2.6518762	-2.3245373	-0.37916979	0.66729313	2.9655471	-2.581691	-0.54122037	0.59063238	2.7601523	-2.7103064	-0.97742468	0.46404621	2.6518762	-2.3245373	-0.37916979	0.66729313	2.9655471	-2.5817177	-0.53181106	0.58753127	2.7702413	-2.73418	-1.0458651	0.51310664	2.5945518	-2.3291771	-0.37490469	0.65026414	2.976644	-2.581691
19823	-2.5817301	-0.55013478	0.58977407	2.7716596	-2.7471082	-0.96370655	0.50170594	2.5943193	-2.3304307	-0.3774128	0.69527733	2.9792287	-2.5817177	-0.53181106	0.58753127	2.7702413	-2.73418	-1.0458651	0.51310664	2.5945518	-2.3291771	-0.37490469	0.65026414	2.976644	-2.581691	-0.54122037	0.59063238	2.7601523	-2.7103064	-0.97742468	0.46404621	2.6518762	-2.3245373	-0.37916979	0.66729313	2.9655471	-2.5816898	-0.55733085	0.66709256	2.7590129	-2.7101977	-0.96640629	0.50219971	2.6477587	-2.3243177	-0.40642396	0.75557208	2.9641578	-2.581691
19835	-2.5817301	-0.55013478	0.58977407	2.7716596	-2.7471082	-0.96370655	0.50170594	2.5943193	-2.3304307	-0.3774128	0.69527733	2.9792287	-2.581691	-0.54122037	0.59063238	2.7601523	-2.7103064	-0.97742468	0.46404621	2.6518762	-2.3245373	-0.37916979	0.66729313	2.9655471	-2.5817301	-0.55013478	0.58977407	2.7716596	-2.7471082	-0.96370655	0.50170594	2.5943193	-2.3304307	-0.3774128	0.69527733	2.9792287	-2.5817177	-0.53181106	0.58753127	2.7702413	-2.73418	-1.0458651	0.51310664	2.5945518	-2.3291771	-0.37490469	0.65026414	2.976644	-2.5817177
18322	-2.5816898	-0.55733085	0.66709256	2.7590129	-2.7101977	-0.96640629	0.50219971	2.6477587	-2.3243177	-0.40642396	0.75557208	2.9641578	-2.5817301	-0.55013478	0.58977407	2.7716596	-2.7471082	-0.96370655	0.50170594	2.5943193	-2.3304307	-0.3774128	0.69527733	2.9792287	-2.5817177	-0.53181106	0.58753127	2.7702413	-2.73418	-1.0458651	0.51310664	2.5945518	-2.3291771	-0.37490469	0.65026414	2.976644	-2.5817301	-0.55013478	0.58977407	2.7716596	-2.7471082	-0.96370655	0.50170594	2.5943193	-2.3304307	-0.3774128	0.69527733	2.9792287	-2.581691
16903	-2.581691	-0.54122037	0.59063238	2.7601523	-2.7103064	-0.97742468	0.46404621	2.6518762	-2.3245373	-0.37916979	0.66729313	2.9655471	-2.5817301	-0.55013478	0.58977407	2.7716596	-2.7471082	-0.96370655	0.50170594	2.5943193	-2.3304307	-0.3774128	0.69527733	2.9792287	-2.5817177	-0.53181106	0.58753127	2.7702413	-2.73418	-1.0458651	0.51310664	2.5945518	-2.3291771	-0.37490469	0.65026414	2.976644	-2.5817177	-0.53181106	0.58753127	2.7702413	-2.73418	-1.0458651	0.51310664	2.5945518	-2.3291771	-0.37490469	0.65026414	2.976644	-2.5817177
18812	-2.5816898	-0.55733085	0.66709256	2.7590129	-2.7101977	-0.96640629	0.50219971	2.6477587	-2.3243177	-0.40642396	0.75557208	2.9641578	-2.581691	-0.54122037	0.59063238	2.7601523	-2.7103064	-0.97742468	0.46404621	2.6518762	-2.3245373	-0.37916979	0.66729313	2.9655471	-2.5816898	-0.55733085	0.66709256	2.7590129	-2.7101977	-0.96640629	0.50219971	2.6477587	-2.3243177	-0.40642396	0.75557208	2.9641578	-2.581691	-0.54122037	0.59063238	2.7601523	-2.7103064	-0.97742468	0.46404621	2.6518762	-2.3245373	-0.37916979	0.66729313	2.9655471	-2.5816898
17850	-2.5817177	-0.53181106	0.58753127	2.7702413	-2.73418	-1.0458651	0.51310664	2.5945518	-2.3291771	-0.37490469	0.65026414	2.976644	-2.5817177	-0.53181106	0.58753127	2.7702413	-2.73418	-1.0458651	0.51310664	2.5945518	-2.3291771	-0.37490469	0.65026414	2.976644	-2.5817177	-0.53181106	0.58753127	2.7702413	-2.73418	-1.0458651	0.51310664	2.5945518	-2.3291771	-0.37490469	0.65026414	2.976644	-2.581691	-0.54122037	0.59063238	2.7601523	-2.7103064	-0.97742468	0.46404621	2.6518762	-2.3245373	-0.37916979	0.66729313	2.9655471	-2.5816898
19640	-2.581691	-0.54122037	0.59063238	2.7601523	-2.7103064	-0.97742468	0.46404621	2.6518762	-2.3245373	-0.37916979	0.66729313	2.9655471	-2.5817177	-0.53181106	0.58753127	2.7702413	-2.73418	-1.0458651	0.51310664	2.5945518	-2.3291771	-0.37490469	0.65026414	2.976644	-2.5817177	-0.53181106	0.58753127	2.7702413	-2.73418	-1.0458651	0.51310664	2.5945518	-2.3291771	-0.37490469	0.65026414	2.976644	-2.5816898	-0.55733085	0.66709256	2.7590129	-2.7101977	-0.96640629	0.50219971	2.6477587	-2.3243177	-0.40642396	0.75557208	2.9641578	-2.5817177
19390	-2.5816898	-0.55733085	0.66709256	2.7590129	-2.7101977	-0.96640629	0.50219971	2.6477587	-2.3243177	-0.40642396	0.75557208	2.9641578	-2.5817177	-0.53181106	0.58753127	2.7702413	-2.73418	-1.0458651	0.51310664	2.5945518	-2.3291771	-0.37490469	0.65026414	2.976644	-2.581691	-0.54122037	0.59063238	2.7601523	-2.7103064	-0.97742468	0.46404621	2.6518762	-2.3245373	-0.37916979	0.66729313	2.9655471	-2.581691	-0.54122037	0.59063238	2.7601523	-2.7103064	-0.97742468	0.46404621	2.6518762	-2.3245373	-0.37916979	0.66729313	2.9655471	-2.5816898
19662	-2.581691	-0.54122037	0.59063238	2.7601523	-2.7103064	-0.97742468	0.46404621	2.6518762	-2.3245373	-0.37916979	0.66729313	2.9655471	-2.5817177	-0.53181106	0.58753127	2.7702413	-2.73418	-1.0458651	0.51310664	2.5945518	-2.3291771	-0.37490469	0.65026414	2.976644	-2.581691	-0.54122037	0.59063238	2.7601523	-2.7103064	-0.97742468	0.46404621	2.6518762	-2.3245373	-0.37916979	0.66729313	2.9655471	-2.581691	-0.54122037	0.59063238	2.7601523	-2.7103064	-0.97742468	0.46404621	2.6518762	-2.3245373	-0.37916979	0.66729313	2.9655471	-2.5817177
17561	-2.5816898	-0.55733085	0.66709256	2.7590129	-2.7101977	-0.96640629	0.50219971	2.6477587	-2.3243177	-0.40642396	0.75557208	2.9641578	-2.581691	-0.54122037	0.59063238	2.7601523	-2.7103064	-0.97742468	0.46404621	2.6518762	-2.3245373	-0.37916979	0.66729313	2.9655471	-2.5817177	-0.53181106	0.58753127	2.7702413	-2.73418	-1.0458651	0.51310664	2.5945518	-2.3291771	-0.37490469	0.65026414	2.976644	-2.5817177	-0.53181106	0.58753127	2.7702413	-2.73418	-1.0458651	0.51310664	2.5945518	-2.3291771	-0.37490469	0.65026414	2.976644	-2.5816898
18607	-2.5817301	-0.55013478	0.58977407	2.7716596	-2.7471082	-0.96370655	0.50170594	2.5943193	-2.3304307	-0.3774128	0.69527733	2.9792287	-2.5816898	-0.55733085	0.66709256	2.7590129	-2.7101977	-0.96640629	0.50219971	2.6477587	-2.3243177	-0.40642396	0.75557208	2.9641578	-2.5816898	-0.55733085	0.66709256	2.7590129	-2.7101977	-0.96640629	0.50219971	2.6477587	-2.3243177	-0.40642396	0.75557208	2.9641578	-2.581691	-0.54122037	0.59063238	2.7601523	-2.7103064	-0.97742468	0.46404621	2.6518762	-2.3245373	-0.37916979	0.66729313	2.9655471	-2.581691
18557	-2.5816898	-0.55733085	0.66709256	2.7590129	-2.7101977	-0.96640629	0.50219971	2.6477587	-2.3243177	-0.40642396	0.75557208	2.9641578	-2.581691	-0.54122037	0.59063238	2.7601523	-2.7103064	-0.97742468	0.46404621	2.6518762	-2.3245373	-0.37916979	0.66729313	2.9655471	-2.581691	-0.54122037	0.59063238	2.7601523	-2.7103064	-0.97742468	0.46404621	2.6518762	-2.3245373	-0.37916979	0.66729313	2.9655471	-2.581691	-0.54122037	0.59063238	2.7601523	-2.7103064	-0.97742468	0.46404621	2.6518762	-2.3245373	-0.37916979	0.66729313	2.9655471	-2.5817301
18754	-2.5817177	-0.53181106	0.58753127	2.7702413	-2.73418	-1.0458651	0.51310664	2.5945518	-2.3291771	-0.37490469	0.65026414	2.976644	-2.5817177	-0.53181106	0.58753127	2.7702413	-2.73418	-1.0458651	0.51310664	2.5945518	-2.3291771	-0.37490469	0.65026414	2.976644	-2.5817301	-0.55013478	0.58977407	2.7716596	-2.7471082	-0.96370655	0.50170594	2.5943193	-2.3304307	-0.3774128	0.69527733	2.9792287	-2.5817301	-0.55013478	0.58977407	2.7716596	-2.7471082	-0.96370655	0.50170594	2.5943193	-2.3304307	-0.3774128	0.69527733	2.9792287	-2.5817177
17304	-2.581691	-0.54122037	0.59063238	2.7601523	-2.7103064	-0.97742468	0.46404621	2.6518762	-2.3245373	-0.37916979	0.66729313	2.9655471	-2.5817177	-0.53181106	0.58753127	2.7702413	-2.73418	-1.0458651	0.51310664	2.5945518	-2.3291771	-0.37490469	0.65026414	2.976644	-2.5816898	-0.55733085	0.66709256	2.7590129	-2.7101977	-0.96640629	0.50219971	2.6477587	-2.3243177	-0.40642396	0.75557208	2.9641578	-2.581691	-0.54122037	0.59063238	2.7601523	-2.7103064	-0.97742468	0.46404621	2.6518762	-2.3245373	-0.37916979	0.66729313	2.9655471	-2.5816898
18161	-2.5816898	-0.55733085	0.66709256	2.7590129	-2.7101977	-0.96640629	0.50219971	2.6477587	-2.3243177	-0.40642396	0.75557208	2.9641578	-2.5817301	-0.55013478	0.58977407	2.7716596	-2.7471082	-0.96370655	0.50170594	2.5943193	-2.3304307	-0.3774128	0.69527733	2.9792287	-2.581691	-0.54122037	0.59063238	2.7601523	-2.7103064	-0.97742468	0.46404621	2.6518762	-2.3245373	-0.37916979	0.66729313	2.9655471	-2.5817177	-0.53181106	0.58753127	2.7702413	-2.73418	-1.0458651	0.51310664	2.5945518	-2.3291771	-0.37490469	0.65026414	2.976644	-2.5817301
19903	-2.5816898	-0.55733085	0.66709256	2.7590129	-2.7101977	-0.96640629	0.50219971	2.6477587	-2.3243177	-0.40642396	0.75557208	2.9641578	-2.581691	-0.54122037	0.59063238	2.7601523	-2.7103064	-0.97742468	0.46404621	2.6518762	-2.3245373	-0.37916979	0.66729313	2.9655471	-2.581691	-0.54122037	0.59063238	2.7601523	-2.7103064	-0.97742468	0.46404621	2.6518762	-2.3245373	-0.37916979	0.66729313	2.9655471	-2.5816898	-0.55733085	0.66709256	2.7590129	-2.7101977	-0.96640629	0.50219971	2.6477587	-2.3243177	-0.40642396	0.75557208	2.9641578	-2.581691
18343	-2.5816898	-0.55733085	0.66709256	2.7590129	-2.7101977	-0.96640629	0.50219971	2.6477587	-2.3243177	-0.40642396	0.75557208	2.9641578	-2.5817177	-0.53181106	0.58753127	2.7702413	-2.73418	-1.0458651	0.51310664	2.5945518	-2.3291771	-0.37490469	0.65026414	2.976644	-2.581691	-0.54122037	0.59063238	2.7601523	-2.7103064	-0.97742468	0.46404621	2.6518762	-2.3245373	-0.37916979	0.66729313	2.9655471	-2.581691	-0.54122037	0.59063238	2.7601523	-2.7103064	-0.97742468	0.46404621	2.6518762	-2.3245373	-0.37916979	0.66729313	2.9655471	-2.5816898
17675	-2.5817301	-0.55013478	0.58977407	2.7716596	-2.7471082	-0.96370655	0.50170594	2.5943193	-2.3304307	-0.3774128	0.69527733	2.9792287	-2.5817301	-0.55013478	0.58977407	2.7716596	-2.7471082	-0.96370655	0.50170594	2.5943193	-2.3304307	-0.3774128	0.69527733	2.9792287	-2.5817177	-0.53181106	0.58753127	2.7702413	-2.73418	-1.0458651	0.51310664	2.5945518	-2.3291771	-0.37490469	0.65026414	2.976644	-2.5817301	-0.55013478	0.58977407	2.7716596	-2.7471082	-0.96370655	0.50170594	2.5943193	-2.3304307	-0.3774128	0.69527733	2.9792287	-2.5817301
18307	-2.5817301	-0.55013478	0.58977407	2.7716596	-2.7471082	-0.96370655	0.50170594	2.5943193	-2.3304307	-0.3774128	0.69527733	2.9792287	-2.5817301	-0.55013478	0.58977407	2.7716596	-2.7471082	-0.96370655	0.50170594	2.5943193	-2.3304307	-0.3774128	0.69527733	2.9792287	-2.5817177	-0.53181106	0.58753127	2.7702413	-2.73418	-1.0458651	0.51310664	2.5945518	-2.3291771	-0.37490469	0.65026414	2.976644	-2.581691	-0.54122037	0.59063238	2.7601523	-2.7103064	-0.97742468	0.46404621	2.6518762	-2.3245373	-0.37916979	0.66729313	2.9655471	-2.581691
17047	-2.5817301	-0.55013478	0.58977407	2.7716596	-2.7471082	-0.96370655	0.50170594	2.5943193	-2.3304307	-0.3774128	0.69527733	2.9792287	-2.5817177	-0.53181106	0.58753127	2.7702413	-2.73418	-1.0458651	0.51310664	2.5945518	-2.3291771	-0.37490469	0.65026414	2.976644	-2.5817301	-0.55013478	0.58977407	2.7716596	-2.7471082	-0.96370655	0.50170594	2.5943193	-2.3304307	-0.3774128	0.69527733	2.9792287	-2.5817301	-0.55013478	0.58977407	2.7716596	-2.7471082	-0.96370655	0.50170594	2.5943193	-2.3304307	-0.3774128	0.69527733	2.9792287	-2.5817301
19787	-2.5817177	-0.53181106	0.58753127	2.7702413	-2.73418	-1.0458651	0.51310664	2.5945518	-2.3291771	-0.37490469	0.65026414	2.976644	-2.5817301	-0.55013478	0.58977407	2.7716596	-2.7471082	-0.96370655	0.50170594	2.5943193	-2.3304307	-0.3774128	0.69527733	2.9792287	-2.5816898	-0.55733085	0.66709256	2.7590129	-2.7101977	-0.96640629	0.50219971	2.6477587	-2.3243177	-0.40642396	0.75557208	2.9641578	-2.581691	-0.54122037	0.59063238	2.7601523	-2.7103064	-0.97742468	0.46404621	2.6518762	-2.3245373	-0.37916979	0.66729313	2.9655471	-2.5817177
18545	-2.5816898	-0.55733085	0.66709256	2.7590129	-2.7101977	-0.96640629	0.50219971	2.6477587	-2.3243177	-0.40642396	0.75557208	2.9641578	-2.5816898	-0.55733085	0.66709256	2.7590129	-2.7101977	-0.96640629	0.50219971	2.6477587	-2.3243177	-0.40642396	0.75557208	2.9641578	-2.5816898	-0.55733085	0.66709256	2.7590129	-2.7101977	-0.96640629	0.50219971	2.6477587	-2.3243177	-0.40642396	0.75557208	2.9641578	-2.5817301	-0.55013478	0.58977407	2.7716596	-2.7471082	-0.96370655	0.50170594	2.5943193	-2.3304307	-0.3774128	0.69527733	2.9792287	-2.5817301
18640	-2.581691	-0.54122037	0.59063238	2.7601523	-2.7103064	-0.97742468	0.46404621	2.6518762	-2.3245373	-0.37916979	0.66729313	2.9655471	-2.581691	-0.54122037	0.59063238	2.7601523	-2.7103064	-0.97742468	0.46404621	2.6518762	-2.3245373	-0.37916979	0.66729313	2.9655471	-2.581691	-0.54122037	0.59063238	2.7601523	-2.7103064	-0.97742468	0.46404621	2.6518762	-2.3245373	-0.37916979	0.66729313	2.9655471	-2.5816898	-0.55733085	0.66709256	2.7590129	-2.7101977	-0.96640629	0.50219971	2.6477587	-2.3243177	-0.40642396	0.75557208	2.9641578	-2.5817177
16979	-2.5816898	-0.55733085	0.66709256	2.7590129	-2.7101977	-0.96640629	0.50219971	2.6477587	-2.3243177	-0.40642396	0.75557208	2.9641578	-2.5817301	-0.55013478	0.58977407	2.7716596	-2.7471082	-0.96370655	0.50170594	2.5943193	-2.3304307	-0.3774128	0.69527733	2.9792287	-2.5817301	-0.55013478	0.58977407	2.7716596	-2.7471082	-0.96370655	0.50170594	2.5943193	-2.3304307	-0.3774128	0.69527733	2.9792287	-2.581691	-0.54122037	0.59063238	2.7601523	-2.7103064	-0.97742468	0.46404621	2.6518762	-2.3245373	-0.37916979	0.66729313	2.9655471	-2.5817301
18318	-2.5816898	-0.55733085	0.66709256	2.7590129	-2.7101977	-0.96640629	0.50219971	2.6477587	-2.3243177	-0.40642396	0.75557208	2.9641578	-2.581691	-0.54122037	0.59063238	2.7601523	-2.7103064	-0.97742468	0.46404621	2.6518762	-2.3245373	-0.37916979	0.66729313	2.9655471	-2.5817177	-0.53181106	0.58753127	2.7702413	-2.73418	-1.0458651	0.51310664	2.5945518	-2.3291771	-0.37490469	0.65026414	2.976644	-2.5816898	-0.55733085	0.66709256	2.7590129	-2.7101977	-0.96640629	0.50219971	2.6477587	-2.3243177	-0.40642396	0.75557208	2.9641578	-2.5817301
16843	-2.5817301	-0.55013478	0.58977407	2.7716596	-2.7471082	-0.96370655	0.50170594	2.5943193	-2.3304307	-0.3774128	0.69527733	2.9792287	-2.5817301	-0.55013478	0.58977407	2.7716596	-2.7471082	-0.96370655	0.50170594	2.5943193	-2.3304307	-0.3774128	0.69527733	2.9792287	-2.5817301	-0.55013478	0.58977407	2.7716596	-2.7471082	-0.96370655	0.50170594	2.5943193	-2.3304307	-0.3774128	0.69527733	2.9792287	-2.5816898	-0.55733085	0.66709256	2.7590129	-2.7101977	-0.96640629	0.50219971	2.6477587	-2.3243177	-0.40642396	0.75557208	2.9641578	-2.5816898
19461	-2.5817177	-0.53181106	0.58753127	2.7702413	-2.73418	-1.0458651	0.51310664	2.5945518	-2.3291771	-0.37490469	0.65026414	2.976644	-2.5817301	-0.55013478	0.58977407	2.7716596	-2.7471082	-0.96370655	0.50170594	2.5943193	-2.3304307	-0.3774128	0.69527733	2.9792287	-2.581691	-0.54122037	0.59063238	2.7601523	-2.7103064	-0.97742468	0.46404621	2.6518762	-2.3245373	-0.37916979	0.66729313	2.9655471	-2.581691	-0.54122037	0.59063238	2.7601523	-2.7103064	-0.97742468	0.46404621	2.6518762	-2.3245373	-0.37916979	0.66729313	2.9655471	-2.5817177
19655	-2.5817177	-0.53181106	0.58753127	2.7702413	-2.73418	-1.0458651	0.51310664	2.5945518	-2.3291771	-0.37490469	0.65026414	2.976644	-2.581691	-0.54122037	0.59063238	2.7601523	-2.7103064	-0.97742468	0.46404621	2.6518762	-2.3245373	-0.37916979	0.66729313	2.9655471	-2.581691	-0.54122037	0.59063238	2.7601523	-2.7103064	-0.97742468	0.46404621	2.6518762	-2.3245373	-0.37916979	0.66729313	2.9655471	-2.5816898	-0.55733085	0.66709256	2.7590129	-2.7101977	-0.96640629	0.50219971	2.6477587	-2.3243177	-0.40642396	0.75557208	2.9641578	-2.581691
16911	-2.5817301	-0.55013478	0.58977407	2.7716596	-2.7471082	-0.96370655	0.50170594	2.5943193	-2.3304307	-0.3774128	0.69527733	2.9792287	-2.5817301	-0.55013478	0.58977407	2.7716596	-2.7471082	-0.96370655	0.50170594	2.5943193	-2.3304307	-0.3774128	0.69527733	2.9792287	-2.5817301	-0.55013478	0.58977407	2.7716596	-2.7471082	-0.96370655	0.50170594	2.5943193	-2.3304307	-0.3774128	0.69527733	2.9792287	-2.5817177	-0.53181106	0.58753127	2.7702413	-2.73418	-1.0458651	0.51310664	2.5945518	-2.3291771	-0.37490469	0.65026414	2.976644	-2.5817177
18396	-2.5817301	-0.55013478	0.58977407	2.7716596	-2.7471082	-0.96370655	0.50170594	2.5943193	-2.3304307	-0.3774128	0.69527733	2.9792287	-2.5817301	-0.55013478	0.58977407	2.7716596	-2.7471082	-0.96370655	0.50170594	2.5943193	-2.3304307	-0.3774128	0.69527733	2.9792287	-2.581691	-0.54122037	0.59063238	2.7601523	-2.7103064	-0.97742468	0.46404621	2.6518762	-2.3245373	-0.37916979	0.66729313	2.9655471	-2.5817301	-0.55013478	0.58977407	2.7716596	-2.7471082	-0.96370655	0.50170594	2.5943193	-2.3304307	-0.3774128	0.69527733	2.9792287	-2.5817177
17166	-2.5817301	-0.55013478	0.58977407	2.7716596	-2.7471082	-0.96370655	0.50170594	2.5943193	-2.3304307	-0.3774128	0.69527733	2.9792287	-2.5817177	-0.53181106	0.58753127	2.7702413	-2.73418	-1.0458651	0.51310664	2.5945518	-2.3291771	-0.37490469	0.65026414	2.976644	-2.5817301	-0.55013478	0.58977407	2.7716596	-2.7471082	-0.96370655	0.50170594	2.5943193	-2.3304307	-0.3774128	0.69527733	2.9792287	-2.5817301	-0.55013478	0.58977407	2.7716596	-2.7471082	-0.96370655	0.50170594	2.5943193	-2.3304307	-0.3774128	0.69527733	2.9792287	-2.581691
16969	-2.5817177	-0.53181106	0.58753127	2.7702413	-2.73418	-1.0458651	0.51310664	2.5945518	-2.3291771	-0.37490469	0.65026414	2.976644	-2.5816898	-0.55733085	0.66709256	2.7590129	-2.7101977	-0.96640629	0.50219971	2.6477587	-2.3243177	-0.40642396	0.75557208	2.9641578	-2.5817301	-0.55013478	0.58977407	2.7716596	-2.7471082	-0.96370655	0.50170594	2.5943193	-2.3304307	-0.3774128	0.69527733	2.9792287	-2.5816898	-0.55733085	0.66709256	2.7590129	-2.7101977	-0.96640629	0.50219971	2.6477587	-2.3243177	-0.40642396	0.75557208	2.9641578	-2.581691
18393	-2.5817177	-0.53181106	0.58753127	2.7702413	-2.73418	-1.0458651	0.51310664	2.5945518	-2.3291771	-0.37490469	0.65026414	2.976644	-2.5817301	-0.55013478	0.58977407	2.7716596	-2.7471082	-0.96370655	0.50170594	2.5943193	-2.3304307	-0.3774128	0.69527733	2.9792287	-2.581691	-0.54122037	0.59063238	2.7601523	-2.7103064	-0.97742468	0.46404621	2.6518762	-2.3245373	-0.37916979	0.66729313	2.9655471	-2.581691	-0.54122037	0.59063238	2.7601523	-2.7103064	-0.97742468	0.46404621	2.6518762	-2.3245373	-0.37916979	0.66729313	2.9655471	-2.5817177
18491	-2.5817177	-0.53181106	0.58753127	2.7702413	-2.73418	-1.0458651	0.51310664	2.5945518	-2.3291771	-0.37490469	0.65026414	2.976644	-2.5817301	-0.55013478	0.58977407	2.7716596	-2.7471082	-0.96370655	0.50170594	2.5943193	-2.3304307	-0.3774128	0.69527733	2.9792287	-2.581691	-0.54122037	0.59063238	2.7601523	-2.7103064	-0.97742468	0.46404621	2.6518762	-2.3245373	-0.37916979	0.66729313	2.9655471	-2.5817177	-0.53181106	0.58753127	2.7702413	-2.73418	-1.0458651	0.51310664	2.5945518	-2.3291771	-0.37490469	0.65026414	2.976644	-2.5816898
19614	-2.581691	-0.54122037	0.59063238	2.7601523	-2.7103064	-0.97742468	0.46404621	2.6518762	-2.3245373	-0.37916979	0.66729313	2.9655471	-2.581691	-0.54122037	0.59063238	2.7601523	-2.7103064	-0.97742468	0.46404621	2.6518762	-2.3245373	-0.37916979	0.66729313	2.9655471	-2.581691	-0.54122037	0.59063238	2.7601523	-2.7103064	-0.97742468	0.46404621	2.6518762	-2.3245373	-0.37916979	0.66729313	2.9655471	-2.5817301	-0.55013478	0.58977407	2.7716596	-2.7471082	-0.96370655	0.50170594	2.5943193	-2.3304307	-0.3774128	0.69527733	2.9792287	-2.581691
17626	-2.5816898	-0.55733085	0.66709256	2.7590129	-2.7101977	-0.96640629	0.50219971	2.6477587	-2.3243177	-0.40642396	0.75557208	2.9641578	-2.5816898	-0.55733085	0.66709256	2.7590129	-2.7101977	-0.96640629	0.50219971	2.6477587	-2.3243177	-0.40642396	0.75557208	2.9641578	-2.5817301	-0.55013478	0.58977407	2.7716596	-2.7471082	-0.96370655	0.50170594	2.5943193	-2.3304307	-0.3774128	0.69527733	2.9792287	-2.5817301	-0.55013478	0.58977407	2.7716596	-2.7471082	-0.96370655	0.50170594	2.5943193	-2.3304307	-0.3774128	0.69527733	2.9792287	-2.5816898
18479	-2.5817177	-0.53181106	0.58753127	2.7702413	-2.73418	-1.0458651	0.51310664	2.5945518	-2.3291771	-0.37490469	0.65026414	2.976644	-2.581691	-0.54122037	0.59063238	2.7601523	-2.7103064	-0.97742468	0.46404621	2.6518762	-2.3245373	-0.37916979	0.66729313	2.9655471	-2.5817177	-0.53181106	0.58753127	2.7702413	-2.73418	-1.0458651	0.51310664	2.5945518	-2.3291771	-0.37490469	0.65026414	2.976644	-2.5817301	-0.55013478	0.58977407	2.7716596	-2.7471082	-0.96370655	0.50170594	2.5943193	-2.3304307	-0.3774128	0.69527733	2.9792287	-2.5816898
17128	-2.5817301	-0.55013478	0.58977407	2.7716596	-2.7471082	-0.96370655	0.50170594	2.5943193	-2.3304307	-0.3774128	0.69527733	2.9792287	-2.581691	-0.54122037	0.59063238	2.7601523	-2.7103064	-0.97742468	0.46404621	2.6518762	-2.3245373	-0.37916979	0.66729313	2.9655471	-2.5817177	-0.53181106	0.58753127	2.7702413	-2.73418	-1.0458651	0.51310664	2.5945518	-2.3291771	-0.37490469	0.65026414	2.976644	-2.5816898	-0.55733085	0.66709256	2.7590129	-2.7101977	-0.96640629	0.50219971	2.6477587	-2.3243177	-0.40642396	0.75557208	2.9641578	-2.581691
18652	-2.5816898	-0.55733085	0.66709256	2.7590129	-2.7101977	-0.96640629	0.50219971	2.6477587	-2.3243177	-0.40642396	0.75557208	2.9641578	-2.581691	-0.54122037	0.59063238	2.7601523	-2.7103064	-0.97742468	0.46404621	2.6518762	-2.3245373	-0.37916979	0.66729313	2.9655471	-2.5817301	-0.55013478	0.58977407	2.7716596	-2.7471082	-0.96370655	0.50170594	2.5943193	-2.3304307	-0.3774128	0.69527733	2.9792287	-2.581691	-0.54122037	0.59063238	2.7601523	-2.7103064	-0.97742468	0.46404621	2.6518762	-2.3245373	-0.37916979	0.66729313	2.9655471	-2.5816898
19507	-2.5816898	-0.55733085	0.66709256	2.7590129	-2.7101977	-0.96640629	0.50219971	2.6477587	-2.3243177	-0.40642396	0.75557208	2.9641578	-2.5817177	-0.53181106	0.58753127	2.7702413	-2.73418	-1.0458651	0.51310664	2.5945518	-2.3291771	-0.37490469	0.65026414	2.976644	-2.5816898	-0.55733085	0.66709256	2.7590129	-2.7101977	-0.96640629	0.50219971	2.6477587	-2.3243177	-0.40642396	0.75557208	2.9641578	-2.5817177	-0.53181106	0.58753127	2.7702413	-2.73418	-1.0458651	0.51310664	2.5945518	-2.3291771	-0.37490469	0.65026414	2.976644	-2.5817177
17234	-2.5817301	-0.55013478	0.58977407	2.7716596	-2.7471082	-0.96370655	0.50170594	2.5943193	-2.3304307	-0.3774128	0.69527733	2.9792287	-2.581691	-0.54122037	0.59063238	2.7601523	-2.7103064	-0.97742468	0.46404621	2.6518762	-2.3245373	-0.37916979	0.66729313	2.9655471	-2.581691	-0.54122037	0.59063238	2.7601523	-2.7103064	-0.97742468	0.46404621	2.6518762	-2.3245373	-0.37916979	0.66729313	2.9655471	-2.5817301	-0.55013478	0.58977407	2.7716596	-2.7471082	-0.96370655	0.50170594	2.5943193	-2.3304307	-0.3774128	0.69527733	2.9792287	-2.581691
18143	-2.5817301	-0.55013478	0.58977407	2.7716596	-2.7471082	-0.96370655	0.50170594	2.5943193	-2.3304307	-0.3774128	0.69527733	2.9792287	-2.581691	-0.54122037	0.59063238	2.7601523	-2.7103064	-0.97742468	0.46404621	2.6518762	-2.3245373	-0.37916979	0.66729313	2.9655471	-2.5817177	-0.53181106	0.58753127	2.7702413	-2.73418	-1.0458651	0.51310664	2.5945518	-2.3291771	-0.37490469	0.65026414	2.976644	-2.5817177	-0.53181106	0.58753127	2.7702413	-2.73418	-1.0458651	0.51310664	2.5945518	-2.3291771	-0.37490469	0.65026414	2.976644	-2.5816898
18832	-2.5816898	-0.55733085	0.66709256	2.7590129	-2.7101977	-0.96640629	0.50219971	2.6477587	-2.3243177	-0.40642396	0.75557208	2.9641578	-2.5816898	-0.55733085	0.66709256	2.7590129	-2.7101977	-0.96640629	0.50219971	2.6477587	-2.3243177	-0.40642396	0.75557208	2.9641578	-2.5817301	-0.55013478	0.58977407	2.7716596	-2.7471082	-0.96370655	0.50170594	2.5943193	-2.3304307	-0.3774128	0.69527733	2.9792287	-2.5817177	-0.53181106	0.58753127	2.7702413	-2.73418	-1.0458651	0.51310664	2.5945518	-2.3291771	-0.37490469	0.65026414	2.976644	-2.5817301
16935	-2.581691	-0.54122037	0.59063238	2.7601523	-2.7103064	-0.97742468	0.46404621	2.6518762	-2.3245373	-0.37916979	0.66729313	2.9655471	-2.581691	-0.54122037	0.59063238	2.7601523	-2.7103064	-0.97742468	0.46404621	2.6518762	-2.3245373	-0.37916979	0.66729313	2.9655471	-2.5817301	-0.55013478	0.58977407	2.7716596	-2.7471082	-0.96370655	0.50170594	2.5943193	-2.3304307	-0.3774128	0.69527733	2.9792287	-2.5817177	-0.53181106	0.58753127	2.7702413	-2.73418	-1.0458651	0.51310664	2.5945518	-2.3291771	-0.37490469	0.65026414	2.976644	-2.581691
17157	-2.5816898	-0.55733085	0.66709256	2.7590129	-2.7101977	-0.96640629	0.50219971	2.6477587	-2.3243177	-0.40642396	0.75557208	2.9641578	-2.5817301	-0.55013478	0.58977407	2.7716596	-2.7471082	-0.96370655	0.50170594	2.5943193	-2.3304307	-0.3774128	0.69527733	2.9792287	-2.581691	-0.54122037	0.59063238	2.7601523	-2.7103064	-0.97742468	0.46404621	2.6518762	-2.3245373	-0.37916979	0.66729313	2.9655471	-2.5817177	-0.53181106	0.58753127	2.7702413	-2.73418	-1.0458651	0.51310664	2.5945518	-2.3291771	-0.37490469	0.65026414	2.976644	-2.581691
18062	-2.5816898	-0.55733085	0.66709256	2.7590129	-2.7101977	-0.96640629	0.50219971	2.6477587	-2.3243177	-0.40642396	0.75557208	2.9641578	-2.581691	-0.54122037	0.59063238	2.7601523	-2.7103064	-0.97742468	0.46404621	2.6518762	-2.3245373	-0.37916979	0.66729313	2.9655471	-2.5817301	-0.55013478	0.58977407	2.7716596	-2.7471082	-0.96370655	0.50170594	2.5943193	-2.3304307	-0.3774128	0.69527733	2.9792287	-2.5817177	-0.53181106	0.58753127	2.7702413	-2.73418	-1.0458651	0.51310664	2.5945518	-2.3291771	-0.37490469	0.65026414	2.976644	-2.581691
18842	-2.5817301	-0.55013478	0.58977407	2.7716596	-2.7471082	-0.96370655	0.50170594	2.5943193	-2.3304307	-0.3774128	0.69527733	2.9792287	-2.5817177	-0.53181106	0.58753127	2.7702413	-2.73418	-1.0458651	0.51310664	2.5945518	-2.3291771	-0.37490469	0.65026414	2.976644	-2.5817301	-0.55013478	0.58977407	2.7716596	-2.7471082	-0.96370655	0.50170594	2.5943193	-2.3304307	-0.3774128	0.69527733	2.9792287	-2.5817177	-0.53181106	0.58753127	2.7702413	-2.73418	-1.0458651	0.51310664	2.5945518	-2.3291771	-0.37490469	0.65026414	2.976644	-2.5817177
17163	-2.5816898	-0.55733085	0.66709256	2.7590129	-2.7101977	-0.96640629	0.50219971	2.6477587	-2.3243177	-0.40642396	0.75557208	2.9641578	-2.5816898	-0.55733085	0.66709256	2.7590129	-2.7101977	-0.96640629	0.50219971	2.6477587	-2.3243177	-0.40642396	0.75557208	2.9641578	-2.5816898	-0.55733085	0.66709256	2.7590129	-2.7101977	-0.96640629	0.50219971	2.6477587	-2.3243177	-0.40642396	0.75557208	2.9641578	-2.5817177	-0.53181106	0.58753127	2.7702413	-2.73418	-1.0458651	0.51310664	2.5945518	-2.3291771	-0.37490469	0.65026414	2.976644	-2.5817301
17609	-2.581691	-0.54122037	0.59063238	2.7601523	-2.7103064	-0.97742468	0.46404621	2.6518762	-2.3245373	-0.37916979	0.66729313	2.9655471	-2.5816898	-0.55733085	0.66709256	2.7590129	-2.7101977	-0.96640629	0.50219971	2.6477587	-2.3243177	-0.40642396	0.75557208	2.9641578	-2.581691	-0.54122037	0.59063238	2.7601523	-2.7103064	-0.97742468	0.46404621	2.6518762	-2.3245373	-0.37916979	0.66729313	2.9655471	-2.581691	-0.54122037	0.59063238	2.7601523	-2.7103064	-0.97742468	0.46404621	2.6518762	-2.3245373	-0.37916979	0.66729313	2.9655471	-2.581691
19778	-2.5817177	-0.53181106	0.58753127	2.7702413	-2.73418	-1.0458651	0.51310664	2.5945518	-2.3291771	-0.37490469	0.65026414	2.976644	-2.5816898	-0.55733085	0.66709256	2.7590129	-2.7101977	-0.96640629	0.50219971	2.6477587	-2.3243177	-0.40642396	0.75557208	2.9641578	-2.5817301	-0.55013478	0.58977407	2.7716596	-2.7471082	-0.96370655	0.50170594	2.5943193	-2.3304307	-0.3774128	0.69527733	2.9792287	-2.5817301	-0.55013478	0.58977407	2.7716596	-2.7471082	-0.96370655	0.50170594	2.5943193	-2.3304307	-0.3774128	0.69527733	2.9792287	-2.581691
18120	-2.5816898	-0.55733085	0.66709256	2.7590129	-2.7101977	-0.96640629	0.50219971	2.6477587	-2.3243177	-0.40642396	0.75557208	2.9641578	-2.5816898	-0.55733085	0.66709256	2.7590129	-2.7101977	-0.96640629	0.50219971	2.6477587	-2.3243177	-0.40642396	0.75557208	2.9641578	-2.5816898	-0.55733085	0.66709256	2.7590129	-2.7101977	-0.96640629	0.50219971	2.6477587	-2.3243177	-0.40642396	0.75557208	2.9641578	-2.5817301	-0.55013478	0.58977407	2.7716596	-2.7471082	-0.96370655	0.50170594	2.5943193	-2.3304307	-0.3774128	0.69527733	2.9792287	-2.5817177
17177	-2.581691	-0.54122037	0.59063238	2.7601523	-2.7103064	-0.97742468	0.46404621	2.6518762	-2.3245373	-0.37916979	0.66729313	2.9655471	-2.5817301	-0.55013478	0.58977407	2.7716596	-2.7471082	-0.96370655	0.50170594	2.5943193	-2.3304307	-0.3774128	0.69527733	2.9792287	-2.5817177	-0.53181106	0.58753127	2.7702413	-2.73418	-1.0458651	0.51310664	2.5945518	-2.3291771	-0.37490469	0.65026414	2.976644	-2.5817301	-0.55013478	0.58977407	2.7716596	-2.7471082	-0.96370655	0.50170594	2.5943193	-2.3304307	-0.3774128	0.69527733	2.9792287	-2.5817301
17962	-2.5817177	-0.53181106	0.58753127	2.7702413	-2.73418	-1.0458651	0.51310664	2.5945518	-2.3291771	-0.37490469	0.65026414	2.976644	-2.581691	-0.54122037	0.59063238	2.7601523	-2.7103064	-0.97742468	0.46404621	2.6518762	-2.3245373	-0.37916979	0.66729313	2.9655471	-2.581691	-0.54122037	0.59063238	2.7601523	-2.7103064	-0.97742468	0.46404621	2.6518762	-2.3245373	-0.37916979	0.66729313	2.9655471	-2.5816898	-0.55733085	0.66709256	2.7590129	-2.7101977	-0.96640629	0.50219971	2.6477587	-2.3243177	-0.40642396	0.75557208	2.9641578	-2.5817301
18324	-2.5817177	-0.53181106	0.58753127	2.7702413	-2.73418	-1.0458651	0.51310664	2.5945518	-2.3291771	-0.37490469	0.65026414	2.976644	-2.5817301	-0.55013478	0.58977407	2.7716596	-2.7471082	-0.96370655	0.50170594	2.5943193	-2.3304307	-0.3774128	0.69527733	2.9792287	-2.5817177	-0.53181106	0.58753127	2.7702413	-2.73418	-1.0458651	0.51310664	2.5945518	-2.3291771	-0.37490469	0.65026414	2.976644	-2.5817301	-0.55013478	0.58977407	2.7716596	-2.7471082	-0.96370655	0.50170594	2.5943193	-2.3304307	-0.3774128	0.69527733	2.9792287	-2.581691
18718	-2.5817301	-0.55013478	0.58977407	2.7716596	-2.7471082	-0.96370655	0.50170594	2.5943193	-2.3304307	-0.3774128	0.69527733	2.9792287	-2.581691	-0.54122037	0.59063238	2.7601523	-2.7103064	-0.97742468	0.46404621	2.6518762	-2.3245373	-0.37916979	0.66729313	2.9655471	-2.5817177	-0.53181106	0.58753127	2.7702413	-2.73418	-1.0458651	0.51310664	2.5945518	-2.3291771	-0.37490469	0.65026414	2.976644	-2.5817177	-0.53181106	0.58753127	2.7702413	-2.73418	-1.0458651	0.51310664	2.5945518	-2.3291771	-0.37490469	0.65026414	2.976644	-2.5816898
17894	-2.5817301	-0.55013478	0.58977407	2.7716596	-2.7471082	-0.96370655	0.50170594	2.5943193	-2.3304307	-0.3774128	0.69527733	2.9792287	-2.581691	-0.54122037	0.59063238	2.7601523	-2.7103064	-0.97742468	0.46404621	2.6518762	-2.3245373	-0.37916979	0.66729313	2.9655471	-2.5816898	-0.55733085	0.66709256	2.7590129	-2.7101977	-0.96640629	0.50219971	2.6477587	-2.3243177	-0.40642396	0.75557208	2.9641578	-2.581691	-0.54122037	0.59063238	2.7601523	-2.7103064	-0.97742468	0.46404621	2.6518762	-2.3245373	-0.37916979	0.66729313	2.9655471	-2.581691
19738	-2.5817301	-0.55013478	0.58977407	2.7716596	-2.7471082	-0.96370655	0.50170594	2.5943193	-2.3304307	-0.3774128	0.69527733	2.9792287	-2.5817177	-0.53181106	0.58753127	2.7702413	-2.73418	-1.0458651	0.51310664	2.5945518	-2.3291771	-0.37490469	0.65026414	2.976644	-2.5817177	-0.53181106	0.58753127	2.7702413	-2.73418	-1.0458651	0.51310664	2.5945518	-2.3291771	-0.37490469	0.65026414	2.976644	-2.5817301	-0.55013478	0.58977407	2.7716596	-2.7471082	-0.96370655	0.50170594	2.5943193	-2.3304307	-0.3774128	0.69527733	2.9792287	-2.5816898
19680	-2.581691	-0.54122037	0.59063238	2.7601523	-2.7103064	-0.97742468	0.46404621	2.6518762	-2.3245373	-0.37916979	0.66729313	2.9655471	-2.5817177	-0.53181106	0.58753127	2.7702413	-2.73418	-1.0458651	0.51310664	2.5945518	-2.3291771	-0.37490469	0.65026414	2.976644	-2.5817301	-0.55013478	0.58977407	2.7716596	-2.7471082	-0.96370655	0.50170594	2.5943193	-2.3304307	-0.3774128	0.69527733	2.9792287	-2.5817301	-0.55013478	0.58977407	2.7716596	-2.7471082	-0.96370655	0.50170594	2.5943193	-2.3304307	-0.3774128	0.69527733	2.9792287	-2.5817177
19335	-2.581691	-0.54122037	0.59063238	2.7601523	-2.7103064	-0.97742468	0.46404621	2.6518762	-2.3245373	-0.37916979	0.66729313	2.9655471	-2.581691	-0.54122037	0.59063238	2.7601523	-2.7103064	-0.97742468	0.46404621	2.6518762	-2.3245373	-0.37916979	0.66729313	2.9655471	-2.5817177	-0.53181106	0.58753127	2.7702413	-2.73418	-1.0458651	0.51310664	2.5945518	-2.3291771	-0.37490469	0.65026414	2.976644	-2.5817177	-0.53181106	0.58753127	2.7702413	-2.73418	-1.0458651	0.51310664	2.5945518	-2.3291771	-0.37490469	0.65026414	2.976644	-2.5817177
17699	-2.581691	-0.54122037	0.59063238	2.7601523	-2.7103064	-0.97742468	0.46404621	2.6518762	-2.3245373	-0.37916979	0.66729313	2.9655471	-2.581691	-0.54122037	0.59063238	2.7601523	-2.7103064	-0.97742468	0.46404621	2.6518762	-2.3245373	-0.37916979	0.66729313	2.9655471	-2.5816898	-0.55733085	0.66709256	2.7590129	-2.7101977	-0.96640629	0.50219971	2.6477587	-2.3243177	-0.40642396	0.75557208	2.9641578	-2.5816898	-0.55733085	0.66709256	2.7590129	-2.7101977	-0.96640629	0.50219971	2.6477587	-2.3243177	-0.40642396	0.75557208	2.9641578	-2.581691
19674	-2.5817301	-0.55013478	0.58977407	2.7716596	-2.7471082	-0.96370655	0.50170594	2.5943193	-2.3304307	-0.3774128	0.69527733	2.9792287	-2.581691	-0.54122037	0.59063238	2.7601523	-2.7103064	-0.97742468	0.46404621	2.6518762	-2.3245373	-0.37916979	0.66729313	2.9655471	-2.5817301	-0.55013478	0.58977407	2.7716596	-2.7471082	-0.96370655	0.50170594	2.5943193	-2.3304307	-0.3774128	0.69527733	2.9792287	-2.5817177	-0.53181106	0.58753127	2.7702413	-2.73418	-1.0458651	0.51310664	2.5945518	-2.3291771	-0.37490469	0.65026414	2.976644	-2.5817301
17192	-2.5817301	-0.55013478	0.58977407	2.7716596	-2.7471082	-0.96370655	0.50170594	2.5943193	-2.3304307	-0.3774128	0.69527733	2.9792287	-2.581691	-0.54122037	0.59063238	2.7601523	-2.7103064	-0.97742468	0.46404621	2.6518762	-2.3245373	-0.37916979	0.66729313	2.9655471	-2.581691	-0.54122037	0.59063238	2.7601523	-2.7103064	-0.97742468	0.46404621	2.6518762	-2.3245373	-0.37916979	0.66729313	2.9655471	-2.5817301	-0.55013478	0.58977407	2.7716596	-2.7471082	-0.96370655	0.50170594	2.5943193	-2.3304307	-0.3774128	0.69527733	2.9792287	-2.581691
17294	-2.581691	-0.54122037	0.59063238	2.7601523	-2.7103064	-0.97742468	0.46404621	2.6518762	-2.3245373	-0.37916979	0.66729313	2.9655471	-2.581691	-0.54122037	0.59063238	2.7601523	-2.7103064	-0.97742468	0.46404621	2.6518762	-2.3245373	-0.37916979	0.66729313	2.9655471	-2.5817177	-0.53181106	0.58753127	2.7702413	-2.73418	-1.0458651	0.51310664	2.5945518	-2.3291771	-0.37490469	0.65026414	2.976644	-2.581691	-0.54122037	0.59063238	2.7601523	-2.7103064	-0.97742468	0.46404621	2.6518762	-2.3245373	-0.37916979	0.66729313	2.9655471	-2.5817177
19503	-2.5817177	-0.53181106	0.58753127	2.7702413	-2.73418	-1.0458651	0.51310664	2.5945518	-2.3291771	-0.37490469	0.65026414	2.976644	-2.5817301	-0.55013478	0.58977407	2.7716596	-2.7471082	-0.96370655	0.50170594	2.5943193	-2.3304307	-0.3774128	0.69527733	2.9792287	-2.581691	-0.54122037	0.59063238	2.7601523	-2.7103064	-0.97742468	0.46404621	2.6518762	-2.3245373	-0.37916979	0.66729313	2.9655471	-2.581691	-0.54122037	0.59063238	2.7601523	-2.7103064	-0.97742468	0.46404621	2.6518762	-2.3245373	-0.37916979	0.66729313	2.9655471	-2.5817177
17914	-2.5816898	-0.55733085	0.66709256	2.7590129	-2.7101977	-0.96640629	0.50219971	2.6477587	-2.3243177	-0.40642396	0.75557208	2.9641578	-2.5817301	-0.55013478	0.58977407	2.7716596	-2.7471082	-0.96370655	0.50170594	2.5943193	-2.3304307	-0.3774128	0.69527733	2.9792287	-2.5817301	-0.55013478	0.58977407	2.7716596	-2.7471082	-0.96370655	0.50170594	2.5943193	-2.3304307	-0.3774128	0.69527733	2.9792287	-2.5817177	-0.53181106	0.58753127	2.7702413	-2.73418	-1.0458651	0.51310664	2.5945518	-2.3291771	-0.37490469	0.65026414	2.976644	-2.5817301
17858	-2.5817177	-0.53181106	0.58753127	2.7702413	-2.73418	-1.0458651	0.51310664	2.5945518	-2.3291771	-0.37490469	0.65026414	2.976644	-2.5817177	-0.53181106	0.58753127	2.7702413	-2.73418	-1.0458651	0.51310664	2.5945518	-2.3291771	-0.37490469	0.65026414	2.976644	-2.581691	-0.54122037	0.59063238	2.7601523	-2.7103064	-0.97742468	0.46404621	2.6518762	-2.3245373	-0.37916979	0.66729313	2.9655471	-2.5817177	-0.53181106	0.58753127	2.7702413	-2.73418	-1.0458651	0.51310664	2.5945518	-2.3291771	-0.37490469	0.65026414	2.976644	-2.5817177
18399	-2.581691	-0.54122037	0.59063238	2.7601523	-2.7103064	-0.97742468	0.46404621	2.6518762	-2.3245373	-0.37916979	0.66729313	2.9655471	-2.581691	-0.54122037	0.59063238	2.7601523	-2.7103064	-0.97742468	0.46404621	2.6518762	-2.3245373	-0.37916979	0.66729313	2.9655471	-2.5816898	-0.55733085	0.66709256	2.7590129	-2.7101977	-0.96640629	0.50219971	2.6477587	-2.3243177	-0.40642396	0.75557208	2.9641578	-2.581691	-0.54122037	0.59063238	2.7601523	-2.7103064	-0.97742468	0.46404621	2.6518762	-2.3245373	-0.37916979	0.66729313	2.9655471	-2.5817177
19654	-2.581691	-0.54122037	0.59063238	2.7601523	-2.7103064	-0.97742468	0.46404621	2.6518762	-2.3245373	-0.37916979	0.66729313	2.9655471	-2.581691	-0.54122037	0.59063238	2.7601523	-2.7103064	-0.97742468	0.46404621	2.6518762	-2.3245373	-0.37916979	0.66729313	2.9655471	-2.5817177	-0.53181106	0.58753127	2.7702413	-2.73418	-1.0458651	0.51310664	2.5945518	-2.3291771	-0.37490469	0.65026414	2.976644	-2.5817301	-0.55013478	0.58977407	2.7716596	-2.7471082	-0.96370655	0.50170594	2.5943193	-2.3304307	-0.3774128	0.69527733	2.9792287	-2.5817301
18446	-2.581691	-0.54122037	0.59063238	2.7601523	-2.7103064	-0.97742468	0.46404621	2.6518762	-2.3245373	-0.37916979	0.66729313	2.9655471	-2.5816898	-0.55733085	0.66709256	2.7590129	-2.7101977	-0.96640629	0.50219971	2.6477587	-2.3243177	-0.40642396	0.75557208	2.9641578	-2.5817301	-0.55013478	0.58977407	2.7716596	-2.7471082	-0.96370655	0.50170594	2.5943193	-2.3304307	-0.3774128	0.69527733	2.9792287	-2.581691	-0.54122037	0.59063238	2.7601523	-2.7103064	-0.97742468	0.46404621	2.6518762	-2.3245373	-0.37916979	0.66729313	2.9655471	-2.5816898
17542	-2.5817177	-0.53181106	0.58753127	2.7702413	-2.73418	-1.0458651	0.51310664	2.5945518	-2.3291771	-0.37490469	0.65026414	2.976644	-2.5817301	-0.55013478	0.58977407	2.7716596	-2.7471082	-0.96370655	0.50170594	2.5943193	-2.3304307	-0.3774128	0.69527733	2.9792287	-2.5817177	-0.53181106	0.58753127	2.7702413	-2.73418	-1.0458651	0.51310664	2.5945518	-2.3291771	-0.37490469	0.65026414	2.976644	-2.5817301	-0.55013478	0.58977407	2.7716596	-2.7471082	-0.96370655	0.50170594	2.5943193	-2.3304307	-0.3774128	0.69527733	2.9792287	-2.581691
19822	-2.5816898	-0.55733085	0.66709256	2.7590129	-2.7101977	-0.96640629	0.50219971	2.6477587	-2.3243177	-0.40642396	0.75557208	2.9641578	-2.5816898	-0.55733085	0.66709256	2.7590129	-2.7101977	-0.96640629	0.50219971	2.6477587	-2.3243177	-0.40642396	0.75557208	2.9641578	-2.5816898	-0.55733085	0.66709256	2.7590129	-2.7101977	-0.96640629	0.50219971	2.6477587	-2.3243177	-0.40642396	0.75557208	2.9641578	-2.5817177	-0.53181106	0.58753127	2.7702413	-2.73418	-1.0458651	0.51310664	2.5945518	-2.3291771	-0.37490469	0.65026414	2.976644	-2.581691
19554	-2.5817301	-0.55013478	0.58977407	2.7716596	-2.7471082	-0.96370655	0.50170594	2.5943193	-2.3304307	-0.3774128	0.69527733	2.9792287	-2.581691	-0.54122037	0.59063238	2.7601523	-2.7103064	-0.97742468	0.46404621	2.6518762	-2.3245373	-0.37916979	0.66729313	2.9655471	-2.5817301	-0.55013478	0.58977407	2.7716596	-2.7471082	-0.96370655	0.50170594	2.5943193	-2.3304307	-0.3774128	0.69527733	2.9792287	-2.5817301	-0.55013478	0.58977407	2.7716596	-2.7471082	-0.96370655	0.50170594	2.5943193	-2.3304307	-0.3774128	0.69527733	2.9792287	-2.5817177
18671	-2.5817301	-0.55013478	0.58977407	2.7716596	-2.7471082	-0.96370655	0.50170594	2.5943193	-2.3304307	-0.3774128	0.69527733	2.9792287	-2.5816898	-0.55733085	0.66709256	2.7590129	-2.7101977	-0.96640629	0.50219971	2.6477587	-2.3243177	-0.40642396	0.75557208	2.9641578	-2.5817301	-0.55013478	0.58977407	2.7716596	-2.7471082	-0.96370655	0.50170594	2.5943193	-2.3304307	-0.3774128	0.69527733	2.9792287	-2.5817177	-0.53181106	0.58753127	2.7702413	-2.73418	-1.0458651	0.51310664	2.5945518	-2.3291771	-0.37490469	0.65026414	2.976644	-2.5817301
18709	-2.581691	-0.54122037	0.59063238	2.7601523	-2.7103064	-0.97742468	0.46404621	2.6518762	-2.3245373	-0.37916979	0.66729313	2.9655471	-2.581691	-0.54122037	0.59063238	2.7601523	-2.7103064	-0.97742468	0.46404621	2.6518762	-2.3245373	-0.37916979	0.66729313	2.9655471	-2.5816898	-0.55733085	0.66709256	2.7590129	-2.7101977	-0.96640629	0.50219971	2.6477587	-2.3243177	-0.40642396	0.75557208	2.9641578	-2.5817177	-0.53181106	0.58753127	2.7702413	-2.73418	-1.0458651	0.51310664	2.5945518	-2.3291771	-0.37490469	0.65026414	2.976644	-2.5816898
16960	-2.5817301	-0.55013478	0.58977407	2.7716596	-2.7471082	-0.96370655	0.50170594	2.5943193	-2.3304307	-0.3774128	0.69527733	2.9792287	-2.5817301	-0.55013478	0.58977407	2.7716596	-2.7471082	-0.96370655	0.50170594	2.5943193	-2.3304307	-0.3774128	0.69527733	2.9792287	-2.5817301	-0.55013478	0.58977407	2.7716596	-2.7471082	-0.96370655	0.50170594	2.5943193	-2.3304307	-0.3774128	0.69527733	2.9792287	-2.5816898	-0.55733085	0.66709256	2.7590129	-2.7101977	-0.96640629	0.50219971	2.6477587	-2.3243177	-0.40642396	0.75557208	2.9641578	-2.5817301
18232	-2.5817301	-0.55013478	0.58977407	2.7716596	-2.7471082	-0.96370655	0.50170594	2.5943193	-2.3304307	-0.3774128	0.69527733	2.9792287	-2.5817301	-0.55013478	0.58977407	2.7716596	-2.7471082	-0.96370655	0.50170594	2.5943193	-2.3304307	-0.3774128	0.69527733	2.9792287	-2.581691	-0.54122037	0.59063238	2.7601523	-2.7103064	-0.97742468	0.46404621	2.6518762	-2.3245373	-0.37916979	0.66729313	2.9655471	-2.581691	-0.54122037	0.59063238	2.7601523	-2.7103064	-0.97742468	0.46404621	2.6518762	-2.3245373	-0.37916979	0.66729313	2.9655471	-2.5817177
18093	-2.5817301	-0.55013478	0.58977407	2.7716596	-2.7471082	-0.96370655	0.50170594	2.5943193	-2.3304307	-0.3774128	0.69527733	2.9792287	-2.581691	-0.54122037	0.59063238	2.7601523	-2.7103064	-0.97742468	0.46404621	2.6518762	-2.3245373	-0.37916979	0.66729313	2.9655471	-2.581691	-0.54122037	0.59063238	2.7601523	-2.7103064	-0.97742468	0.46404621	2.6518762	-2.3245373	-0.37916979	0.66729313	2.9655471	-2.581691	-0.54122037	0.59063238	2.7601523	-2.7103064	-0.97742468	0.46404621	2.6518762	-2.3245373	-0.37916979	0.66729313	2.9655471	-2.5817301
17266	-2.5817177	-0.53181106	0.58753127	2.7702413	-2.73418	-1.0458651	0.51310664	2.5945518	-2.3291771	-0.37490469	0.65026414	2.976644	-2.581691	-0.54122037	0.59063238	2.7601523	-2.7103064	-0.97742468	0.46404621	2.6518762	-2.3245373	-0.37916979	0.66729313	2.9655471	-2.581691	-0.54122037	0.59063238	2.7601523	-2.7103064	-0.97742468	0.46404621	2.6518762	-2.3245373	-0.37916979	0.66729313	2.9655471	-2.5816898	-0.55733085	0.66709256	2.7590129	-2.7101977	-0.96640629	0.50219971	2.6477587	-2.3243177	-0.40642396	0.75557208	2.9641578	-2.5817301
19469	-2.581691	-0.54122037	0.59063238	2.7601523	-2.7103064	-0.97742468	0.46404621	2.6518762	-2.3245373	-0.37916979	0.66729313	2.9655471	-2.5817301	-0.55013478	0.58977407	2.7716596	-2.7471082	-0.96370655	0.50170594	2.5943193	-2.3304307	-0.3774128	0.69527733	2.9792287	-2.5817301	-0.55013478	0.58977407	2.7716596	-2.7471082	-0.96370655	0.50170594	2.5943193	-2.3304307	-0.3774128	0.69527733	2.9792287	-2.5817301	-0.55013478	0.58977407	2.7716596	-2.7471082	-0.96370655	0.50170594	2.5943193	-2.3304307	-0.3774128	0.69527733	2.9792287	-2.5817177
18798	-2.5816898	-0.55733085	0.66709256	2.7590129	-2.7101977	-0.96640629	0.50219971	2.6477587	-2.3243177	-0.40642396	0.75557208	2.9641578	-2.5816898	-0.55733085	0.66709256	2.7590129	-2.7101977	-0.96640629	0.50219971	2.6477587	-2.3243177	-0.40642396	0.75557208	2.9641578	-2.5816898	-0.55733085	0.66709256	2.7590129	-2.7101977	-0.96640629	0.50219971	2.6477587	-2.3243177	-0.40642396	0.75557208	2.9641578	-2.581691	-0.54122037	0.59063238	2.7601523	-2.7103064	-0.97742468	0.46404621	2.6518762	-2.3245373	-0.37916979	0.66729313	2.9655471	-2.5816898
18546	-2.5817301	-0.55013478	0.58977407	2.7716596	-2.7471082	-0.96370655	0.50170594	2.5943193	-2.3304307	-0.3774128	0.69527733	2.9792287	-2.5817301	-0.55013478	0.58977407	2.7716596	-2.7471082	-0.96370655	0.50170594	2.5943193	-2.3304307	-0.3774128	0.69527733	2.9792287	-2.5817301	-0.55013478	0.58977407	2.7716596	-2.7471082	-0.96370655	0.50170594	2.5943193	-2.3304307	-0.3774128	0.69527733	2.9792287	-2.5817177	-0.53181106	0.58753127	2.7702413	-2.73418	-1.0458651	0.51310664	2.5945518	-2.3291771	-0.37490469	0.65026414	2.976644	-2.5817301
17984	-2.5817177	-0.53181106	0.58753127	2.7702413	-2.73418	-1.0458651	0.51310664	2.5945518	-2.3291771	-0.37490469	0.65026414	2.976644	-2.5817301	-0.55013478	0.58977407	2.7716596	-2.7471082	-0.96370655	0.50170594	2.5943193	-2.3304307	-0.3774128	0.69527733	2.9792287	-2.581691	-0.54122037	0.59063238	2.7601523	-2.7103064	-0.97742468	0.46404621	2.6518762	-2.3245373	-0.37916979	0.66729313	2.9655471	-2.581691	-0.54122037	0.59063238	2.7601523	-2.7103064	-0.97742468	0.46404621	2.6518762	-2.3245373	-0.37916979	0.66729313	2.9655471	-2.5816898
19584	-2.581691	-0.54122037	0.59063238	2.7601523	-2.7103064	-0.97742468	0.46404621	2.6518762	-2.3245373	-0.37916979	0.66729313	2.9655471	-2.5817177	-0.53181106	0.58753127	2.7702413	-2.73418	-1.0458651	0.51310664	2.5945518	-2.3291771	-0.37490469	0.65026414	2.976644	-2.581691	-0.54122037	0.59063238	2.7601523	-2.7103064	-0.97742468	0.46404621	2.6518762	-2.3245373	-0.37916979	0.66729313	2.9655471	-2.5817177	-0.53181106	0.58753127	2.7702413	-2.73418	-1.0458651	0.51310664	2.5945518	-2.3291771	-0.37490469	0.65026414	2.976644	-2.581691
18067	-2.5817301	-0.55013478	0.58977407	2.7716596	-2.7471082	-0.96370655	0.50170594	2.5943193	-2.3304307	-0.3774128	0.69527733	2.9792287	-2.5816898	-0.55733085	0.66709256	2.7590129	-2.7101977	-0.96640629	0.50219971	2.6477587	-2.3243177	-0.40642396	0.75557208	2.9641578	-2.5817177	-0.53181106	0.58753127	2.7702413	-2.73418	-1.0458651	0.51310664	2.5945518	-2.3291771	-0.37490469	0.65026414	2.976644	-2.5817301	-0.55013478	0.58977407	2.7716596	-2.7471082	-0.96370655	0.50170594	2.5943193	-2.3304307	-0.3774128	0.69527733	2.9792287	-2.5816898
19953	-2.581691	-0.54122037	0.59063238	2.7601523	-2.7103064	-0.97742468	0.46404621	2.6518762	-2.3245373	-0.37916979	0.66729313	2.9655471	-2.5816898	-0.55733085	0.66709256	2.7590129	-2.7101977	-0.96640629	0.50219971	2.6477587	-2.3243177	-0.40642396	0.75557208	2.9641578	-2.581691	-0.54122037	0.59063238	2.7601523	-2.7103064	-0.97742468	0.46404621	2.6518762	-2.3245373	-0.37916979	0.66729313	2.9655471	-2.5817177	-0.53181106	0.58753127	2.7702413	-2.73418	-1.0458651	0.51310664	2.5945518	-2.3291771	-0.37490469	0.65026414	2.976644	-2.5817177
18166	-2.581691	-0.54122037	0.59063238	2.7601523	-2.7103064	-0.97742468	0.46404621	2.6518762	-2.3245373	-0.37916979	0.66729313	2.9655471	-2.5817177	-0.53181106	0.58753127	2.7702413	-2.73418	-1.0458651	0.51310664	2.5945518	-2.3291771	-0.37490469	0.65026414	2.976644	-2.581691	-0.54122037	0.59063238	2.7601523	-2.7103064	-0.97742468	0.46404621	2.6518762	-2.3245373	-0.37916979	0.66729313	2.9655471	-2.5817177	-0.53181106	0.58753127	2.7702413	-2.73418	-1.0458651	0.51310664	2.5945518	-2.3291771	-0.37490469	0.65026414	2.976644	-2.5817301
19168	-2.581691	-0.54122037	0.59063238	2.7601523	-2.7103064	-0.97742468	0.46404621	2.6518762	-2.3245373	-0.37916979	0.66729313	2.9655471	-2.5816898	-0.55733085	0.66709256	2.7590129	-2.7101977	-0.96640629	0.50219971	2.6477587	-2.3243177	-0.40642396	0.75557208	2.9641578	-2.5817177	-0.53181106	0.58753127	2.7702413	-2.73418	-1.0458651	0.51310664	2.5945518	-2.3291771	-0.37490469	0.65026414	2.976644	-2.5817177	-0.53181106	0.58753127	2.7702413	-2.73418	-1.0458651	0.51310664	2.5945518	-2.3291771	-0.37490469	0.65026414	2.976644	-2.581691
17524	-2.5817301	-0.55013478	0.58977407	2.7716596	-2.7471082	-0.96370655	0.50170594	2.5943193	-2.3304307	-0.3774128	0.69527733	2.9792287	-2.5817177	-0.53181106	0.58753127	2.7702413	-2.73418	-1.0458651	0.51310664	2.5945518	-2.3291771	-0.37490469	0.65026414	2.976644	-2.5817177	-0.53181106	0.58753127	2.7702413	-2.73418	-1.0458651	0.51310664	2.5945518	-2.3291771	-0.37490469	0.65026414	2.976644	-2.5816898	-0.55733085	0.66709256	2.7590129	-2.7101977	-0.96640629	0.50219971	2.6477587	-2.3243177	-0.40642396	0.75557208	2.9641578	-2.5817177
19647	-2.5816898	-0.55733085	0.66709256	2.7590129	-2.7101977	-0.96640629	0.50219971	2.6477587	-2.3243177	-0.40642396	0.75557208	2.9641578	-2.5817177	-0.53181106	0.58753127	2.7702413	-2.73418	-1.0458651	0.51310664	2.5945518	-2.3291771	-0.37490469	0.65026414	2.976644	-2.5817177	-0.53181106	0.58753127	2.7702413	-2.73418	-1.0458651	0.51310664	2.5945518	-2.3291771	-0.37490469	0.65026414	2.976644	-2.581691	-0.54122037	0.59063238	2.7601523	-2.7103064	-0.97742468	0.46404621	2.6518762	-2.3245373	-0.37916979	0.66729313	2.9655471	-2.5817177
18759	-2.5817301	-0.55013478	0.58977407	2.7716596	-2.7471082	-0.96370655	0.50170594	2.5943193	-2.3304307	-0.3774128	0.69527733	2.9792287	-2.5817177	-0.53181106	0.58753127	2.7702413	-2.73418	-1.0458651	0.51310664	2.5945518	-2.3291771	-0.37490469	0.65026414	2.976644	-2.581691	-0.54122037	0.59063238	2.7601523	-2.7103064	-0.97742468	0.46404621	2.6518762	-2.3245373	-0.37916979	0.66729313	2.9655471	-2.581691	-0.54122037	0.59063238	2.7601523	-2.7103064	-0.97742468	0.46404621	2.6518762	-2.3245373	-0.37916979	0.66729313	2.9655471	-2.5816898
18130	-2.5816898	-0.55733085	0.66709256	2.7590129	-2.7101977	-0.96640629	0.50219971	2.6477587	-2.3243177	-0.40642396	0.75557208	2.9641578	-2.5817301	-0.55013478	0.58977407	2.7716596	-2.7471082	-0.96370655	0.50170594	2.5943193	-2.3304307	-0.3774128	0.69527733	2.9792287	-2.581691	-0.54122037	0.59063238	2.7601523	-2.7103064	-0.97742468	0.46404621	2.6518762	-2.3245373	-0.37916979	0.66729313	2.9655471	-2.5816898	-0.55733085	0.66709256	2.7590129	-2.7101977	-0.96640629	0.50219971	2.6477587	-2.3243177	-0.40642396	0.75557208	2.9641578	-2.5817301
17974	-2.581691	-0.54122037	0.59063238	2.7601523	-2.7103064	-0.97742468	0.46404621	2.6518762	-2.3245373	-0.37916979	0.66729313	2.9655471	-2.581691	-0.54122037	0.59063238	2.7601523	-2.7103064	-0.97742468	0.46404621	2.6518762	-2.3245373	-0.37916979	0.66729313	2.9655471	-2.5817301	-0.55013478	0.58977407	2.7716596	-2.7471082	-0.96370655	0.50170594	2.5943193	-2.3304307	-0.3774128	0.69527733	2.9792287	-2.5816898	-0.55733085	0.66709256	2.7590129	-2.7101977	-0.96640629	0.50219971	2.6477587	-2.3243177	-0.40642396	0.75557208	2.9641578	-2.581691
18476	-2.5817177	-0.53181106	0.58753127	2.7702413	-2.73418	-1.0458651	0.51310664	2.5945518	-2.3291771	-0.37490469	0.65026414	2.976644	-2.5817301	-0.55013478	0.58977407	2.7716596	-2.7471082	-0.96370655	0.50170594	2.5943193	-2.3304307	-0.3774128	0.69527733	2.9792287	-2.581691	-0.54122037	0.59063238	2.7601523	-2.7103064	-0.97742468	0.46404621	2.6518762	-2.3245373	-0.37916979	0.66729313	2.9655471	-2.5817177	-0.53181106	0.58753127	2.7702413	-2.73418	-1.0458651	0.51310664	2.5945518	-2.3291771	-0.37490469	0.65026414	2.976644	-2.5817301
18312	-2.5816898	-0.55733085	0.66709256	2.7590129	-2.7101977	-0.96640629	0.50219971	2.6477587	-2.3243177	-0.40642396	0.75557208	2.9641578	-2.5817177	-0.53181106	0.58753127	2.7702413	-2.73418	-1.0458651	0.51310664	2.5945518	-2.3291771	-0.37490469	0.65026414	2.976644	-2.5817301	-0.55013478	0.58977407	2.7716596	-2.7471082	-0.96370655	0.50170594	2.5943193	-2.3304307	-0.3774128	0.69527733	2.9792287	-2.581691	-0.54122037	0.59063238	2.7601523	-2.7103064	-0.97742468	0.46404621	2.6518762	-2.3245373	-0.37916979	0.66729313	2.9655471	-2.5816898
18109	-2.581691	-0.54122037	0.59063238	2.7601523	-2.7103064	-0.97742468	0.46404621	2.6518762	-2.3245373	-0.37916979	0.66729313	2.9655471	-2.5816898	-0.55733085	0.66709256	2.7590129	-2.7101977	-0.96640629	0.50219971	2.6477587	-2.3243177	-0.40642396	0.75557208	2.9641578	-2.581691	-0.54122037	0.59063238	2.7601523	-2.7103064	-0.97742468	0.46404621	2.6518762	-2.3245373	-0.37916979	0.66729313	2.9655471	-2.5816898	-0.55733085	0.66709256	2.7590129	-2.7101977	-0.96640629	0.50219971	2.6477587	-2.3243177	-0.40642396	0.75557208	2.9641578	-2.5816898
17796	-2.5816898	-0.55733085	0.66709256	2.7590129	-2.7101977	-0.96640629	0.50219971	2.6477587	-2.3243177	-0.40642396	0.75557208	2.9641578	-2.581691	-0.54122037	0.59063238	2.7601523	-2.7103064	-0.97742468	0.46404621	2.6518762	-2.3245373	-0.37916979	0.66729313	2.9655471	-2.5817177	-0.53181106	0.58753127	2.7702413	-2.73418	-1.0458651	0.51310664	2.5945518	-2.3291771	-0.37490469	0.65026414	2.976644	-2.5816898	-0.55733085	0.66709256	2.7590129	-2.7101977	-0.96640629	0.50219971	2.6477587	-2.3243177	-0.40642396	0.75557208	2.9641578	-2.5817301
16867	-2.5817301	-0.55013478	0.58977407	2.7716596	-2.7471082	-0.96370655	0.50170594	2.5943193	-2.3304307	-0.3774128	0.69527733	2.9792287	-2.5816898	-0.55733085	0.66709256	2.7590129	-2.7101977	-0.96640629	0.50219971	2.6477587	-2.3243177	-0.40642396	0.75557208	2.9641578	-2.5816898	-0.55733085	0.66709256	2.7590129	-2.7101977	-0.96640629	0.50219971	2.6477587	-2.3243177	-0.40642396	0.75557208	2.9641578	-2.5817177	-0.53181106	0.58753127	2.7702413	-2.73418	-1.0458651	0.51310664	2.5945518	-2.3291771	-0.37490469	0.65026414	2.976644	-2.5816898
19868	-2.5817177	-0.53181106	0.58753127	2.7702413	-2.73418	-1.0458651	0.51310664	2.5945518	-2.3291771	-0.37490469	0.65026414	2.976644	-2.5816898	-0.55733085	0.66709256	2.7590129	-2.7101977	-0.96640629	0.50219971	2.6477587	-2.3243177	-0.40642396	0.75557208	2.9641578	-2.5817301	-0.55013478	0.58977407	2.7716596	-2.7471082	-0.96370655	0.50170594	2.5943193	-2.3304307	-0.3774128	0.69527733	2.9792287	-2.581691	-0.54122037	0.59063238	2.7601523	-2.7103064	-0.97742468	0.46404621	2.6518762	-2.3245373	-0.37916979	0.66729313	2.9655471	-2.5816898
17018	-2.581691	-0.54122037	0.59063238	2.7601523	-2.7103064	-0.97742468	0.46404621	2.6518762	-2.3245373	-0.37916979	0.66729313	2.9655471	-2.5817177	-0.53181106	0.58753127	2.7702413	-2.73418	-1.0458651	0.51310664	2.5945518	-2.3291771	-0.37490469	0.65026414	2.976644	-2.5817301	-0.55013478	0.58977407	2.7716596	-2.7471082	-0.96370655	0.50170594	2.5943193	-2.3304307	-0.3774128	0.69527733	2.9792287	-2.581691	-0.54122037	0.59063238	2.7601523	-2.7103064	-0.97742468	0.46404621	2.6518762	-2.3245373	-0.37916979	0.66729313	2.9655471	-2.5817301
18157	-2.5816898	-0.55733085	0.66709256	2.7590129	-2.7101977	-0.96640629	0.50219971	2.6477587	-2.3243177	-0.40642396	0.75557208	2.9641578	-2.581691	-0.54122037	0.59063238	2.7601523	-2.7103064	-0.97742468	0.46404621	2.6518762	-2.3245373	-0.37916979	0.66729313	2.9655471	-2.5817177	-0.53181106	0.58753127	2.7702413	-2.73418	-1.0458651	0.51310664	2.5945518	-2.3291771	-0.37490469	0.65026414	2.976644	-2.5817301	-0.55013478	0.58977407	2.7716596	-2.7471082	-0.96370655	0.50170594	2.5943193	-2.3304307	-0.3774128	0.69527733	2.9792287	-2.581691
19756	-2.5817301	-0.55013478	0.58977407	2.7716596	-2.7471082	-0.96370655	0.50170594	2.5943193	-2.3304307	-0.3774128	0.69527733	2.9792287	-2.5817301	-0.55013478	0.58977407	2.7716596	-2.7471082	-0.96370655	0.50170594	2.5943193	-2.3304307	-0.3774128	0.69527733	2.9792287	-2.5817177	-0.53181106	0.58753127	2.7702413	-2.73418	-1.0458651	0.51310664	2.5945518	-2.3291771	-0.37490469	0.65026414	2.976644	-2.5817177	-0.53181106	0.58753127	2.7702413	-2.73418	-1.0458651	0.51310664	2.5945518	-2.3291771	-0.37490469	0.65026414	2.976644	-2.5817301
17683	-2.5817301	-0.55013478	0.58977407	2.7716596	-2.7471082	-0.96370655	0.50170594	2.5943193	-2.3304307	-0.3774128	0.69527733	2.9792287	-2.5817301	-0.55013478	0.58977407	2.7716596	-2.7471082	-0.96370655	0.50170594	2.5943193	-2.3304307	-0.3774128	0.69527733	2.9792287	-2.5817177	-0.53181106	0.58753127	2.7702413	-2.73418	-1.0458651	0.51310664	2.5945518	-2.3291771	-0.37490469	0.65026414	2.976644	-2.5817301	-0.55013478	0.58977407	2.7716596	-2.7471082	-0.96370655	0.50170594	2.5943193	-2.3304307	-0.3774128	0.69527733	2.9792287	-2.581691
18131	-2.5816898	-0.55733085	0.66709256	2.7590129	-2.7101977	-0.96640629	0.50219971	2.6477587	-2.3243177	-0.40642396	0.75557208	2.9641578	-2.5816898	-0.55733085	0.66709256	2.7590129	-2.7101977	-0.96640629	0.50219971	2.6477587	-2.3243177	-0.40642396	0.75557208	2.9641578	-2.5816898	-0.55733085	0.66709256	2.7590129	-2.7101977	-0.96640629	0.50219971	2.6477587	-2.3243177	-0.40642396	0.75557208	2.9641578	-2.5816898	-0.55733085	0.66709256	2.7590129	-2.7101977	-0.96640629	0.50219971	2.6477587	-2.3243177	-0.40642396	0.75557208	2.9641578	-2.5817177
17671	-2.581691	-0.54122037	0.59063238	2.7601523	-2.7103064	-0.97742468	0.46404621	2.6518762	-2.3245373	-0.37916979	0.66729313	2.9655471	-2.5816898	-0.55733085	0.66709256	2.7590129	-2.7101977	-0.96640629	0.50219971	2.6477587	-2.3243177	-0.40642396	0.75557208	2.9641578	-2.581691	-0.54122037	0.59063238	2.7601523	-2.7103064	-0.97742468	0.46404621	2.6518762	-2.3245373	-0.37916979	0.66729313	2.9655471	-2.5817177	-0.53181106	0.58753127	2.7702413	-2.73418	-1.0458651	0.51310664	2.5945518	-2.3291771	-0.37490469	0.65026414	2.976644	-2.5817301
17545	-2.5816898	-0.55733085	0.66709256	2.7590129	-2.7101977	-0.96640629	0.50219971	2.6477587	-2.3243177	-0.40642396	0.75557208	2.9641578	-2.5817301	-0.55013478	0.58977407	2.7716596	-2.7471082	-0.96370655	0.50170594	2.5943193	-2.3304307	-0.3774128	0.69527733	2.9792287	-2.5817301	-0.55013478	0.58977407	2.7716596	-2.7471082	-0.96370655	0.50170594	2.5943193	-2.3304307	-0.3774128	0.69527733	2.9792287	-2.5817177	-0.53181106	0.58753127	2.7702413	-2.73418	-1.0458651	0.51310664	2.5945518	-2.3291771	-0.37490469	0.65026414	2.976644	-2.5816898
18650	-2.5817177	-0.53181106	0.58753127	2.7702413	-2.73418	-1.0458651	0.51310664	2.5945518	-2.3291771	-0.37490469	0.65026414	2.976644	-2.5817177	-0.53181106	0.58753127	2.7702413	-2.73418	-1.0458651	0.51310664	2.5945518	-2.3291771	-0.37490469	0.65026414	2.976644	-2.5817177	-0.53181106	0.58753127	2.7702413	-2.73418	-1.0458651	0.51310664	2.5945518	-2.3291771	-0.37490469	0.65026414	2.976644	-2.5817301	-0.55013478	0.58977407	2.7716596	-2.7471082	-0.96370655	0.50170594	2.5943193	-2.3304307	-0.3774128	0.69527733	2.9792287	-2.581691
19765	-2.5817177	-0.53181106	0.58753127	2.7702413	-2.73418	-1.0458651	0.51310664	2.5945518	-2.3291771	-0.37490469	0.65026414	2.976644	-2.581691	-0.54122037	0.59063238	2.7601523	-2.7103064	-0.97742468	0.46404621	2.6518762	-2.3245373	-0.37916979	0.66729313	2.9655471	-2.5817301	-0.55013478	0.58977407	2.7716596	-2.7471082	-0.96370655	0.50170594	2.5943193	-2.3304307	-0.3774128	0.69527733	2.9792287	-2.5817301	-0.55013478	0.58977407	2.7716596	-2.7471082	-0.96370655	0.50170594	2.5943193	-2.3304307	-0.3774128	0.69527733	2.9792287	-2.581691
19722	-2.581691	-0.54122037	0.59063238	2.7601523	-2.7103064	-0.97742468	0.46404621	2.6518762	-2.3245373	-0.37916979	0.66729313	2.9655471	-2.581691	-0.54122037	0.59063238	2.7601523	-2.7103064	-0.97742468	0.46404621	2.6518762	-2.3245373	-0.37916979	0.66729313	2.9655471	-2.5816898	-0.55733085	0.66709256	2.7590129	-2.7101977	-0.96640629	0.50219971	2.6477587	-2.3243177	-0.40642396	0.75557208	2.9641578	-2.581691	-0.54122037	0.59063238	2.7601523	-2.7103064	-0.97742468	0.46404621	2.6518762	-2.3245373	-0.37916979	0.66729313	2.9655471	-2.5816898
19576	-2.581691	-0.54122037	0.59063238	2.7601523	-2.7103064	-0.97742468	0.46404621	2.6518762	-2.3245373	-0.37916979	0.66729313	2.9655471	-2.581691	-0.54122037	0.59063238	2.7601523	-2.7103064	-0.97742468	0.46404621	2.6518762	-2.3245373	-0.37916979	0.66729313	2.9655471	-2.5817301	-0.55013478	0.58977407	2.7716596	-2.7471082	-0.96370655	0.50170594	2.5943193	-2.3304307	-0.3774128	0.69527733	2.9792287	-2.581691	-0.54122037	0.59063238	2.7601523	-2.7103064	-0.97742468	0.46404621	2.6518762	-2.3245373	-0.37916979	0.66729313	2.9655471	-2.5816898
17615	-2.5816898	-0.55733085	0.66709256	2.7590129	-2.7101977	-0.96640629	0.50219971	2.6477587	-2.3243177	-0.40642396	0.75557208	2.9641578	-2.5817177	-0.53181106	0.58753127	2.7702413	-2.73418	-1.0458651	0.51310664	2.5945518	-2.3291771	-0.37490469	0.65026414	2.976644	-2.5817301	-0.55013478	0.58977407	2.7716596	-2.7471082	-0.96370655	0.50170594	2.5943193	-2.3304307	-0.3774128	0.69527733	2.9792287	-2.5817301	-0.55013478	0.58977407	2.7716596	-2.7471082	-0.96370655	0.50170594	2.5943193	-2.3304307	-0.3774128	0.69527733	2.9792287	-2.581691
17719	-2.5816898	-0.55733085	0.66709256	2.7590129	-2.7101977	-0.96640629	0.50219971	2.6477587	-2.3243177	-0.40642396	0.75557208	2.9641578	-2.5817301	-0.55013478	0.58977407	2.7716596	-2.7471082	-0.96370655	0.50170594	2.5943193	-2.3304307	-0.3774128	0.69527733	2.9792287	-2.5817177	-0.53181106	0.58753127	2.7702413	-2.73418	-1.0458651	0.51310664	2.5945518	-2.3291771	-0.37490469	0.65026414	2.976644	-2.5817177	-0.53181106	0.58753127	2.7702413	-2.73418	-1.0458651	0.51310664	2.5945518	-2.3291771	-0.37490469	0.65026414	2.976644	-2.5817301
19486	-2.5816898	-0.55733085	0.66709256	2.7590129	-2.7101977	-0.96640629	0.50219971	2.6477587	-2.3243177	-0.40642396	0.75557208	2.9641578	-2.581691	-0.54122037	0.59063238	2.7601523	-2.7103064	-0.97742468	0.46404621	2.6518762	-2.3245373	-0.37916979	0.66729313	2.9655471	-2.5817301	-0.55013478	0.58977407	2.7716596	-2.7471082	-0.96370655	0.50170594	2.5943193	-2.3304307	-0.3774128	0.69527733	2.9792287	-2.581691	-0.54122037	0.59063238	2.7601523	-2.7103064	-0.97742468	0.46404621	2.6518762	-2.3245373	-0.37916979	0.66729313	2.9655471	-2.581691
17620	-2.5817301	-0.55013478	0.58977407	2.7716596	-2.7471082	-0.96370655	0.50170594	2.5943193	-2.3304307	-0.3774128	0.69527733	2.9792287	-2.581691	-0.54122037	0.59063238	2.7601523	-2.7103064	-0.97742468	0.46404621	2.6518762	-2.3245373	-0.37916979	0.66729313	2.9655471	-2.581691	-0.54122037	0.59063238	2.7601523	-2.7103064	-0.97742468	0.46404621	2.6518762	-2.3245373	-0.37916979	0.66729313	2.9655471	-2.5817301	-0.55013478	0.58977407	2.7716596	-2.7471082	-0.96370655	0.50170594	2.5943193	-2.3304307	-0.3774128	0.69527733	2.9792287	-2.5817301
18526	-2.581691	-0.54122037	0.59063238	2.7601523	-2.7103064	-0.97742468	0.46404621	2.6518762	-2.3245373	-0.37916979	0.66729313	2.9655471	-2.5817177	-0.53181106	0.58753127	2.7702413	-2.73418	-1.0458651	0.51310664	2.5945518	-2.3291771	-0.37490469	0.65026414	2.976644	-2.5816898	-0.55733085	0.66709256	2.7590129	-2.7101977	-0.96640629	0.50219971	2.6477587	-2.3243177	-0.40642396	0.75557208	2.9641578	-2.5816898	-0.55733085	0.66709256	2.7590129	-2.7101977	-0.96640629	0.50219971	2.6477587	-2.3243177	-0.40642396	0.75557208	2.9641578	-2.5817301
18319	-2.5817177	-0.53181106	0.58753127	2.7702413	-2.73418	-1.0458651	0.51310664	2.5945518	-2.3291771	-0.37490469	0.65026414	2.976644	-2.5816898	-0.55733085	0.66709256	2.7590129	-2.7101977	-0.96640629	0.50219971	2.6477587	-2.3243177	-0.40642396	0.75557208	2.9641578	-2.5817301	-0.55013478	0.58977407	2.7716596	-2.7471082	-0.96370655	0.50170594	2.5943193	-2.3304307	-0.3774128	0.69527733	2.9792287	-2.5817177	-0.53181106	0.58753127	2.7702413	-2.73418	-1.0458651	0.51310664	2.5945518	-2.3291771	-0.37490469	0.65026414	2.976644	-2.5817177
18014	-2.5817177	-0.53181106	0.58753127	2.7702413	-2.73418	-1.0458651	0.51310664	2.5945518	-2.3291771	-0.37490469	0.65026414	2.976644	-2.5816898	-0.55733085	0.66709256	2.7590129	-2.7101977	-0.96640629	0.50219971	2.6477587	-2.3243177	-0.40642396	0.75557208	2.9641578	-2.5817177	-0.53181106	0.58753127	2.7702413	-2.73418	-1.0458651	0.51310664	2.5945518	-2.3291771	-0.37490469	0.65026414	2.976644	-2.5817177	-0.53181106	0.58753127	2.7702413	-2.73418	-1.0458651	0.51310664	2.5945518	-2.3291771	-0.37490469	0.65026414	2.976644	-2.5817177
17463	-2.5817301	-0.55013478	0.58977407	2.7716596	-2.7471082	-0.96370655	0.50170594	2.5943193	-2.3304307	-0.3774128	0.69527733	2.9792287	-2.5817301	-0.55013478	0.58977407	2.7716596	-2.7471082	-0.96370655	0.50170594	2.5943193	-2.3304307	-0.3774128	0.69527733	2.9792287	-2.5816898	-0.55733085	0.66709256	2.7590129	-2.7101977	-0.96640629	0.50219971	2.6477587	-2.3243177	-0.40642396	0.75557208	2.9641578	-2.5817301	-0.55013478	0.58977407	2.7716596	-2.7471082	-0.96370655	0.50170594	2.5943193	-2.3304307	-0.3774128	0.69527733	2.9792287	-2.5817301
19848	-2.5817177	-0.53181106	0.58753127	2.7702413	-2.73418	-1.0458651	0.51310664	2.5945518	-2.3291771	-0.37490469	0.65026414	2.976644	-2.5817177	-0.53181106	0.58753127	2.7702413	-2.73418	-1.0458651	0.51310664	2.5945518	-2.3291771	-0.37490469	0.65026414	2.976644	-2.5816898	-0.55733085	0.66709256	2.7590129	-2.7101977	-0.96640629	0.50219971	2.6477587	-2.3243177	-0.40642396	0.75557208	2.9641578	-2.5817177	-0.53181106	0.58753127	2.7702413	-2.73418	-1.0458651	0.51310664	2.5945518	-2.3291771	-0.37490469	0.65026414	2.976644	-2.5817177
17901	-2.581691	-0.54122037	0.59063238	2.7601523	-2.7103064	-0.97742468	0.46404621	2.6518762	-2.3245373	-0.37916979	0.66729313	2.9655471	-2.5816898	-0.55733085	0.66709256	2.7590129	-2.7101977	-0.96640629	0.50219971	2.6477587	-2.3243177	-0.40642396	0.75557208	2.9641578	-2.5817177	-0.53181106	0.58753127	2.7702413	-2.73418	-1.0458651	0.51310664	2.5945518	-2.3291771	-0.37490469	0.65026414	2.976644	-2.5817177	-0.53181106	0.58753127	2.7702413	-2.73418	-1.0458651	0.51310664	2.5945518	-2.3291771	-0.37490469	0.65026414	2.976644	-2.5817301
17254	-2.581691	-0.54122037	0.59063238	2.7601523	-2.7103064	-0.97742468	0.46404621	2.6518762	-2.3245373	-0.37916979	0.66729313	2.9655471	-2.5816898	-0.55733085	0.66709256	2.7590129	-2.7101977	-0.96640629	0.50219971	2.6477587	-2.3243177	-0.40642396	0.75557208	2.9641578	-2.5817301	-0.55013478	0.58977407	2.7716596	-2.7471082	-0.96370655	0.50170594	2.5943193	-2.3304307	-0.3774128	0.69527733	2.9792287	-2.5817177	-0.53181106	0.58753127	2.7702413	-2.73418	-1.0458651	0.51310664	2.5945518	-2.3291771	-0.37490469	0.65026414	2.976644	-2.5816898
19859	-2.5816898	-0.55733085	0.66709256	2.7590129	-2.7101977	-0.96640629	0.50219971	2.6477587	-2.3243177	-0.40642396	0.75557208	2.9641578	-2.581691	-0.54122037	0.59063238	2.7601523	-2.7103064	-0.97742468	0.46404621	2.6518762	-2.3245373	-0.37916979	0.66729313	2.9655471	-2.5816898	-0.55733085	0.66709256	2.7590129	-2.7101977	-0.96640629	0.50219971	2.6477587	-2.3243177	-0.40642396	0.75557208	2.9641578	-2.5816898	-0.55733085	0.66709256	2.7590129	-2.7101977	-0.96640629	0.50219971	2.6477587	-2.3243177	-0.40642396	0.75557208	2.9641578	-2.5817301
19159	-2.5817177	-0.53181106	0.58753127	2.7702413	-2.73418	-1.0458651	0.51310664	2.5945518	-2.3291771	-0.37490469	0.65026414	2.976644	-2.581691	-0.54122037	0.59063238	2.7601523	-2.7103064	-0.97742468	0.46404621	2.6518762	-2.3245373	-0.37916979	0.66729313	2.9655471	-2.5817301	-0.55013478	0.58977407	2.7716596	-2.7471082	-0.96370655	0.50170594	2.5943193	-2.3304307	-0.3774128	0.69527733	2.9792287	-2.581691	-0.54122037	0.59063238	2.7601523	-2.7103064	-0.97742468	0.46404621	2.6518762	-2.3245373	-0.37916979	0.66729313	2.9655471	-2.581691
17219	-2.5817301	-0.55013478	0.58977407	2.7716596	-2.7471082	-0.96370655	0.50170594	2.5943193	-2.3304307	-0.3774128	0.69527733	2.9792287	-2.581691	-0.54122037	0.59063238	2.7601523	-2.7103064	-0.97742468	0.46404621	2.6518762	-2.3245373	-0.37916979	0.66729313	2.9655471	-2.5816898	-0.55733085	0.66709256	2.7590129	-2.7101977	-0.96640629	0.50219971	2.6477587	-2.3243177	-0.40642396	0.75557208	2.9641578	-2.5817301	-0.55013478	0.58977407	2.7716596	-2.7471082	-0.96370655	0.50170594	2.5943193	-2.3304307	-0.3774128	0.69527733	2.9792287	-2.581691
17562	-2.581691	-0.54122037	0.59063238	2.7601523	-2.7103064	-0.97742468	0.46404621	2.6518762	-2.3245373	-0.37916979	0.66729313	2.9655471	-2.5817177	-0.53181106	0.58753127	2.7702413	-2.73418	-1.0458651	0.51310664	2.5945518	-2.3291771	-0.37490469	0.65026414	2.976644	-2.5817177	-0.53181106	0.58753127	2.7702413	-2.73418	-1.0458651	0.51310664	2.5945518	-2.3291771	-0.37490469	0.65026414	2.976644	-2.5816898	-0.55733085	0.66709256	2.7590129	-2.7101977	-0.96640629	0.50219971	2.6477587	-2.3243177	-0.40642396	0.75557208	2.9641578	-2.581691
17339	-2.581691	-0.54122037	0.59063238	2.7601523	-2.7103064	-0.97742468	0.46404621	2.6518762	-2.3245373	-0.37916979	0.66729313	2.9655471	-2.581691	-0.54122037	0.59063238	2.7601523	-2.7103064	-0.97742468	0.46404621	2.6518762	-2.3245373	-0.37916979	0.66729313	2.9655471	-2.581691	-0.54122037	0.59063238	2.7601523	-2.7103064	-0.97742468	0.46404621	2.6518762	-2.3245373	-0.37916979	0.66729313	2.9655471	-2.5817301	-0.55013478	0.58977407	2.7716596	-2.7471082	-0.96370655	0.50170594	2.5943193	-2.3304307	-0.3774128	0.69527733	2.9792287	-2.5816898
19548	-2.5816898	-0.55733085	0.66709256	2.7590129	-2.7101977	-0.96640629	0.50219971	2.6477587	-2.3243177	-0.40642396	0.75557208	2.9641578	-2.5816898	-0.55733085	0.66709256	2.7590129	-2.7101977	-0.96640629	0.50219971	2.6477587	-2.3243177	-0.40642396	0.75557208	2.9641578	-2.581691	-0.54122037	0.59063238	2.7601523	-2.7103064	-0.97742468	0.46404621	2.6518762	-2.3245373	-0.37916979	0.66729313	2.9655471	-2.5816898	-0.55733085	0.66709256	2.7590129	-2.7101977	-0.96640629	0.50219971	2.6477587	-2.3243177	-0.40642396	0.75557208	2.9641578	-2.5817301
16993	-2.5817301	-0.55013478	0.58977407	2.7716596	-2.7471082	-0.96370655	0.50170594	2.5943193	-2.3304307	-0.3774128	0.69527733	2.9792287	-2.5817301	-0.55013478	0.58977407	2.7716596	-2.7471082	-0.96370655	0.50170594	2.5943193	-2.3304307	-0.3774128	0.69527733	2.9792287	-2.5817301	-0.55013478	0.58977407	2.7716596	-2.7471082	-0.96370655	0.50170594	2.5943193	-2.3304307	-0.3774128	0.69527733	2.9792287	-2.581691	-0.54122037	0.59063238	2.7601523	-2.7103064	-0.97742468	0.46404621	2.6518762	-2.3245373	-0.37916979	0.66729313	2.9655471	-2.581691
18737	-2.5817301	-0.55013478	0.58977407	2.7716596	-2.7471082	-0.96370655	0.50170594	2.5943193	-2.3304307	-0.3774128	0.69527733	2.9792287	-2.5817301	-0.55013478	0.58977407	2.7716596	-2.7471082	-0.96370655	0.50170594	2.5943193	-2.3304307	-0.3774128	0.69527733	2.9792287	-2.5816898	-0.55733085	0.66709256	2.7590129	-2.7101977	-0.96640629	0.50219971	2.6477587	-2.3243177	-0.40642396	0.75557208	2.9641578	-2.5817301	-0.55013478	0.58977407	2.7716596	-2.7471082	-0.96370655	0.50170594	2.5943193	-2.3304307	-0.3774128	0.69527733	2.9792287	-2.5817177
16815	-2.5816898	-0.55733085	0.66709256	2.7590129	-2.7101977	-0.96640629	0.50219971	2.6477587	-2.3243177	-0.40642396	0.75557208	2.9641578	-2.5816898	-0.55733085	0.66709256	2.7590129	-2.7101977	-0.96640629	0.50219971	2.6477587	-2.3243177	-0.40642396	0.75557208	2.9641578	-2.581691	-0.54122037	0.59063238	2.7601523	-2.7103064	-0.97742468	0.46404621	2.6518762	-2.3245373	-0.37916979	0.66729313	2.9655471	-2.5816898	-0.55733085	0.66709256	2.7590129	-2.7101977	-0.96640629	0.50219971	2.6477587	-2.3243177	-0.40642396	0.75557208	2.9641578	-2.5817301
19767	-2.5817301	-0.55013478	0.58977407	2.7716596	-2.7471082	-0.96370655	0.50170594	2.5943193	-2.3304307	-0.3774128	0.69527733	2.9792287	-2.5816898	-0.55733085	0.66709256	2.7590129	-2.7101977	-0.96640629	0.50219971	2.6477587	-2.3243177	-0.40642396	0.75557208	2.9641578	-2.581691	-0.54122037	0.59063238	2.7601523	-2.7103064	-0.97742468	0.46404621	2.6518762	-2.3245373	-0.37916979	0.66729313	2.9655471	-2.5817177	-0.53181106	0.58753127	2.7702413	-2.73418	-1.0458651	0.51310664	2.5945518	-2.3291771	-0.37490469	0.65026414	2.976644	-2.5816898
17093	-2.5817301	-0.55013478	0.58977407	2.7716596	-2.7471082	-0.96370655	0.50170594	2.5943193	-2.3304307	-0.3774128	0.69527733	2.9792287	-2.581691	-0.54122037	0.59063238	2.7601523	-2.7103064	-0.97742468	0.46404621	2.6518762	-2.3245373	-0.37916979	0.66729313	2.9655471	-2.581691	-0.54122037	0.59063238	2.7601523	-2.7103064	-0.97742468	0.46404621	2.6518762	-2.3245373	-0.37916979	0.66729313	2.9655471	-2.5816898	-0.55733085	0.66709256	2.7590129	-2.7101977	-0.96640629	0.50219971	2.6477587	-2.3243177	-0.40642396	0.75557208	2.9641578	-2.5817301
17702	-2.5817177	-0.53181106	0.58753127	2.7702413	-2.73418	-1.0458651	0.51310664	2.5945518	-2.3291771	-0.37490469	0.65026414	2.976644	-2.5816898	-0.55733085	0.66709256	2.7590129	-2.7101977	-0.96640629	0.50219971	2.6477587	-2.3243177	-0.40642396	0.75557208	2.9641578	-2.5816898	-0.55733085	0.66709256	2.7590129	-2.7101977	-0.96640629	0.50219971	2.6477587	-2.3243177	-0.40642396	0.75557208	2.9641578	-2.5816898	-0.55733085	0.66709256	2.7590129	-2.7101977	-0.96640629	0.50219971	2.6477587	-2.3243177	-0.40642396	0.75557208	2.9641578	-2.5817301
16889	-2.581691	-0.54122037	0.59063238	2.7601523	-2.7103064	-0.97742468	0.46404621	2.6518762	-2.3245373	-0.37916979	0.66729313	2.9655471	-2.5817301	-0.55013478	0.58977407	2.7716596	-2.7471082	-0.96370655	0.50170594	2.5943193	-2.3304307	-0.3774128	0.69527733	2.9792287	-2.5817177	-0.53181106	0.58753127	2.7702413	-2.73418	-1.0458651	0.51310664	2.5945518	-2.3291771	-0.37490469	0.65026414	2.976644	-2.581691	-0.54122037	0.59063238	2.7601523	-2.7103064	-0.97742468	0.46404621	2.6518762	-2.3245373	-0.37916979	0.66729313	2.9655471	-2.581691
18680	-2.5817301	-0.55013478	0.58977407	2.7716596	-2.7471082	-0.96370655	0.50170594	2.5943193	-2.3304307	-0.3774128	0.69527733	2.9792287	-2.5816898	-0.55733085	0.66709256	2.7590129	-2.7101977	-0.96640629	0.50219971	2.6477587	-2.3243177	-0.40642396	0.75557208	2.9641578	-2.5817301	-0.55013478	0.58977407	2.7716596	-2.7471082	-0.96370655	0.50170594	2.5943193	-2.3304307	-0.3774128	0.69527733	2.9792287	-2.5817301	-0.55013478	0.58977407	2.7716596	-2.7471082	-0.96370655	0.50170594	2.5943193	-2.3304307	-0.3774128	0.69527733	2.9792287	-2.5817301
19659	-2.5817177	-0.53181106	0.58753127	2.7702413	-2.73418	-1.0458651	0.51310664	2.5945518	-2.3291771	-0.37490469	0.65026414	2.976644	-2.581691	-0.54122037	0.59063238	2.7601523	-2.7103064	-0.97742468	0.46404621	2.6518762	-2.3245373	-0.37916979	0.66729313	2.9655471	-2.5817177	-0.53181106	0.58753127	2.7702413	-2.73418	-1.0458651	0.51310664	2.5945518	-2.3291771	-0.37490469	0.65026414	2.976644	-2.581691	-0.54122037	0.59063238	2.7601523	-2.7103064	-0.97742468	0.46404621	2.6518762	-2.3245373	-0.37916979	0.66729313	2.9655471	-2.581691
18401	-2.581691	-0.54122037	0.59063238	2.7601523	-2.7103064	-0.97742468	0.46404621	2.6518762	-2.3245373	-0.37916979	0.66729313	2.9655471	-2.5817177	-0.53181106	0.58753127	2.7702413	-2.73418	-1.0458651	0.51310664	2.5945518	-2.3291771	-0.37490469	0.65026414	2.976644	-2.5816898	-0.55733085	0.66709256	2.7590129	-2.7101977	-0.96640629	0.50219971	2.6477587	-2.3243177	-0.40642396	0.75557208	2.9641578	-2.581691	-0.54122037	0.59063238	2.7601523	-2.7103064	-0.97742468	0.46404621	2.6518762	-2.3245373	-0.37916979	0.66729313	2.9655471	-2.5817301
19408	-2.5817301	-0.55013478	0.58977407	2.7716596	-2.7471082	-0.96370655	0.50170594	2.5943193	-2.3304307	-0.3774128	0.69527733	2.9792287	-2.581691	-0.54122037	0.59063238	2.7601523	-2.7103064	-0.97742468	0.46404621	2.6518762	-2.3245373	-0.37916979	0.66729313	2.9655471	-2.5817301	-0.55013478	0.58977407	2.7716596	-2.7471082	-0.96370655	0.50170594	2.5943193	-2.3304307	-0.3774128	0.69527733	2.9792287	-2.5817177	-0.53181106	0.58753127	2.7702413	-2.73418	-1.0458651	0.51310664	2.5945518	-2.3291771	-0.37490469	0.65026414	2.976644	-2.581691
19734	-2.5816898	-0.55733085	0.66709256	2.7590129	-2.7101977	-0.96640629	0.50219971	2.6477587	-2.3243177	-0.40642396	0.75557208	2.9641578	-2.5816898	-0.55733085	0.66709256	2.7590129	-2.7101977	-0.96640629	0.50219971	2.6477587	-2.3243177	-0.40642396	0.75557208	2.9641578	-2.5817301	-0.55013478	0.58977407	2.7716596	-2.7471082	-0.96370655	0.50170594	2.5943193	-2.3304307	-0.3774128	0.69527733	2.9792287	-2.581691	-0.54122037	0.59063238	2.7601523	-2.7103064	-0.97742468	0.46404621	2.6518762	-2.3245373	-0.37916979	0.66729313	2.9655471	-2.5817301
19782	-2.5817301	-0.55013478	0.58977407	2.7716596	-2.7471082	-0.96370655	0.50170594	2.5943193	-2.3304307	-0.3774128	0.69527733	2.9792287	-2.5816898	-0.55733085	0.66709256	2.7590129	-2.7101977	-0.96640629	0.50219971	2.6477587	-2.3243177	-0.40642396	0.75557208	2.9641578	-2.581691	-0.54122037	0.59063238	2.7601523	-2.7103064	-0.97742468	0.46404621	2.6518762	-2.3245373	-0.37916979	0.66729313	2.9655471	-2.5817177	-0.53181106	0.58753127	2.7702413	-2.73418	-1.0458651	0.51310664	2.5945518	-2.3291771	-0.37490469	0.65026414	2.976644	-2.5817177
19060	-2.581691	-0.54122037	0.59063238	2.7601523	-2.7103064	-0.97742468	0.46404621	2.6518762	-2.3245373	-0.37916979	0.66729313	2.9655471	-2.5816898	-0.55733085	0.66709256	2.7590129	-2.7101977	-0.96640629	0.50219971	2.6477587	-2.3243177	-0.40642396	0.75557208	2.9641578	-2.5816898	-0.55733085	0.66709256	2.7590129	-2.7101977	-0.96640629	0.50219971	2.6477587	-2.3243177	-0.40642396	0.75557208	2.9641578	-2.581691	-0.54122037	0.59063238	2.7601523	-2.7103064	-0.97742468	0.46404621	2.6518762	-2.3245373	-0.37916979	0.66729313	2.9655471	-2.5816898
19960	-2.581691	-0.54122037	0.59063238	2.7601523	-2.7103064	-0.97742468	0.46404621	2.6518762	-2.3245373	-0.37916979	0.66729313	2.9655471	-2.5816898	-0.55733085	0.66709256	2.7590129	-2.7101977	-0.96640629	0.50219971	2.6477587	-2.3243177	-0.40642396	0.75557208	2.9641578	-2.5817301	-0.55013478	0.58977407	2.7716596	-2.7471082	-0.96370655	0.50170594	2.5943193	-2.3304307	-0.3774128	0.69527733	2.9792287	-2.581691	-0.54122037	0.59063238	2.7601523	-2.7103064	-0.97742468	0.46404621	2.6518762	-2.3245373	-0.37916979	0.66729313	2.9655471	-2.5816898
17221	-2.5817301	-0.55013478	0.58977407	2.7716596	-2.7471082	-0.96370655	0.50170594	2.5943193	-2.3304307	-0.3774128	0.69527733	2.9792287	-2.5817301	-0.55013478	0.58977407	2.7716596	-2.7471082	-0.96370655	0.50170594	2.5943193	-2.3304307	-0.3774128	0.69527733	2.9792287	-2.581691	-0.54122037	0.59063238	2.7601523	-2.7103064	-0.97742468	0.46404621	2.6518762	-2.3245373	-0.37916979	0.66729313	2.9655471	-2.5817177	-0.53181106	0.58753127	2.7702413	-2.73418	-1.0458651	0.51310664	2.5945518	-2.3291771	-0.37490469	0.65026414	2.976644	-2.581691
17813	-2.5817301	-0.55013478	0.58977407	2.7716596	-2.7471082	-0.96370655	0.50170594	2.5943193	-2.3304307	-0.3774128	0.69527733	2.9792287	-2.5817301	-0.55013478	0.58977407	2.7716596	-2.7471082	-0.96370655	0.50170594	2.5943193	-2.3304307	-0.3774128	0.69527733	2.9792287	-2.5817177	-0.53181106	0.58753127	2.7702413	-2.73418	-1.0458651	0.51310664	2.5945518	-2.3291771	-0.37490469	0.65026414	2.976644	-2.5817177	-0.53181106	0.58753127	2.7702413	-2.73418	-1.0458651	0.51310664	2.5945518	-2.3291771	-0.37490469	0.65026414	2.976644	-2.5817301
18517	-2.581691	-0.54122037	0.59063238	2.7601523	-2.7103064	-0.97742468	0.46404621	2.6518762	-2.3245373	-0.37916979	0.66729313	2.9655471	-2.581691	-0.54122037	0.59063238	2.7601523	-2.7103064	-0.97742468	0.46404621	2.6518762	-2.3245373	-0.37916979	0.66729313	2.9655471	-2.5816898	-0.55733085	0.66709256	2.7590129	-2.7101977	-0.96640629	0.50219971	2.6477587	-2.3243177	-0.40642396	0.75557208	2.9641578	-2.5816898	-0.55733085	0.66709256	2.7590129	-2.7101977	-0.96640629	0.50219971	2.6477587	-2.3243177	-0.40642396	0.75557208	2.9641578	-2.5817301
19537	-2.5817301	-0.55013478	0.58977407	2.7716596	-2.7471082	-0.96370655	0.50170594	2.5943193	-2.3304307	-0.3774128	0.69527733	2.9792287	-2.5817301	-0.55013478	0.58977407	2.7716596	-2.7471082	-0.96370655	0.50170594	2.5943193	-2.3304307	-0.3774128	0.69527733	2.9792287	-2.5816898	-0.55733085	0.66709256	2.7590129	-2.7101977	-0.96640629	0.50219971	2.6477587	-2.3243177	-0.40642396	0.75557208	2.9641578	-2.581691	-0.54122037	0.59063238	2.7601523	-2.7103064	-0.97742468	0.46404621	2.6518762	-2.3245373	-0.37916979	0.66729313	2.9655471	-2.5816898
18430	-2.5817177	-0.53181106	0.58753127	2.7702413	-2.73418	-1.0458651	0.51310664	2.5945518	-2.3291771	-0.37490469	0.65026414	2.976644	-2.5817177	-0.53181106	0.58753127	2.7702413	-2.73418	-1.0458651	0.51310664	2.5945518	-2.3291771	-0.37490469	0.65026414	2.976644	-2.5817177	-0.53181106	0.58753127	2.7702413	-2.73418	-1.0458651	0.51310664	2.5945518	-2.3291771	-0.37490469	0.65026414	2.976644	-2.5816898	-0.55733085	0.66709256	2.7590129	-2.7101977	-0.96640629	0.50219971	2.6477587	-2.3243177	-0.40642396	0.75557208	2.9641578	-2.581691
17007	-2.5817301	-0.55013478	0.58977407	2.7716596	-2.7471082	-0.96370655	0.50170594	2.5943193	-2.3304307	-0.3774128	0.69527733	2.9792287	-2.581691	-0.54122037	0.59063238	2.7601523	-2.7103064	-0.97742468	0.46404621	2.6518762	-2.3245373	-0.37916979	0.66729313	2.9655471	-2.5816898	-0.55733085	0.66709256	2.7590129	-2.7101977	-0.96640629	0.50219971	2.6477587	-2.3243177	-0.40642396	0.75557208	2.9641578	-2.5816898	-0.55733085	0.66709256	2.7590129	-2.7101977	-0.96640629	0.50219971	2.6477587	-2.3243177	-0.40642396	0.75557208	2.9641578	-2.581691
19730	-2.5817301	-0.55013478	0.58977407	2.7716596	-2.7471082	-0.96370655	0.50170594	2.5943193	-2.3304307	-0.3774128	0.69527733	2.9792287	-2.5817301	-0.55013478	0.58977407	2.7716596	-2.7471082	-0.96370655	0.50170594	2.5943193	-2.3304307	-0.3774128	0.69527733	2.9792287	-2.5817177	-0.53181106	0.58753127	2.7702413	-2.73418	-1.0458651	0.51310664	2.5945518	-2.3291771	-0.37490469	0.65026414	2.976644	-2.5816898	-0.55733085	0.66709256	2.7590129	-2.7101977	-0.96640629	0.50219971	2.6477587	-2.3243177	-0.40642396	0.75557208	2.9641578	-2.5816898
19708	-2.581691	-0.54122037	0.59063238	2.7601523	-2.7103064	-0.97742468	0.46404621	2.6518762	-2.3245373	-0.37916979	0.66729313	2.9655471	-2.581691	-0.54122037	0.59063238	2.7601523	-2.7103064	-0.97742468	0.46404621	2.6518762	-2.3245373	-0.37916979	0.66729313	2.9655471	-2.581691	-0.54122037	0.59063238	2.7601523	-2.7103064	-0.97742468	0.46404621	2.6518762	-2.3245373	-0.37916979	0.66729313	2.9655471	-2.5817301	-0.55013478	0.58977407	2.7716596	-2.7471082	-0.96370655	0.50170594	2.5943193	-2.3304307	-0.3774128	0.69527733	2.9792287	-2.5817177
17911	-2.581691	-0.54122037	0.59063238	2.7601523	-2.7103064	-0.97742468	0.46404621	2.6518762	-2.3245373	-0.37916979	0.66729313	2.9655471	-2.581691	-0.54122037	0.59063238	2.7601523	-2.7103064	-0.97742468	0.46404621	2.6518762	-2.3245373	-0.37916979	0.66729313	2.9655471	-2.581691	-0.54122037	0.59063238	2.7601523	-2.7103064	-0.97742468	0.46404621	2.6518762	-2.3245373	-0.37916979	0.66729313	2.9655471	-2.5817301	-0.55013478	0.58977407	2.7716596	-2.7471082	-0.96370655	0.50170594	2.5943193	-2.3304307	-0.3774128	0.69527733	2.9792287	-2.581691
17184	-2.5816898	-0.55733085	0.66709256	2.7590129	-2.7101977	-0.96640629	0.50219971	2.6477587	-2.3243177	-0.40642396	0.75557208	2.9641578	-2.581691	-0.54122037	0.59063238	2.7601523	-2.7103064	-0.97742468	0.46404621	2.6518762	-2.3245373	-0.37916979	0.66729313	2.9655471	-2.5817177	-0.53181106	0.58753127	2.7702413	-2.73418	-1.0458651	0.51310664	2.5945518	-2.3291771	-0.37490469	0.65026414	2.976644	-2.5817301	-0.55013478	0.58977407	2.7716596	-2.7471082	-0.96370655	0.50170594	2.5943193	-2.3304307	-0.3774128	0.69527733	2.9792287	-2.581691
19441	-2.5817177	-0.53181106	0.58753127	2.7702413	-2.73418	-1.0458651	0.51310664	2.5945518	-2.3291771	-0.37490469	0.65026414	2.976644	-2.581691	-0.54122037	0.59063238	2.7601523	-2.7103064	-0.97742468	0.46404621	2.6518762	-2.3245373	-0.37916979	0.66729313	2.9655471	-2.5817177	-0.53181106	0.58753127	2.7702413	-2.73418	-1.0458651	0.51310664	2.5945518	-2.3291771	-0.37490469	0.65026414	2.976644	-2.5817177	-0.53181106	0.58753127	2.7702413	-2.73418	-1.0458651	0.51310664	2.5945518	-2.3291771	-0.37490469	0.65026414	2.976644	-2.5817301
18208	-2.5817177	-0.53181106	0.58753127	2.7702413	-2.73418	-1.0458651	0.51310664	2.5945518	-2.3291771	-0.37490469	0.65026414	2.976644	-2.5816898	-0.55733085	0.66709256	2.7590129	-2.7101977	-0.96640629	0.50219971	2.6477587	-2.3243177	-0.40642396	0.75557208	2.9641578	-2.5817301	-0.55013478	0.58977407	2.7716596	-2.7471082	-0.96370655	0.50170594	2.5943193	-2.3304307	-0.3774128	0.69527733	2.9792287	-2.581691	-0.54122037	0.59063238	2.7601523	-2.7103064	-0.97742468	0.46404621	2.6518762	-2.3245373	-0.37916979	0.66729313	2.9655471	-2.5817301
19163	-2.5817301	-0.55013478	0.58977407	2.7716596	-2.7471082	-0.96370655	0.50170594	2.5943193	-2.3304307	-0.3774128	0.69527733	2.9792287	-2.5817177	-0.53181106	0.58753127	2.7702413	-2.73418	-1.0458651	0.51310664	2.5945518	-2.3291771	-0.37490469	0.65026414	2.976644	-2.5817177	-0.53181106	0.58753127	2.7702413	-2.73418	-1.0458651	0.51310664	2.5945518	-2.3291771	-0.37490469	0.65026414	2.976644	-2.581691	-0.54122037	0.59063238	2.7601523	-2.7103064	-0.97742468	0.46404621	2.6518762	-2.3245373	-0.37916979	0.66729313	2.9655471	-2.5817177
17480	-2.5817301	-0.55013478	0.58977407	2.7716596	-2.7471082	-0.96370655	0.50170594	2.5943193	-2.3304307	-0.3774128	0.69527733	2.9792287	-2.5816898	-0.55733085	0.66709256	2.7590129	-2.7101977	-0.96640629	0.50219971	2.6477587	-2.3243177	-0.40642396	0.75557208	2.9641578	-2.5817301	-0.55013478	0.58977407	2.7716596	-2.7471082	-0.96370655	0.50170594	2.5943193	-2.3304307	-0.3774128	0.69527733	2.9792287	-2.5817177	-0.53181106	0.58753127	2.7702413	-2.73418	-1.0458651	0.51310664	2.5945518	-2.3291771	-0.37490469	0.65026414	2.976644	-2.5817177
18780	-2.581691	-0.54122037	0.59063238	2.7601523	-2.7103064	-0.97742468	0.46404621	2.6518762	-2.3245373	-0.37916979	0.66729313	2.9655471	-2.5817301	-0.55013478	0.58977407	2.7716596	-2.7471082	-0.96370655	0.50170594	2.5943193	-2.3304307	-0.3774128	0.69527733	2.9792287	-2.581691	-0.54122037	0.59063238	2.7601523	-2.7103064	-0.97742468	0.46404621	2.6518762	-2.3245373	-0.37916979	0.66729313	2.9655471	-2.5817301	-0.55013478	0.58977407	2.7716596	-2.7471082	-0.96370655	0.50170594	2.5943193	-2.3304307	-0.3774128	0.69527733	2.9792287	-2.581691
18588	-2.5816898	-0.55733085	0.66709256	2.7590129	-2.7101977	-0.96640629	0.50219971	2.6477587	-2.3243177	-0.40642396	0.75557208	2.9641578	-2.581691	-0.54122037	0.59063238	2.7601523	-2.7103064	-0.97742468	0.46404621	2.6518762	-2.3245373	-0.37916979	0.66729313	2.9655471	-2.5816898	-0.55733085	0.66709256	2.7590129	-2.7101977	-0.96640629	0.50219971	2.6477587	-2.3243177	-0.40642396	0.75557208	2.9641578	-2.5816898	-0.55733085	0.66709256	2.7590129	-2.7101977	-0.96640629	0.50219971	2.6477587	-2.3243177	-0.40642396	0.75557208	2.9641578	-2.5816898
17160	-2.581691	-0.54122037	0.59063238	2.7601523	-2.7103064	-0.97742468	0.46404621	2.6518762	-2.3245373	-0.37916979	0.66729313	2.9655471	-2.5817177	-0.53181106	0.58753127	2.7702413	-2.73418	-1.0458651	0.51310664	2.5945518	-2.3291771	-0.37490469	0.65026414	2.976644	-2.5817177	-0.53181106	0.58753127	2.7702413	-2.73418	-1.0458651	0.51310664	2.5945518	-2.3291771	-0.37490469	0.65026414	2.976644	-2.5817177	-0.53181106	0.58753127	2.7702413	-2.73418	-1.0458651	0.51310664	2.5945518	-2.3291771	-0.37490469	0.65026414	2.976644	-2.5816898
18348	-2.5817301	-0.55013478	0.58977407	2.7716596	-2.7471082	-0.96370655	0.50170594	2.5943193	-2.3304307	-0.3774128	0.69527733	2.9792287	-2.5816898	-0.55733085	0.66709256	2.7590129	-2.7101977	-0.96640629	0.50219971	2.6477587	-2.3243177	-0.40642396	0.75557208	2.9641578	-2.5817301	-0.55013478	0.58977407	2.7716596	-2.7471082	-0.96370655	0.50170594	2.5943193	-2.3304307	-0.3774128	0.69527733	2.9792287	-2.5817301	-0.55013478	0.58977407	2.7716596	-2.7471082	-0.96370655	0.50170594	2.5943193	-2.3304307	-0.3774128	0.69527733	2.9792287	-2.5817301
17701	-2.581691	-0.54122037	0.59063238	2.7601523	-2.7103064	-0.97742468	0.46404621	2.6518762	-2.3245373	-0.37916979	0.66729313	2.9655471	-2.581691	-0.54122037	0.59063238	2.7601523	-2.7103064	-0.97742468	0.46404621	2.6518762	-2.3245373	-0.37916979	0.66729313	2.9655471	-2.5816898	-0.55733085	0.66709256	2.7590129	-2.7101977	-0.96640629	0.50219971	2.6477587	-2.3243177	-0.40642396	0.75557208	2.9641578	-2.5817177	-0.53181106	0.58753127	2.7702413	-2.73418	-1.0458651	0.51310664	2.5945518	-2.3291771	-0.37490469	0.65026414	2.976644	-2.5817301
19683	-2.5817301	-0.55013478	0.58977407	2.7716596	-2.7471082	-0.96370655	0.50170594	2.5943193	-2.3304307	-0.3774128	0.69527733	2.9792287	-2.5816898	-0.55733085	0.66709256	2.7590129	-2.7101977	-0.96640629	0.50219971	2.6477587	-2.3243177	-0.40642396	0.75557208	2.9641578	-2.581691	-0.54122037	0.59063238	2.7601523	-2.7103064	-0.97742468	0.46404621	2.6518762	-2.3245373	-0.37916979	0.66729313	2.9655471	-2.581691	-0.54122037	0.59063238	2.7601523	-2.7103064	-0.97742468	0.46404621	2.6518762	-2.3245373	-0.37916979	0.66729313	2.9655471	-2.5817177
19747	-2.581691	-0.54122037	0.59063238	2.7601523	-2.7103064	-0.97742468	0.46404621	2.6518762	-2.3245373	-0.37916979	0.66729313	2.9655471	-2.5816898	-0.55733085	0.66709256	2.7590129	-2.7101977	-0.96640629	0.50219971	2.6477587	-2.3243177	-0.40642396	0.75557208	2.9641578	-2.5816898	-0.55733085	0.66709256	2.7590129	-2.7101977	-0.96640629	0.50219971	2.6477587	-2.3243177	-0.40642396	0.75557208	2.9641578	-2.5817301	-0.55013478	0.58977407	2.7716596	-2.7471082	-0.96370655	0.50170594	2.5943193	-2.3304307	-0.3774128	0.69527733	2.9792287	-2.581691
17478	-2.581691	-0.54122037	0.59063238	2.7601523	-2.7103064	-0.97742468	0.46404621	2.6518762	-2.3245373	-0.37916979	0.66729313	2.9655471	-2.5817301	-0.55013478	0.58977407	2.7716596	-2.7471082	-0.96370655	0.50170594	2.5943193	-2.3304307	-0.3774128	0.69527733	2.9792287	-2.5817301	-0.55013478	0.58977407	2.7716596	-2.7471082	-0.96370655	0.50170594	2.5943193	-2.3304307	-0.3774128	0.69527733	2.9792287	-2.5817301	-0.55013478	0.58977407	2.7716596	-2.7471082	-0.96370655	0.50170594	2.5943193	-2.3304307	-0.3774128	0.69527733	2.9792287	-2.5817301
18328	-2.5816898	-0.55733085	0.66709256	2.7590129	-2.7101977	-0.96640629	0.50219971	2.6477587	-2.3243177	-0.40642396	0.75557208	2.9641578	-2.5817301	-0.55013478	0.58977407	2.7716596	-2.7471082	-0.96370655	0.50170594	2.5943193	-2.3304307	-0.3774128	0.69527733	2.9792287	-2.5816898	-0.55733085	0.66709256	2.7590129	-2.7101977	-0.96640629	0.50219971	2.6477587	-2.3243177	-0.40642396	0.75557208	2.9641578	-2.5817177	-0.53181106	0.58753127	2.7702413	-2.73418	-1.0458651	0.51310664	2.5945518	-2.3291771	-0.37490469	0.65026414	2.976644	-2.5817177
19134	-2.5817177	-0.53181106	0.58753127	2.7702413	-2.73418	-1.0458651	0.51310664	2.5945518	-2.3291771	-0.37490469	0.65026414	2.976644	-2.5816898	-0.55733085	0.66709256	2.7590129	-2.7101977	-0.96640629	0.50219971	2.6477587	-2.3243177	-0.40642396	0.75557208	2.9641578	-2.581691	-0.54122037	0.59063238	2.7601523	-2.7103064	-0.97742468	0.46404621	2.6518762	-2.3245373	-0.37916979	0.66729313	2.9655471	-2.5816898	-0.55733085	0.66709256	2.7590129	-2.7101977	-0.96640629	0.50219971	2.6477587	-2.3243177	-0.40642396	0.75557208	2.9641578	-2.581691
18608	-2.581691	-0.54122037	0.59063238	2.7601523	-2.7103064	-0.97742468	0.46404621	2.6518762	-2.3245373	-0.37916979	0.66729313	2.9655471	-2.581691	-0.54122037	0.59063238	2.7601523	-2.7103064	-0.97742468	0.46404621	2.6518762	-2.3245373	-0.37916979	0.66729313	2.9655471	-2.5816898	-0.55733085	0.66709256	2.7590129	-2.7101977	-0.96640629	0.50219971	2.6477587	-2.3243177	-0.40642396	0.75557208	2.9641578	-2.5817177	-0.53181106	0.58753127	2.7702413	-2.73418	-1.0458651	0.51310664	2.5945518	-2.3291771	-0.37490469	0.65026414	2.976644	-2.5817301
19628	-2.581691	-0.54122037	0.59063238	2.7601523	-2.7103064	-0.97742468	0.46404621	2.6518762	-2.3245373	-0.37916979	0.66729313	2.9655471	-2.5817301	-0.55013478	0.58977407	2.7716596	-2.7471082	-0.96370655	0.50170594	2.5943193	-2.3304307	-0.3774128	0.69527733	2.9792287	-2.5817301	-0.55013478	0.58977407	2.7716596	-2.7471082	-0.96370655	0.50170594	2.5943193	-2.3304307	-0.3774128	0.69527733	2.9792287	-2.581691	-0.54122037	0.59063238	2.7601523	-2.7103064	-0.97742468	0.46404621	2.6518762	-2.3245373	-0.37916979	0.66729313	2.9655471	-2.5817301
19711	-2.5817301	-0.55013478	0.58977407	2.7716596	-2.7471082	-0.96370655	0.50170594	2.5943193	-2.3304307	-0.3774128	0.69527733	2.9792287	-2.5817177	-0.53181106	0.58753127	2.7702413	-2.73418	-1.0458651	0.51310664	2.5945518	-2.3291771	-0.37490469	0.65026414	2.976644	-2.5817301	-0.55013478	0.58977407	2.7716596	-2.7471082	-0.96370655	0.50170594	2.5943193	-2.3304307	-0.3774128	0.69527733	2.9792287	-2.581691	-0.54122037	0.59063238	2.7601523	-2.7103064	-0.97742468	0.46404621	2.6518762	-2.3245373	-0.37916979	0.66729313	2.9655471	-2.581691
19119	-2.5817177	-0.53181106	0.58753127	2.7702413	-2.73418	-1.0458651	0.51310664	2.5945518	-2.3291771	-0.37490469	0.65026414	2.976644	-2.5817177	-0.53181106	0.58753127	2.7702413	-2.73418	-1.0458651	0.51310664	2.5945518	-2.3291771	-0.37490469	0.65026414	2.976644	-2.5816898	-0.55733085	0.66709256	2.7590129	-2.7101977	-0.96640629	0.50219971	2.6477587	-2.3243177	-0.40642396	0.75557208	2.9641578	-2.5816898	-0.55733085	0.66709256	2.7590129	-2.7101977	-0.96640629	0.50219971	2.6477587	-2.3243177	-0.40642396	0.75557208	2.9641578	-2.5817177
19672	-2.581691	-0.54122037	0.59063238	2.7601523	-2.7103064	-0.97742468	0.46404621	2.6518762	-2.3245373	-0.37916979	0.66729313	2.9655471	-2.581691	-0.54122037	0.59063238	2.7601523	-2.7103064	-0.97742468	0.46404621	2.6518762	-2.3245373	-0.37916979	0.66729313	2.9655471	-2.5817177	-0.53181106	0.58753127	2.7702413	-2.73418	-1.0458651	0.51310664	2.5945518	-2.3291771	-0.37490469	0.65026414	2.976644	-2.5816898	-0.55733085	0.66709256	2.7590129	-2.7101977	-0.96640629	0.50219971	2.6477587	-2.3243177	-0.40642396	0.75557208	2.9641578	-2.581691
19116	-2.581691	-0.54122037	0.59063238	2.7601523	-2.7103064	-0.97742468	0.46404621	2.6518762	-2.3245373	-0.37916979	0.66729313	2.9655471	-2.5816898	-0.55733085	0.66709256	2.7590129	-2.7101977	-0.96640629	0.50219971	2.6477587	-2.3243177	-0.40642396	0.75557208	2.9641578	-2.5816898	-0.55733085	0.66709256	2.7590129	-2.7101977	-0.96640629	0.50219971	2.6477587	-2.3243177	-0.40642396	0.75557208	2.9641578	-2.5817177	-0.53181106	0.58753127	2.7702413	-2.73418	-1.0458651	0.51310664	2.5945518	-2.3291771	-0.37490469	0.65026414	2.976644	-2.5817301
18434	-2.581691	-0.54122037	0.59063238	2.7601523	-2.7103064	-0.97742468	0.46404621	2.6518762	-2.3245373	-0.37916979	0.66729313	2.9655471	-2.5816898	-0.55733085	0.66709256	2.7590129	-2.7101977	-0.96640629	0.50219971	2.6477587	-2.3243177	-0.40642396	0.75557208	2.9641578	-2.5817177	-0.53181106	0.58753127	2.7702413	-2.73418	-1.0458651	0.51310664	2.5945518	-2.3291771	-0.37490469	0.65026414	2.976644	-2.5816898	-0.55733085	0.66709256	2.7590129	-2.7101977	-0.96640629	0.50219971	2.6477587	-2.3243177	-0.40642396	0.75557208	2.9641578	-2.5817177
19432	-2.581691	-0.54122037	0.59063238	2.7601523	-2.7103064	-0.97742468	0.46404621	2.6518762	-2.3245373	-0.37916979	0.66729313	2.9655471	-2.581691	-0.54122037	0.59063238	2.7601523	-2.7103064	-0.97742468	0.46404621	2.6518762	-2.3245373	-0.37916979	0.66729313	2.9655471	-2.5817177	-0.53181106	0.58753127	2.7702413	-2.73418	-1.0458651	0.51310664	2.5945518	-2.3291771	-0.37490469	0.65026414	2.976644	-2.5816898	-0.55733085	0.66709256	2.7590129	-2.7101977	-0.96640629	0.50219971	2.6477587	-2.3243177	-0.40642396	0.75557208	2.9641578	-2.5816898
18543	-2.5816898	-0.55733085	0.66709256	2.7590129	-2.7101977	-0.96640629	0.50219971	2.6477587	-2.3243177	-0.40642396	0.75557208	2.9641578	-2.5817177	-0.53181106	0.58753127	2.7702413	-2.73418	-1.0458651	0.51310664	2.5945518	-2.3291771	-0.37490469	0.65026414	2.976644	-2.5817301	-0.55013478	0.58977407	2.7716596	-2.7471082	-0.96370655	0.50170594	2.5943193	-2.3304307	-0.3774128	0.69527733	2.9792287	-2.5817301	-0.55013478	0.58977407	2.7716596	-2.7471082	-0.96370655	0.50170594	2.5943193	-2.3304307	-0.3774128	0.69527733	2.9792287	-2.5817301
19386	-2.5817301	-0.55013478	0.58977407	2.7716596	-2.7471082	-0.96370655	0.50170594	2.5943193	-2.3304307	-0.3774128	0.69527733	2.9792287	-2.5817301	-0.55013478	0.58977407	2.7716596	-2.7471082	-0.96370655	0.50170594	2.5943193	-2.3304307	-0.3774128	0.69527733	2.9792287	-2.5817177	-0.53181106	0.58753127	2.7702413	-2.73418	-1.0458651	0.51310664	2.5945518	-2.3291771	-0.37490469	0.65026414	2.976644	-2.5817301	-0.55013478	0.58977407	2.7716596	-2.7471082	-0.96370655	0.50170594	2.5943193	-2.3304307	-0.3774128	0.69527733	2.9792287	-2.5817177
18761	-2.5817301	-0.55013478	0.58977407	2.7716596	-2.7471082	-0.96370655	0.50170594	2.5943193	-2.3304307	-0.3774128	0.69527733	2.9792287	-2.581691	-0.54122037	0.59063238	2.7601523	-2.7103064	-0.97742468	0.46404621	2.6518762	-2.3245373	-0.37916979	0.66729313	2.9655471	-2.5817177	-0.53181106	0.58753127	2.7702413	-2.73418	-1.0458651	0.51310664	2.5945518	-2.3291771	-0.37490469	0.65026414	2.976644	-2.581691	-0.54122037	0.59063238	2.7601523	-2.7103064	-0.97742468	0.46404621	2.6518762	-2.3245373	-0.37916979	0.66729313	2.9655471	-2.5816898
17059	-2.581691	-0.54122037	0.59063238	2.7601523	-2.7103064	-0.97742468	0.46404621	2.6518762	-2.3245373	-0.37916979	0.66729313	2.9655471	-2.5816898	-0.55733085	0.66709256	2.7590129	-2.7101977	-0.96640629	0.50219971	2.6477587	-2.3243177	-0.40642396	0.75557208	2.9641578	-2.5817177	-0.53181106	0.58753127	2.7702413	-2.73418	-1.0458651	0.51310664	2.5945518	-2.3291771	-0.37490469	0.65026414	2.976644	-2.5817301	-0.55013478	0.58977407	2.7716596	-2.7471082	-0.96370655	0.50170594	2.5943193	-2.3304307	-0.3774128	0.69527733	2.9792287	-2.581691
18568	-2.5817301	-0.55013478	0.58977407	2.7716596	-2.7471082	-0.96370655	0.50170594	2.5943193	-2.3304307	-0.3774128	0.69527733	2.9792287	-2.5817177	-0.53181106	0.58753127	2.7702413	-2.73418	-1.0458651	0.51310664	2.5945518	-2.3291771	-0.37490469	0.65026414	2.976644	-2.5817177	-0.53181106	0.58753127	2.7702413	-2.73418	-1.0458651	0.51310664	2.5945518	-2.3291771	-0.37490469	0.65026414	2.976644	-2.5816898	-0.55733085	0.66709256	2.7590129	-2.7101977	-0.96640629	0.50219971	2.6477587	-2.3243177	-0.40642396	0.75557208	2.9641578	-2.5817177
18039	-2.5817177	-0.53181106	0.58753127	2.7702413	-2.73418	-1.0458651	0.51310664	2.5945518	-2.3291771	-0.37490469	0.65026414	2.976644	-2.5817177	-0.53181106	0.58753127	2.7702413	-2.73418	-1.0458651	0.51310664	2.5945518	-2.3291771	-0.37490469	0.65026414	2.976644	-2.5816898	-0.55733085	0.66709256	2.7590129	-2.7101977	-0.96640629	0.50219971	2.6477587	-2.3243177	-0.40642396	0.75557208	2.9641578	-2.5816898	-0.55733085	0.66709256	2.7590129	-2.7101977	-0.96640629	0.50219971	2.6477587	-2.3243177	-0.40642396	0.75557208	2.9641578	-2.5816898
18502	-2.5817177	-0.53181106	0.58753127	2.7702413	-2.73418	-1.0458651	0.51310664	2.5945518	-2.3291771	-0.37490469	0.65026414	2.976644	-2.5817177	-0.53181106	0.58753127	2.7702413	-2.73418	-1.0458651	0.51310664	2.5945518	-2.3291771	-0.37490469	0.65026414	2.976644	-2.5816898	-0.55733085	0.66709256	2.7590129	-2.7101977	-0.96640629	0.50219971	2.6477587	-2.3243177	-0.40642396	0.75557208	2.9641578	-2.5816898	-0.55733085	0.66709256	2.7590129	-2.7101977	-0.96640629	0.50219971	2.6477587	-2.3243177	-0.40642396	0.75557208	2.9641578	-2.5817177
17196	-2.5816898	-0.55733085	0.66709256	2.7590129	-2.7101977	-0.96640629	0.50219971	2.6477587	-2.3243177	-0.40642396	0.75557208	2.9641578	-2.5817177	-0.53181106	0.58753127	2.7702413	-2.73418	-1.0458651	0.51310664	2.5945518	-2.3291771	-0.37490469	0.65026414	2.976644	-2.5817301	-0.55013478	0.58977407	2.7716596	-2.7471082	-0.96370655	0.50170594	2.5943193	-2.3304307	-0.3774128	0.69527733	2.9792287	-2.581691	-0.54122037	0.59063238	2.7601523	-2.7103064	-0.97742468	0.46404621	2.6518762	-2.3245373	-0.37916979	0.66729313	2.9655471	-2.581691
18424	-2.5816898	-0.55733085	0.66709256	2.7590129	-2.7101977	-0.96640629	0.50219971	2.6477587	-2.3243177	-0.40642396	0.75557208	2.9641578	-2.5817301	-0.55013478	0.58977407	2.7716596	-2.7471082	-0.96370655	0.50170594	2.5943193	-2.3304307	-0.3774128	0.69527733	2.9792287	-2.581691	-0.54122037	0.59063238	2.7601523	-2.7103064	-0.97742468	0.46404621	2.6518762	-2.3245373	-0.37916979	0.66729313	2.9655471	-2.5817301	-0.55013478	0.58977407	2.7716596	-2.7471082	-0.96370655	0.50170594	2.5943193	-2.3304307	-0.3774128	0.69527733	2.9792287	-2.581691
18506	-2.5816898	-0.55733085	0.66709256	2.7590129	-2.7101977	-0.96640629	0.50219971	2.6477587	-2.3243177	-0.40642396	0.75557208	2.9641578	-2.5816898	-0.55733085	0.66709256	2.7590129	-2.7101977	-0.96640629	0.50219971	2.6477587	-2.3243177	-0.40642396	0.75557208	2.9641578	-2.5816898	-0.55733085	0.66709256	2.7590129	-2.7101977	-0.96640629	0.50219971	2.6477587	-2.3243177	-0.40642396	0.75557208	2.9641578	-2.5817301	-0.55013478	0.58977407	2.7716596	-2.7471082	-0.96370655	0.50170594	2.5943193	-2.3304307	-0.3774128	0.69527733	2.9792287	-2.5817301
17139	-2.5817301	-0.55013478	0.58977407	2.7716596	-2.7471082	-0.96370655	0.50170594	2.5943193	-2.3304307	-0.3774128	0.69527733	2.9792287	-2.5816898	-0.55733085	0.66709256	2.7590129	-2.7101977	-0.96640629	0.50219971	2.6477587	-2.3243177	-0.40642396	0.75557208	2.9641578	-2.5817177	-0.53181106	0.58753127	2.7702413	-2.73418	-1.0458651	0.51310664	2.5945518	-2.3291771	-0.37490469	0.65026414	2.976644	-2.5817301	-0.55013478	0.58977407	2.7716596	-2.7471082	-0.96370655	0.50170594	2.5943193	-2.3304307	-0.3774128	0.69527733	2.9792287	-2.581691
19493	-2.5817177	-0.53181106	0.58753127	2.7702413	-2.73418	-1.0458651	0.51310664	2.5945518	-2.3291771	-0.37490469	0.65026414	2.976644	-2.5816898	-0.55733085	0.66709256	2.7590129	-2.7101977	-0.96640629	0.50219971	2.6477587	-2.3243177	-0.40642396	0.75557208	2.9641578	-2.5817301	-0.55013478	0.58977407	2.7716596	-2.7471082	-0.96370655	0.50170594	2.5943193	-2.3304307	-0.3774128	0.69527733	2.9792287	-2.5817301	-0.55013478	0.58977407	2.7716596	-2.7471082	-0.96370655	0.50170594	2.5943193	-2.3304307	-0.3774128	0.69527733	2.9792287	-2.5816898
17522	-2.5817177	-0.53181106	0.58753127	2.7702413	-2.73418	-1.0458651	0.51310664	2.5945518	-2.3291771	-0.37490469	0.65026414	2.976644	-2.5816898	-0.55733085	0.66709256	2.7590129	-2.7101977	-0.96640629	0.50219971	2.6477587	-2.3243177	-0.40642396	0.75557208	2.9641578	-2.581691	-0.54122037	0.59063238	2.7601523	-2.7103064	-0.97742468	0.46404621	2.6518762	-2.3245373	-0.37916979	0.66729313	2.9655471	-2.5817177	-0.53181106	0.58753127	2.7702413	-2.73418	-1.0458651	0.51310664	2.5945518	-2.3291771	-0.37490469	0.65026414	2.976644	-2.5817301
17248	-2.5816898	-0.55733085	0.66709256	2.7590129	-2.7101977	-0.96640629	0.50219971	2.6477587	-2.3243177	-0.40642396	0.75557208	2.9641578	-2.5817301	-0.55013478	0.58977407	2.7716596	-2.7471082	-0.96370655	0.50170594	2.5943193	-2.3304307	-0.3774128	0.69527733	2.9792287	-2.5817177	-0.53181106	0.58753127	2.7702413	-2.73418	-1.0458651	0.51310664	2.5945518	-2.3291771	-0.37490469	0.65026414	2.976644	-2.581691	-0.54122037	0.59063238	2.7601523	-2.7103064	-0.97742468	0.46404621	2.6518762	-2.3245373	-0.37916979	0.66729313	2.9655471	-2.5816898
18288	-2.5817177	-0.53181106	0.58753127	2.7702413	-2.73418	-1.0458651	0.51310664	2.5945518	-2.3291771	-0.37490469	0.65026414	2.976644	-2.5816898	-0.55733085	0.66709256	2.7590129	-2.7101977	-0.96640629	0.50219971	2.6477587	-2.3243177	-0.40642396	0.75557208	2.9641578	-2.5817177	-0.53181106	0.58753127	2.7702413	-2.73418	-1.0458651	0.51310664	2.5945518	-2.3291771	-0.37490469	0.65026414	2.976644	-2.5817301	-0.55013478	0.58977407	2.7716596	-2.7471082	-0.96370655	0.50170594	2.5943193	-2.3304307	-0.3774128	0.69527733	2.9792287	-2.5817301
18379	-2.5817301	-0.55013478	0.58977407	2.7716596	-2.7471082	-0.96370655	0.50170594	2.5943193	-2.3304307	-0.3774128	0.69527733	2.9792287	-2.5817177	-0.53181106	0.58753127	2.7702413	-2.73418	-1.0458651	0.51310664	2.5945518	-2.3291771	-0.37490469	0.65026414	2.976644	-2.5816898	-0.55733085	0.66709256	2.7590129	-2.7101977	-0.96640629	0.50219971	2.6477587	-2.3243177	-0.40642396	0.75557208	2.9641578	-2.5817301	-0.55013478	0.58977407	2.7716596	-2.7471082	-0.96370655	0.50170594	2.5943193	-2.3304307	-0.3774128	0.69527733	2.9792287	-2.5817177
19075	-2.5817177	-0.53181106	0.58753127	2.7702413	-2.73418	-1.0458651	0.51310664	2.5945518	-2.3291771	-0.37490469	0.65026414	2.976644	-2.581691	-0.54122037	0.59063238	2.7601523	-2.7103064	-0.97742468	0.46404621	2.6518762	-2.3245373	-0.37916979	0.66729313	2.9655471	-2.5817177	-0.53181106	0.58753127	2.7702413	-2.73418	-1.0458651	0.51310664	2.5945518	-2.3291771	-0.37490469	0.65026414	2.976644	-2.5817177	-0.53181106	0.58753127	2.7702413	-2.73418	-1.0458651	0.51310664	2.5945518	-2.3291771	-0.37490469	0.65026414	2.976644	-2.5817177
18164	-2.5817177	-0.53181106	0.58753127	2.7702413	-2.73418	-1.0458651	0.51310664	2.5945518	-2.3291771	-0.37490469	0.65026414	2.976644	-2.5817301	-0.55013478	0.58977407	2.7716596	-2.7471082	-0.96370655	0.50170594	2.5943193	-2.3304307	-0.3774128	0.69527733	2.9792287	-2.581691	-0.54122037	0.59063238	2.7601523	-2.7103064	-0.97742468	0.46404621	2.6518762	-2.3245373	-0.37916979	0.66729313	2.9655471	-2.5816898	-0.55733085	0.66709256	2.7590129	-2.7101977	-0.96640629	0.50219971	2.6477587	-2.3243177	-0.40642396	0.75557208	2.9641578	-2.5817301
17070	-2.5817301	-0.55013478	0.58977407	2.7716596	-2.7471082	-0.96370655	0.50170594	2.5943193	-2.3304307	-0.3774128	0.69527733	2.9792287	-2.581691	-0.54122037	0.59063238	2.7601523	-2.7103064	-0.97742468	0.46404621	2.6518762	-2.3245373	-0.37916979	0.66729313	2.9655471	-2.5817301	-0.55013478	0.58977407	2.7716596	-2.7471082	-0.96370655	0.50170594	2.5943193	-2.3304307	-0.3774128	0.69527733	2.9792287	-2.5817301	-0.55013478	0.58977407	2.7716596	-2.7471082	-0.96370655	0.50170594	2.5943193	-2.3304307	-0.3774128	0.69527733	2.9792287	-2.581691
17493	-2.5816898	-0.55733085	0.66709256	2.7590129	-2.7101977	-0.96640629	0.50219971	2.6477587	-2.3243177	-0.40642396	0.75557208	2.9641578	-2.581691	-0.54122037	0.59063238	2.7601523	-2.7103064	-0.97742468	0.46404621	2.6518762	-2.3245373	-0.37916979	0.66729313	2.9655471	-2.5817301	-0.55013478	0.58977407	2.7716596	-2.7471082	-0.96370655	0.50170594	2.5943193	-2.3304307	-0.3774128	0.69527733	2.9792287	-2.5817177	-0.53181106	0.58753127	2.7702413	-2.73418	-1.0458651	0.51310664	2.5945518	-2.3291771	-0.37490469	0.65026414	2.976644	-2.5816898
19914	-2.5817177	-0.53181106	0.58753127	2.7702413	-2.73418	-1.0458651	0.51310664	2.5945518	-2.3291771	-0.37490469	0.65026414	2.976644	-2.5817177	-0.53181106	0.58753127	2.7702413	-2.73418	-1.0458651	0.51310664	2.5945518	-2.3291771	-0.37490469	0.65026414	2.976644	-2.581691	-0.54122037	0.59063238	2.7601523	-2.7103064	-0.97742468	0.46404621	2.6518762	-2.3245373	-0.37916979	0.66729313	2.9655471	-2.5817177	-0.53181106	0.58753127	2.7702413	-2.73418	-1.0458651	0.51310664	2.5945518	-2.3291771	-0.37490469	0.65026414	2.976644	-2.5816898
18605	-2.581691	-0.54122037	0.59063238	2.7601523	-2.7103064	-0.97742468	0.46404621	2.6518762	-2.3245373	-0.37916979	0.66729313	2.9655471	-2.581691	-0.54122037	0.59063238	2.7601523	-2.7103064	-0.97742468	0.46404621	2.6518762	-2.3245373	-0.37916979	0.66729313	2.9655471	-2.5817177	-0.53181106	0.58753127	2.7702413	-2.73418	-1.0458651	0.51310664	2.5945518	-2.3291771	-0.37490469	0.65026414	2.976644	-2.5817177	-0.53181106	0.58753127	2.7702413	-2.73418	-1.0458651	0.51310664	2.5945518	-2.3291771	-0.37490469	0.65026414	2.976644	-2.5816898
17246	-2.5817177	-0.53181106	0.58753127	2.7702413	-2.73418	-1.0458651	0.51310664	2.5945518	-2.3291771	-0.37490469	0.65026414	2.976644	-2.5817301	-0.55013478	0.58977407	2.7716596	-2.7471082	-0.96370655	0.50170594	2.5943193	-2.3304307	-0.3774128	0.69527733	2.9792287	-2.5817177	-0.53181106	0.58753127	2.7702413	-2.73418	-1.0458651	0.51310664	2.5945518	-2.3291771	-0.37490469	0.65026414	2.976644	-2.581691	-0.54122037	0.59063238	2.7601523	-2.7103064	-0.97742468	0.46404621	2.6518762	-2.3245373	-0.37916979	0.66729313	2.9655471	-2.581691
18781	-2.581691	-0.54122037	0.59063238	2.7601523	-2.7103064	-0.97742468	0.46404621	2.6518762	-2.3245373	-0.37916979	0.66729313	2.9655471	-2.5817301	-0.55013478	0.58977407	2.7716596	-2.7471082	-0.96370655	0.50170594	2.5943193	-2.3304307	-0.3774128	0.69527733	2.9792287	-2.581691	-0.54122037	0.59063238	2.7601523	-2.7103064	-0.97742468	0.46404621	2.6518762	-2.3245373	-0.37916979	0.66729313	2.9655471	-2.5816898	-0.55733085	0.66709256	2.7590129	-2.7101977	-0.96640629	0.50219971	2.6477587	-2.3243177	-0.40642396	0.75557208	2.9641578	-2.581691
17896	-2.5816898	-0.55733085	0.66709256	2.7590129	-2.7101977	-0.96640629	0.50219971	2.6477587	-2.3243177	-0.40642396	0.75557208	2.9641578	-2.581691	-0.54122037	0.59063238	2.7601523	-2.7103064	-0.97742468	0.46404621	2.6518762	-2.3245373	-0.37916979	0.66729313	2.9655471	-2.581691	-0.54122037	0.59063238	2.7601523	-2.7103064	-0.97742468	0.46404621	2.6518762	-2.3245373	-0.37916979	0.66729313	2.9655471	-2.5817301	-0.55013478	0.58977407	2.7716596	-2.7471082	-0.96370655	0.50170594	2.5943193	-2.3304307	-0.3774128	0.69527733	2.9792287	-2.5817177
17673	-2.5817177	-0.53181106	0.58753127	2.7702413	-2.73418	-1.0458651	0.51310664	2.5945518	-2.3291771	-0.37490469	0.65026414	2.976644	-2.5817177	-0.53181106	0.58753127	2.7702413	-2.73418	-1.0458651	0.51310664	2.5945518	-2.3291771	-0.37490469	0.65026414	2.976644	-2.5817177	-0.53181106	0.58753127	2.7702413	-2.73418	-1.0458651	0.51310664	2.5945518	-2.3291771	-0.37490469	0.65026414	2.976644	-2.5817177	-0.53181106	0.58753127	2.7702413	-2.73418	-1.0458651	0.51310664	2.5945518	-2.3291771	-0.37490469	0.65026414	2.976644	-2.581691
18188	-2.581691	-0.54122037	0.59063238	2.7601523	-2.7103064	-0.97742468	0.46404621	2.6518762	-2.3245373	-0.37916979	0.66729313	2.9655471	-2.5816898	-0.55733085	0.66709256	2.7590129	-2.7101977	-0.96640629	0.50219971	2.6477587	-2.3243177	-0.40642396	0.75557208	2.9641578	-2.5816898	-0.55733085	0.66709256	2.7590129	-2.7101977	-0.96640629	0.50219971	2.6477587	-2.3243177	-0.40642396	0.75557208	2.9641578	-2.5817301	-0.55013478	0.58977407	2.7716596	-2.7471082	-0.96370655	0.50170594	2.5943193	-2.3304307	-0.3774128	0.69527733	2.9792287	-2.5816898
18147	-2.5817301	-0.55013478	0.58977407	2.7716596	-2.7471082	-0.96370655	0.50170594	2.5943193	-2.3304307	-0.3774128	0.69527733	2.9792287	-2.5817301	-0.55013478	0.58977407	2.7716596	-2.7471082	-0.96370655	0.50170594	2.5943193	-2.3304307	-0.3774128	0.69527733	2.9792287	-2.5817177	-0.53181106	0.58753127	2.7702413	-2.73418	-1.0458651	0.51310664	2.5945518	-2.3291771	-0.37490469	0.65026414	2.976644	-2.5817301	-0.55013478	0.58977407	2.7716596	-2.7471082	-0.96370655	0.50170594	2.5943193	-2.3304307	-0.3774128	0.69527733	2.9792287	-2.5817301
19753	-2.581691	-0.54122037	0.59063238	2.7601523	-2.7103064	-0.97742468	0.46404621	2.6518762	-2.3245373	-0.37916979	0.66729313	2.9655471	-2.581691	-0.54122037	0.59063238	2.7601523	-2.7103064	-0.97742468	0.46404621	2.6518762	-2.3245373	-0.37916979	0.66729313	2.9655471	-2.5817177	-0.53181106	0.58753127	2.7702413	-2.73418	-1.0458651	0.51310664	2.5945518	-2.3291771	-0.37490469	0.65026414	2.976644	-2.5816898	-0.55733085	0.66709256	2.7590129	-2.7101977	-0.96640629	0.50219971	2.6477587	-2.3243177	-0.40642396	0.75557208	2.9641578	-2.581691
16959	-2.581691	-0.54122037	0.59063238	2.7601523	-2.7103064	-0.97742468	0.46404621	2.6518762	-2.3245373	-0.37916979	0.66729313	2.9655471	-2.5817301	-0.55013478	0.58977407	2.7716596	-2.7471082	-0.96370655	0.50170594	2.5943193	-2.3304307	-0.3774128	0.69527733	2.9792287	-2.5817177	-0.53181106	0.58753127	2.7702413	-2.73418	-1.0458651	0.51310664	2.5945518	-2.3291771	-0.37490469	0.65026414	2.976644	-2.5817301	-0.55013478	0.58977407	2.7716596	-2.7471082	-0.96370655	0.50170594	2.5943193	-2.3304307	-0.3774128	0.69527733	2.9792287	-2.581691
18384	-2.581691	-0.54122037	0.59063238	2.7601523	-2.7103064	-0.97742468	0.46404621	2.6518762	-2.3245373	-0.37916979	0.66729313	2.9655471	-2.5817177	-0.53181106	0.58753127	2.7702413	-2.73418	-1.0458651	0.51310664	2.5945518	-2.3291771	-0.37490469	0.65026414	2.976644	-2.5817177	-0.53181106	0.58753127	2.7702413	-2.73418	-1.0458651	0.51310664	2.5945518	-2.3291771	-0.37490469	0.65026414	2.976644	-2.5816898	-0.55733085	0.66709256	2.7590129	-2.7101977	-0.96640629	0.50219971	2.6477587	-2.3243177	-0.40642396	0.75557208	2.9641578	-2.5816898
17722	-2.5816898	-0.55733085	0.66709256	2.7590129	-2.7101977	-0.96640629	0.50219971	2.6477587	-2.3243177	-0.40642396	0.75557208	2.9641578	-2.5817301	-0.55013478	0.58977407	2.7716596	-2.7471082	-0.96370655	0.50170594	2.5943193	-2.3304307	-0.3774128	0.69527733	2.9792287	-2.5817301	-0.55013478	0.58977407	2.7716596	-2.7471082	-0.96370655	0.50170594	2.5943193	-2.3304307	-0.3774128	0.69527733	2.9792287	-2.5817301	-0.55013478	0.58977407	2.7716596	-2.7471082	-0.96370655	0.50170594	2.5943193	-2.3304307	-0.3774128	0.69527733	2.9792287	-2.581691
17268	-2.5817301	-0.55013478	0.58977407	2.7716596	-2.7471082	-0.96370655	0.50170594	2.5943193	-2.3304307	-0.3774128	0.69527733	2.9792287	-2.581691	-0.54122037	0.59063238	2.7601523	-2.7103064	-0.97742468	0.46404621	2.6518762	-2.3245373	-0.37916979	0.66729313	2.9655471	-2.5817301	-0.55013478	0.58977407	2.7716596	-2.7471082	-0.96370655	0.50170594	2.5943193	-2.3304307	-0.3774128	0.69527733	2.9792287	-2.5817177	-0.53181106	0.58753127	2.7702413	-2.73418	-1.0458651	0.51310664	2.5945518	-2.3291771	-0.37490469	0.65026414	2.976644	-2.5817177
18303	-2.5817177	-0.53181106	0.58753127	2.7702413	-2.73418	-1.0458651	0.51310664	2.5945518	-2.3291771	-0.37490469	0.65026414	2.976644	-2.5817301	-0.55013478	0.58977407	2.7716596	-2.7471082	-0.96370655	0.50170594	2.5943193	-2.3304307	-0.3774128	0.69527733	2.9792287	-2.581691	-0.54122037	0.59063238	2.7601523	-2.7103064	-0.97742468	0.46404621	2.6518762	-2.3245373	-0.37916979	0.66729313	2.9655471	-2.5817301	-0.55013478	0.58977407	2.7716596	-2.7471082	-0.96370655	0.50170594	2.5943193	-2.3304307	-0.3774128	0.69527733	2.9792287	-2.5817177
18606	-2.581691	-0.54122037	0.59063238	2.7601523	-2.7103064	-0.97742468	0.46404621	2.6518762	-2.3245373	-0.37916979	0.66729313	2.9655471	-2.5817177	-0.53181106	0.58753127	2.7702413	-2.73418	-1.0458651	0.51310664	2.5945518	-2.3291771	-0.37490469	0.65026414	2.976644	-2.5817177	-0.53181106	0.58753127	2.7702413	-2.73418	-1.0458651	0.51310664	2.5945518	-2.3291771	-0.37490469	0.65026414	2.976644	-2.5816898	-0.55733085	0.66709256	2.7590129	-2.7101977	-0.96640629	0.50219971	2.6477587	-2.3243177	-0.40642396	0.75557208	2.9641578	-2.5816898
18305	-2.5817301	-0.55013478	0.58977407	2.7716596	-2.7471082	-0.96370655	0.50170594	2.5943193	-2.3304307	-0.3774128	0.69527733	2.9792287	-2.5817301	-0.55013478	0.58977407	2.7716596	-2.7471082	-0.96370655	0.50170594	2.5943193	-2.3304307	-0.3774128	0.69527733	2.9792287	-2.5817301	-0.55013478	0.58977407	2.7716596	-2.7471082	-0.96370655	0.50170594	2.5943193	-2.3304307	-0.3774128	0.69527733	2.9792287	-2.581691	-0.54122037	0.59063238	2.7601523	-2.7103064	-0.97742468	0.46404621	2.6518762	-2.3245373	-0.37916979	0.66729313	2.9655471	-2.5816898
18183	-2.581691	-0.54122037	0.59063238	2.7601523	-2.7103064	-0.97742468	0.46404621	2.6518762	-2.3245373	-0.37916979	0.66729313	2.9655471	-2.581691	-0.54122037	0.59063238	2.7601523	-2.7103064	-0.97742468	0.46404621	2.6518762	-2.3245373	-0.37916979	0.66729313	2.9655471	-2.5816898	-0.55733085	0.66709256	2.7590129	-2.7101977	-0.96640629	0.50219971	2.6477587	-2.3243177	-0.40642396	0.75557208	2.9641578	-2.5817301	-0.55013478	0.58977407	2.7716596	-2.7471082	-0.96370655	0.50170594	2.5943193	-2.3304307	-0.3774128	0.69527733	2.9792287	-2.581691
18332	-2.581691	-0.54122037	0.59063238	2.7601523	-2.7103064	-0.97742468	0.46404621	2.6518762	-2.3245373	-0.37916979	0.66729313	2.9655471	-2.5816898	-0.55733085	0.66709256	2.7590129	-2.7101977	-0.96640629	0.50219971	2.6477587	-2.3243177	-0.40642396	0.75557208	2.9641578	-2.581691	-0.54122037	0.59063238	2.7601523	-2.7103064	-0.97742468	0.46404621	2.6518762	-2.3245373	-0.37916979	0.66729313	2.9655471	-2.5817301	-0.55013478	0.58977407	2.7716596	-2.7471082	-0.96370655	0.50170594	2.5943193	-2.3304307	-0.3774128	0.69527733	2.9792287	-2.5817177
17601	-2.581691	-0.54122037	0.59063238	2.7601523	-2.7103064	-0.97742468	0.46404621	2.6518762	-2.3245373	-0.37916979	0.66729313	2.9655471	-2.5817177	-0.53181106	0.58753127	2.7702413	-2.73418	-1.0458651	0.51310664	2.5945518	-2.3291771	-0.37490469	0.65026414	2.976644	-2.5817177	-0.53181106	0.58753127	2.7702413	-2.73418	-1.0458651	0.51310664	2.5945518	-2.3291771	-0.37490469	0.65026414	2.976644	-2.5817177	-0.53181106	0.58753127	2.7702413	-2.73418	-1.0458651	0.51310664	2.5945518	-2.3291771	-0.37490469	0.65026414	2.976644	-2.581691
17005	-2.581691	-0.54122037	0.59063238	2.7601523	-2.7103064	-0.97742468	0.46404621	2.6518762	-2.3245373	-0.37916979	0.66729313	2.9655471	-2.5817301	-0.55013478	0.58977407	2.7716596	-2.7471082	-0.96370655	0.50170594	2.5943193	-2.3304307	-0.3774128	0.69527733	2.9792287	-2.581691	-0.54122037	0.59063238	2.7601523	-2.7103064	-0.97742468	0.46404621	2.6518762	-2.3245373	-0.37916979	0.66729313	2.9655471	-2.581691	-0.54122037	0.59063238	2.7601523	-2.7103064	-0.97742468	0.46404621	2.6518762	-2.3245373	-0.37916979	0.66729313	2.9655471	-2.5817301
18016	-2.5817301	-0.55013478	0.58977407	2.7716596	-2.7471082	-0.96370655	0.50170594	2.5943193	-2.3304307	-0.3774128	0.69527733	2.9792287	-2.581691	-0.54122037	0.59063238	2.7601523	-2.7103064	-0.97742468	0.46404621	2.6518762	-2.3245373	-0.37916979	0.66729313	2.9655471	-2.5817301	-0.55013478	0.58977407	2.7716596	-2.7471082	-0.96370655	0.50170594	2.5943193	-2.3304307	-0.3774128	0.69527733	2.9792287	-2.5816898	-0.55733085	0.66709256	2.7590129	-2.7101977	-0.96640629	0.50219971	2.6477587	-2.3243177	-0.40642396	0.75557208	2.9641578	-2.5817177
19479	-2.5817177	-0.53181106	0.58753127	2.7702413	-2.73418	-1.0458651	0.51310664	2.5945518	-2.3291771	-0.37490469	0.65026414	2.976644	-2.5817301	-0.55013478	0.58977407	2.7716596	-2.7471082	-0.96370655	0.50170594	2.5943193	-2.3304307	-0.3774128	0.69527733	2.9792287	-2.5817301	-0.55013478	0.58977407	2.7716596	-2.7471082	-0.96370655	0.50170594	2.5943193	-2.3304307	-0.3774128	0.69527733	2.9792287	-2.581691	-0.54122037	0.59063238	2.7601523	-2.7103064	-0.97742468	0.46404621	2.6518762	-2.3245373	-0.37916979	0.66729313	2.9655471	-2.5817177
17025	-2.5817301	-0.55013478	0.58977407	2.7716596	-2.7471082	-0.96370655	0.50170594	2.5943193	-2.3304307	-0.3774128	0.69527733	2.9792287	-2.5817301	-0.55013478	0.58977407	2.7716596	-2.7471082	-0.96370655	0.50170594	2.5943193	-2.3304307	-0.3774128	0.69527733	2.9792287	-2.581691	-0.54122037	0.59063238	2.7601523	-2.7103064	-0.97742468	0.46404621	2.6518762	-2.3245373	-0.37916979	0.66729313	2.9655471	-2.5817301	-0.55013478	0.58977407	2.7716596	-2.7471082	-0.96370655	0.50170594	2.5943193	-2.3304307	-0.3774128	0.69527733	2.9792287	-2.581691
16966	-2.5817177	-0.53181106	0.58753127	2.7702413	-2.73418	-1.0458651	0.51310664	2.5945518	-2.3291771	-0.37490469	0.65026414	2.976644	-2.5817301	-0.55013478	0.58977407	2.7716596	-2.7471082	-0.96370655	0.50170594	2.5943193	-2.3304307	-0.3774128	0.69527733	2.9792287	-2.581691	-0.54122037	0.59063238	2.7601523	-2.7103064	-0.97742468	0.46404621	2.6518762	-2.3245373	-0.37916979	0.66729313	2.9655471	-2.581691	-0.54122037	0.59063238	2.7601523	-2.7103064	-0.97742468	0.46404621	2.6518762	-2.3245373	-0.37916979	0.66729313	2.9655471	-2.581691
16865	-2.5817301	-0.55013478	0.58977407	2.7716596	-2.7471082	-0.96370655	0.50170594	2.5943193	-2.3304307	-0.3774128	0.69527733	2.9792287	-2.581691	-0.54122037	0.59063238	2.7601523	-2.7103064	-0.97742468	0.46404621	2.6518762	-2.3245373	-0.37916979	0.66729313	2.9655471	-2.5817177	-0.53181106	0.58753127	2.7702413	-2.73418	-1.0458651	0.51310664	2.5945518	-2.3291771	-0.37490469	0.65026414	2.976644	-2.5816898	-0.55733085	0.66709256	2.7590129	-2.7101977	-0.96640629	0.50219971	2.6477587	-2.3243177	-0.40642396	0.75557208	2.9641578	-2.5817301
17906	-2.5817301	-0.55013478	0.58977407	2.7716596	-2.7471082	-0.96370655	0.50170594	2.5943193	-2.3304307	-0.3774128	0.69527733	2.9792287	-2.581691	-0.54122037	0.59063238	2.7601523	-2.7103064	-0.97742468	0.46404621	2.6518762	-2.3245373	-0.37916979	0.66729313	2.9655471	-2.5817177	-0.53181106	0.58753127	2.7702413	-2.73418	-1.0458651	0.51310664	2.5945518	-2.3291771	-0.37490469	0.65026414	2.976644	-2.581691	-0.54122037	0.59063238	2.7601523	-2.7103064	-0.97742468	0.46404621	2.6518762	-2.3245373	-0.37916979	0.66729313	2.9655471	-2.581691
18666	-2.5817301	-0.55013478	0.58977407	2.7716596	-2.7471082	-0.96370655	0.50170594	2.5943193	-2.3304307	-0.3774128	0.69527733	2.9792287	-2.581691	-0.54122037	0.59063238	2.7601523	-2.7103064	-0.97742468	0.46404621	2.6518762	-2.3245373	-0.37916979	0.66729313	2.9655471	-2.581691	-0.54122037	0.59063238	2.7601523	-2.7103064	-0.97742468	0.46404621	2.6518762	-2.3245373	-0.37916979	0.66729313	2.9655471	-2.5816898	-0.55733085	0.66709256	2.7590129	-2.7101977	-0.96640629	0.50219971	2.6477587	-2.3243177	-0.40642396	0.75557208	2.9641578	-2.5817177
17308	-2.581691	-0.54122037	0.59063238	2.7601523	-2.7103064	-0.97742468	0.46404621	2.6518762	-2.3245373	-0.37916979	0.66729313	2.9655471	-2.5817177	-0.53181106	0.58753127	2.7702413	-2.73418	-1.0458651	0.51310664	2.5945518	-2.3291771	-0.37490469	0.65026414	2.976644	-2.5816898	-0.55733085	0.66709256	2.7590129	-2.7101977	-0.96640629	0.50219971	2.6477587	-2.3243177	-0.40642396	0.75557208	2.9641578	-2.581691	-0.54122037	0.59063238	2.7601523	-2.7103064	-0.97742468	0.46404621	2.6518762	-2.3245373	-0.37916979	0.66729313	2.9655471	-2.5817177
17102	-2.581691	-0.54122037	0.59063238	2.7601523	-2.7103064	-0.97742468	0.46404621	2.6518762	-2.3245373	-0.37916979	0.66729313	2.9655471	-2.581691	-0.54122037	0.59063238	2.7601523	-2.7103064	-0.97742468	0.46404621	2.6518762	-2.3245373	-0.37916979	0.66729313	2.9655471	-2.5817301	-0.55013478	0.58977407	2.7716596	-2.7471082	-0.96370655	0.50170594	2.5943193	-2.3304307	-0.3774128	0.69527733	2.9792287	-2.5817177	-0.53181106	0.58753127	2.7702413	-2.73418	-1.0458651	0.51310664	2.5945518	-2.3291771	-0.37490469	0.65026414	2.976644	-2.5817177
16824	-2.5816898	-0.55733085	0.66709256	2.7590129	-2.7101977	-0.96640629	0.50219971	2.6477587	-2.3243177	-0.40642396	0.75557208	2.9641578	-2.5817301	-0.55013478	0.58977407	2.7716596	-2.7471082	-0.96370655	0.50170594	2.5943193	-2.3304307	-0.3774128	0.69527733	2.9792287	-2.5817301	-0.55013478	0.58977407	2.7716596	-2.7471082	-0.96370655	0.50170594	2.5943193	-2.3304307	-0.3774128	0.69527733	2.9792287	-2.5817301	-0.55013478	0.58977407	2.7716596	-2.7471082	-0.96370655	0.50170594	2.5943193	-2.3304307	-0.3774128	0.69527733	2.9792287	-2.5817177
16909	-2.5817177	-0.53181106	0.58753127	2.7702413	-2.73418	-1.0458651	0.51310664	2.5945518	-2.3291771	-0.37490469	0.65026414	2.976644	-2.5817177	-0.53181106	0.58753127	2.7702413	-2.73418	-1.0458651	0.51310664	2.5945518	-2.3291771	-0.37490469	0.65026414	2.976644	-2.5817177	-0.53181106	0.58753127	2.7702413	-2.73418	-1.0458651	0.51310664	2.5945518	-2.3291771	-0.37490469	0.65026414	2.976644	-2.581691	-0.54122037	0.59063238	2.7601523	-2.7103064	-0.97742468	0.46404621	2.6518762	-2.3245373	-0.37916979	0.66729313	2.9655471	-2.5816898
18011	-2.5817301	-0.55013478	0.58977407	2.7716596	-2.7471082	-0.96370655	0.50170594	2.5943193	-2.3304307	-0.3774128	0.69527733	2.9792287	-2.5817301	-0.55013478	0.58977407	2.7716596	-2.7471082	-0.96370655	0.50170594	2.5943193	-2.3304307	-0.3774128	0.69527733	2.9792287	-2.581691	-0.54122037	0.59063238	2.7601523	-2.7103064	-0.97742468	0.46404621	2.6518762	-2.3245373	-0.37916979	0.66729313	2.9655471	-2.5816898	-0.55733085	0.66709256	2.7590129	-2.7101977	-0.96640629	0.50219971	2.6477587	-2.3243177	-0.40642396	0.75557208	2.9641578	-2.5816898
17079	-2.5817301	-0.55013478	0.58977407	2.7716596	-2.7471082	-0.96370655	0.50170594	2.5943193	-2.3304307	-0.3774128	0.69527733	2.9792287	-2.5817177	-0.53181106	0.58753127	2.7702413	-2.73418	-1.0458651	0.51310664	2.5945518	-2.3291771	-0.37490469	0.65026414	2.976644	-2.5817301	-0.55013478	0.58977407	2.7716596	-2.7471082	-0.96370655	0.50170594	2.5943193	-2.3304307	-0.3774128	0.69527733	2.9792287	-2.5816898	-0.55733085	0.66709256	2.7590129	-2.7101977	-0.96640629	0.50219971	2.6477587	-2.3243177	-0.40642396	0.75557208	2.9641578	-2.5816898
19894	-2.5817177	-0.53181106	0.58753127	2.7702413	-2.73418	-1.0458651	0.51310664	2.5945518	-2.3291771	-0.37490469	0.65026414	2.976644	-2.5817177	-0.53181106	0.58753127	2.7702413	-2.73418	-1.0458651	0.51310664	2.5945518	-2.3291771	-0.37490469	0.65026414	2.976644	-2.5816898	-0.55733085	0.66709256	2.7590129	-2.7101977	-0.96640629	0.50219971	2.6477587	-2.3243177	-0.40642396	0.75557208	2.9641578	-2.5817177	-0.53181106	0.58753127	2.7702413	-2.73418	-1.0458651	0.51310664	2.5945518	-2.3291771	-0.37490469	0.65026414	2.976644	-2.5816898
16804	-2.581691	-0.54122037	0.59063238	2.7601523	-2.7103064	-0.97742468	0.46404621	2.6518762	-2.3245373	-0.37916979	0.66729313	2.9655471	-2.5816898	-0.55733085	0.66709256	2.7590129	-2.7101977	-0.96640629	0.50219971	2.6477587	-2.3243177	-0.40642396	0.75557208	2.9641578	-2.5817301	-0.55013478	0.58977407	2.7716596	-2.7471082	-0.96370655	0.50170594	2.5943193	-2.3304307	-0.3774128	0.69527733	2.9792287	-2.5817301	-0.55013478	0.58977407	2.7716596	-2.7471082	-0.96370655	0.50170594	2.5943193	-2.3304307	-0.3774128	0.69527733	2.9792287	-2.5817301
17866	-2.5816898	-0.55733085	0.66709256	2.7590129	-2.7101977	-0.96640629	0.50219971	2.6477587	-2.3243177	-0.40642396	0.75557208	2.9641578	-2.5817301	-0.55013478	0.58977407	2.7716596	-2.7471082	-0.96370655	0.50170594	2.5943193	-2.3304307	-0.3774128	0.69527733	2.9792287	-2.581691	-0.54122037	0.59063238	2.7601523	-2.7103064	-0.97742468	0.46404621	2.6518762	-2.3245373	-0.37916979	0.66729313	2.9655471	-2.581691	-0.54122037	0.59063238	2.7601523	-2.7103064	-0.97742468	0.46404621	2.6518762	-2.3245373	-0.37916979	0.66729313	2.9655471	-2.5817301
19437	-2.5817301	-0.55013478	0.58977407	2.7716596	-2.7471082	-0.96370655	0.50170594	2.5943193	-2.3304307	-0.3774128	0.69527733	2.9792287	-2.5817301	-0.55013478	0.58977407	2.7716596	-2.7471082	-0.96370655	0.50170594	2.5943193	-2.3304307	-0.3774128	0.69527733	2.9792287	-2.5817177	-0.53181106	0.58753127	2.7702413	-2.73418	-1.0458651	0.51310664	2.5945518	-2.3291771	-0.37490469	0.65026414	2.976644	-2.5816898	-0.55733085	0.66709256	2.7590129	-2.7101977	-0.96640629	0.50219971	2.6477587	-2.3243177	-0.40642396	0.75557208	2.9641578	-2.5817177
17865	-2.581691	-0.54122037	0.59063238	2.7601523	-2.7103064	-0.97742468	0.46404621	2.6518762	-2.3245373	-0.37916979	0.66729313	2.9655471	-2.5816898	-0.55733085	0.66709256	2.7590129	-2.7101977	-0.96640629	0.50219971	2.6477587	-2.3243177	-0.40642396	0.75557208	2.9641578	-2.5817301	-0.55013478	0.58977407	2.7716596	-2.7471082	-0.96370655	0.50170594	2.5943193	-2.3304307	-0.3774128	0.69527733	2.9792287	-2.581691	-0.54122037	0.59063238	2.7601523	-2.7103064	-0.97742468	0.46404621	2.6518762	-2.3245373	-0.37916979	0.66729313	2.9655471	-2.581691
17834	-2.581691	-0.54122037	0.59063238	2.7601523	-2.7103064	-0.97742468	0.46404621	2.6518762	-2.3245373	-0.37916979	0.66729313	2.9655471	-2.581691	-0.54122037	0.59063238	2.7601523	-2.7103064	-0.97742468	0.46404621	2.6518762	-2.3245373	-0.37916979	0.66729313	2.9655471	-2.5817177	-0.53181106	0.58753127	2.7702413	-2.73418	-1.0458651	0.51310664	2.5945518	-2.3291771	-0.37490469	0.65026414	2.976644	-2.5817177	-0.53181106	0.58753127	2.7702413	-2.73418	-1.0458651	0.51310664	2.5945518	-2.3291771	-0.37490469	0.65026414	2.976644	-2.5817177
19545	-2.5817301	-0.55013478	0.58977407	2.7716596	-2.7471082	-0.96370655	0.50170594	2.5943193	-2.3304307	-0.3774128	0.69527733	2.9792287	-2.5817301	-0.55013478	0.58977407	2.7716596	-2.7471082	-0.96370655	0.50170594	2.5943193	-2.3304307	-0.3774128	0.69527733	2.9792287	-2.5817301	-0.55013478	0.58977407	2.7716596	-2.7471082	-0.96370655	0.50170594	2.5943193	-2.3304307	-0.3774128	0.69527733	2.9792287	-2.5817177	-0.53181106	0.58753127	2.7702413	-2.73418	-1.0458651	0.51310664	2.5945518	-2.3291771	-0.37490469	0.65026414	2.976644	-2.5817177
17592	-2.5816898	-0.55733085	0.66709256	2.7590129	-2.7101977	-0.96640629	0.50219971	2.6477587	-2.3243177	-0.40642396	0.75557208	2.9641578	-2.581691	-0.54122037	0.59063238	2.7601523	-2.7103064	-0.97742468	0.46404621	2.6518762	-2.3245373	-0.37916979	0.66729313	2.9655471	-2.5816898	-0.55733085	0.66709256	2.7590129	-2.7101977	-0.96640629	0.50219971	2.6477587	-2.3243177	-0.40642396	0.75557208	2.9641578	-2.581691	-0.54122037	0.59063238	2.7601523	-2.7103064	-0.97742468	0.46404621	2.6518762	-2.3245373	-0.37916979	0.66729313	2.9655471	-2.5817301
17890	-2.5816898	-0.55733085	0.66709256	2.7590129	-2.7101977	-0.96640629	0.50219971	2.6477587	-2.3243177	-0.40642396	0.75557208	2.9641578	-2.5817301	-0.55013478	0.58977407	2.7716596	-2.7471082	-0.96370655	0.50170594	2.5943193	-2.3304307	-0.3774128	0.69527733	2.9792287	-2.5816898	-0.55733085	0.66709256	2.7590129	-2.7101977	-0.96640629	0.50219971	2.6477587	-2.3243177	-0.40642396	0.75557208	2.9641578	-2.5817301	-0.55013478	0.58977407	2.7716596	-2.7471082	-0.96370655	0.50170594	2.5943193	-2.3304307	-0.3774128	0.69527733	2.9792287	-2.581691
18149	-2.5817301	-0.55013478	0.58977407	2.7716596	-2.7471082	-0.96370655	0.50170594	2.5943193	-2.3304307	-0.3774128	0.69527733	2.9792287	-2.5817301	-0.55013478	0.58977407	2.7716596	-2.7471082	-0.96370655	0.50170594	2.5943193	-2.3304307	-0.3774128	0.69527733	2.9792287	-2.581691	-0.54122037	0.59063238	2.7601523	-2.7103064	-0.97742468	0.46404621	2.6518762	-2.3245373	-0.37916979	0.66729313	2.9655471	-2.5817301	-0.55013478	0.58977407	2.7716596	-2.7471082	-0.96370655	0.50170594	2.5943193	-2.3304307	-0.3774128	0.69527733	2.9792287	-2.5817301
17613	-2.581691	-0.54122037	0.59063238	2.7601523	-2.7103064	-0.97742468	0.46404621	2.6518762	-2.3245373	-0.37916979	0.66729313	2.9655471	-2.5816898	-0.55733085	0.66709256	2.7590129	-2.7101977	-0.96640629	0.50219971	2.6477587	-2.3243177	-0.40642396	0.75557208	2.9641578	-2.5817301	-0.55013478	0.58977407	2.7716596	-2.7471082	-0.96370655	0.50170594	2.5943193	-2.3304307	-0.3774128	0.69527733	2.9792287	-2.5817301	-0.55013478	0.58977407	2.7716596	-2.7471082	-0.96370655	0.50170594	2.5943193	-2.3304307	-0.3774128	0.69527733	2.9792287	-2.5816898
17648	-2.5817301	-0.55013478	0.58977407	2.7716596	-2.7471082	-0.96370655	0.50170594	2.5943193	-2.3304307	-0.3774128	0.69527733	2.9792287	-2.5817177	-0.53181106	0.58753127	2.7702413	-2.73418	-1.0458651	0.51310664	2.5945518	-2.3291771	-0.37490469	0.65026414	2.976644	-2.5817301	-0.55013478	0.58977407	2.7716596	-2.7471082	-0.96370655	0.50170594	2.5943193	-2.3304307	-0.3774128	0.69527733	2.9792287	-2.581691	-0.54122037	0.59063238	2.7601523	-2.7103064	-0.97742468	0.46404621	2.6518762	-2.3245373	-0.37916979	0.66729313	2.9655471	-2.5816898
19509	-2.5817301	-0.55013478	0.58977407	2.7716596	-2.7471082	-0.96370655	0.50170594	2.5943193	-2.3304307	-0.3774128	0.69527733	2.9792287	-2.5817177	-0.53181106	0.58753127	2.7702413	-2.73418	-1.0458651	0.51310664	2.5945518	-2.3291771	-0.37490469	0.65026414	2.976644	-2.5817301	-0.55013478	0.58977407	2.7716596	-2.7471082	-0.96370655	0.50170594	2.5943193	-2.3304307	-0.3774128	0.69527733	2.9792287	-2.581691	-0.54122037	0.59063238	2.7601523	-2.7103064	-0.97742468	0.46404621	2.6518762	-2.3245373	-0.37916979	0.66729313	2.9655471	-2.5817177
18591	-2.5816898	-0.55733085	0.66709256	2.7590129	-2.7101977	-0.96640629	0.50219971	2.6477587	-2.3243177	-0.40642396	0.75557208	2.9641578	-2.5816898	-0.55733085	0.66709256	2.7590129	-2.7101977	-0.96640629	0.50219971	2.6477587	-2.3243177	-0.40642396	0.75557208	2.9641578	-2.5817177	-0.53181106	0.58753127	2.7702413	-2.73418	-1.0458651	0.51310664	2.5945518	-2.3291771	-0.37490469	0.65026414	2.976644	-2.5816898	-0.55733085	0.66709256	2.7590129	-2.7101977	-0.96640629	0.50219971	2.6477587	-2.3243177	-0.40642396	0.75557208	2.9641578	-2.5817301
18167	-2.5817177	-0.53181106	0.58753127	2.7702413	-2.73418	-1.0458651	0.51310664	2.5945518	-2.3291771	-0.37490469	0.65026414	2.976644	-2.581691	-0.54122037	0.59063238	2.7601523	-2.7103064	-0.97742468	0.46404621	2.6518762	-2.3245373	-0.37916979	0.66729313	2.9655471	-2.5817177	-0.53181106	0.58753127	2.7702413	-2.73418	-1.0458651	0.51310664	2.5945518	-2.3291771	-0.37490469	0.65026414	2.976644	-2.5817301	-0.55013478	0.58977407	2.7716596	-2.7471082	-0.96370655	0.50170594	2.5943193	-2.3304307	-0.3774128	0.69527733	2.9792287	-2.581691
17630	-2.5817177	-0.53181106	0.58753127	2.7702413	-2.73418	-1.0458651	0.51310664	2.5945518	-2.3291771	-0.37490469	0.65026414	2.976644	-2.5817177	-0.53181106	0.58753127	2.7702413	-2.73418	-1.0458651	0.51310664	2.5945518	-2.3291771	-0.37490469	0.65026414	2.976644	-2.5817301	-0.55013478	0.58977407	2.7716596	-2.7471082	-0.96370655	0.50170594	2.5943193	-2.3304307	-0.3774128	0.69527733	2.9792287	-2.581691	-0.54122037	0.59063238	2.7601523	-2.7103064	-0.97742468	0.46404621	2.6518762	-2.3245373	-0.37916979	0.66729313	2.9655471	-2.5817177
18475	-2.581691	-0.54122037	0.59063238	2.7601523	-2.7103064	-0.97742468	0.46404621	2.6518762	-2.3245373	-0.37916979	0.66729313	2.9655471	-2.5817301	-0.55013478	0.58977407	2.7716596	-2.7471082	-0.96370655	0.50170594	2.5943193	-2.3304307	-0.3774128	0.69527733	2.9792287	-2.5817177	-0.53181106	0.58753127	2.7702413	-2.73418	-1.0458651	0.51310664	2.5945518	-2.3291771	-0.37490469	0.65026414	2.976644	-2.5817301	-0.55013478	0.58977407	2.7716596	-2.7471082	-0.96370655	0.50170594	2.5943193	-2.3304307	-0.3774128	0.69527733	2.9792287	-2.5817301
17204	-2.5816898	-0.55733085	0.66709256	2.7590129	-2.7101977	-0.96640629	0.50219971	2.6477587	-2.3243177	-0.40642396	0.75557208	2.9641578	-2.5817301	-0.55013478	0.58977407	2.7716596	-2.7471082	-0.96370655	0.50170594	2.5943193	-2.3304307	-0.3774128	0.69527733	2.9792287	-2.5817301	-0.55013478	0.58977407	2.7716596	-2.7471082	-0.96370655	0.50170594	2.5943193	-2.3304307	-0.3774128	0.69527733	2.9792287	-2.5817301	-0.55013478	0.58977407	2.7716596	-2.7471082	-0.96370655	0.50170594	2.5943193	-2.3304307	-0.3774128	0.69527733	2.9792287	-2.5817177
17776	-2.5817301	-0.55013478	0.58977407	2.7716596	-2.7471082	-0.96370655	0.50170594	2.5943193	-2.3304307	-0.3774128	0.69527733	2.9792287	-2.5817177	-0.53181106	0.58753127	2.7702413	-2.73418	-1.0458651	0.51310664	2.5945518	-2.3291771	-0.37490469	0.65026414	2.976644	-2.5817177	-0.53181106	0.58753127	2.7702413	-2.73418	-1.0458651	0.51310664	2.5945518	-2.3291771	-0.37490469	0.65026414	2.976644	-2.5817177	-0.53181106	0.58753127	2.7702413	-2.73418	-1.0458651	0.51310664	2.5945518	-2.3291771	-0.37490469	0.65026414	2.976644	-2.5817177
19651	-2.581691	-0.54122037	0.59063238	2.7601523	-2.7103064	-0.97742468	0.46404621	2.6518762	-2.3245373	-0.37916979	0.66729313	2.9655471	-2.581691	-0.54122037	0.59063238	2.7601523	-2.7103064	-0.97742468	0.46404621	2.6518762	-2.3245373	-0.37916979	0.66729313	2.9655471	-2.5816898	-0.55733085	0.66709256	2.7590129	-2.7101977	-0.96640629	0.50219971	2.6477587	-2.3243177	-0.40642396	0.75557208	2.9641578	-2.5817177	-0.53181106	0.58753127	2.7702413	-2.73418	-1.0458651	0.51310664	2.5945518	-2.3291771	-0.37490469	0.65026414	2.976644	-2.5817301
17067	-2.5816898	-0.55733085	0.66709256	2.7590129	-2.7101977	-0.96640629	0.50219971	2.6477587	-2.3243177	-0.40642396	0.75557208	2.9641578	-2.5817301	-0.55013478	0.58977407	2.7716596	-2.7471082	-0.96370655	0.50170594	2.5943193	-2.3304307	-0.3774128	0.69527733	2.9792287	-2.5816898	-0.55733085	0.66709256	2.7590129	-2.7101977	-0.96640629	0.50219971	2.6477587	-2.3243177	-0.40642396	0.75557208	2.9641578	-2.581691	-0.54122037	0.59063238	2.7601523	-2.7103064	-0.97742468	0.46404621	2.6518762	-2.3245373	-0.37916979	0.66729313	2.9655471	-2.5816898
18678	-2.5816898	-0.55733085	0.66709256	2.7590129	-2.7101977	-0.96640629	0.50219971	2.6477587	-2.3243177	-0.40642396	0.75557208	2.9641578	-2.5817301	-0.55013478	0.58977407	2.7716596	-2.7471082	-0.96370655	0.50170594	2.5943193	-2.3304307	-0.3774128	0.69527733	2.9792287	-2.5817177	-0.53181106	0.58753127	2.7702413	-2.73418	-1.0458651	0.51310664	2.5945518	-2.3291771	-0.37490469	0.65026414	2.976644	-2.5816898	-0.55733085	0.66709256	2.7590129	-2.7101977	-0.96640629	0.50219971	2.6477587	-2.3243177	-0.40642396	0.75557208	2.9641578	-2.5816898
18739	-2.5817301	-0.55013478	0.58977407	2.7716596	-2.7471082	-0.96370655	0.50170594	2.5943193	-2.3304307	-0.3774128	0.69527733	2.9792287	-2.5817177	-0.53181106	0.58753127	2.7702413	-2.73418	-1.0458651	0.51310664	2.5945518	-2.3291771	-0.37490469	0.65026414	2.976644	-2.5816898	-0.55733085	0.66709256	2.7590129	-2.7101977	-0.96640629	0.50219971	2.6477587	-2.3243177	-0.40642396	0.75557208	2.9641578	-2.5817301	-0.55013478	0.58977407	2.7716596	-2.7471082	-0.96370655	0.50170594	2.5943193	-2.3304307	-0.3774128	0.69527733	2.9792287	-2.581691
19770	-2.581691	-0.54122037	0.59063238	2.7601523	-2.7103064	-0.97742468	0.46404621	2.6518762	-2.3245373	-0.37916979	0.66729313	2.9655471	-2.5817301	-0.55013478	0.58977407	2.7716596	-2.7471082	-0.96370655	0.50170594	2.5943193	-2.3304307	-0.3774128	0.69527733	2.9792287	-2.581691	-0.54122037	0.59063238	2.7601523	-2.7103064	-0.97742468	0.46404621	2.6518762	-2.3245373	-0.37916979	0.66729313	2.9655471	-2.5816898	-0.55733085	0.66709256	2.7590129	-2.7101977	-0.96640629	0.50219971	2.6477587	-2.3243177	-0.40642396	0.75557208	2.9641578	-2.581691
17510	-2.5817177	-0.53181106	0.58753127	2.7702413	-2.73418	-1.0458651	0.51310664	2.5945518	-2.3291771	-0.37490469	0.65026414	2.976644	-2.5817177	-0.53181106	0.58753127	2.7702413	-2.73418	-1.0458651	0.51310664	2.5945518	-2.3291771	-0.37490469	0.65026414	2.976644	-2.5816898	-0.55733085	0.66709256	2.7590129	-2.7101977	-0.96640629	0.50219971	2.6477587	-2.3243177	-0.40642396	0.75557208	2.9641578	-2.5817301	-0.55013478	0.58977407	2.7716596	-2.7471082	-0.96370655	0.50170594	2.5943193	-2.3304307	-0.3774128	0.69527733	2.9792287	-2.5817177
18516	-2.581691	-0.54122037	0.59063238	2.7601523	-2.7103064	-0.97742468	0.46404621	2.6518762	-2.3245373	-0.37916979	0.66729313	2.9655471	-2.5816898	-0.55733085	0.66709256	2.7590129	-2.7101977	-0.96640629	0.50219971	2.6477587	-2.3243177	-0.40642396	0.75557208	2.9641578	-2.5816898	-0.55733085	0.66709256	2.7590129	-2.7101977	-0.96640629	0.50219971	2.6477587	-2.3243177	-0.40642396	0.75557208	2.9641578	-2.581691	-0.54122037	0.59063238	2.7601523	-2.7103064	-0.97742468	0.46404621	2.6518762	-2.3245373	-0.37916979	0.66729313	2.9655471	-2.581691
18225	-2.5816898	-0.55733085	0.66709256	2.7590129	-2.7101977	-0.96640629	0.50219971	2.6477587	-2.3243177	-0.40642396	0.75557208	2.9641578	-2.5817301	-0.55013478	0.58977407	2.7716596	-2.7471082	-0.96370655	0.50170594	2.5943193	-2.3304307	-0.3774128	0.69527733	2.9792287	-2.5817301	-0.55013478	0.58977407	2.7716596	-2.7471082	-0.96370655	0.50170594	2.5943193	-2.3304307	-0.3774128	0.69527733	2.9792287	-2.5817177	-0.53181106	0.58753127	2.7702413	-2.73418	-1.0458651	0.51310664	2.5945518	-2.3291771	-0.37490469	0.65026414	2.976644	-2.581691
18028	-2.5816898	-0.55733085	0.66709256	2.7590129	-2.7101977	-0.96640629	0.50219971	2.6477587	-2.3243177	-0.40642396	0.75557208	2.9641578	-2.5817301	-0.55013478	0.58977407	2.7716596	-2.7471082	-0.96370655	0.50170594	2.5943193	-2.3304307	-0.3774128	0.69527733	2.9792287	-2.5816898	-0.55733085	0.66709256	2.7590129	-2.7101977	-0.96640629	0.50219971	2.6477587	-2.3243177	-0.40642396	0.75557208	2.9641578	-2.5817301	-0.55013478	0.58977407	2.7716596	-2.7471082	-0.96370655	0.50170594	2.5943193	-2.3304307	-0.3774128	0.69527733	2.9792287	-2.581691
18095	-2.581691	-0.54122037	0.59063238	2.7601523	-2.7103064	-0.97742468	0.46404621	2.6518762	-2.3245373	-0.37916979	0.66729313	2.9655471	-2.5817177	-0.53181106	0.58753127	2.7702413	-2.73418	-1.0458651	0.51310664	2.5945518	-2.3291771	-0.37490469	0.65026414	2.976644	-2.5816898	-0.55733085	0.66709256	2.7590129	-2.7101977	-0.96640629	0.50219971	2.6477587	-2.3243177	-0.40642396	0.75557208	2.9641578	-2.581691	-0.54122037	0.59063238	2.7601523	-2.7103064	-0.97742468	0.46404621	2.6518762	-2.3245373	-0.37916979	0.66729313	2.9655471	-2.5817177
19539	-2.5816898	-0.55733085	0.66709256	2.7590129	-2.7101977	-0.96640629	0.50219971	2.6477587	-2.3243177	-0.40642396	0.75557208	2.9641578	-2.581691	-0.54122037	0.59063238	2.7601523	-2.7103064	-0.97742468	0.46404621	2.6518762	-2.3245373	-0.37916979	0.66729313	2.9655471	-2.5817301	-0.55013478	0.58977407	2.7716596	-2.7471082	-0.96370655	0.50170594	2.5943193	-2.3304307	-0.3774128	0.69527733	2.9792287	-2.5817177	-0.53181106	0.58753127	2.7702413	-2.73418	-1.0458651	0.51310664	2.5945518	-2.3291771	-0.37490469	0.65026414	2.976644	-2.581691
17992	-2.5817301	-0.55013478	0.58977407	2.7716596	-2.7471082	-0.96370655	0.50170594	2.5943193	-2.3304307	-0.3774128	0.69527733	2.9792287	-2.581691	-0.54122037	0.59063238	2.7601523	-2.7103064	-0.97742468	0.46404621	2.6518762	-2.3245373	-0.37916979	0.66729313	2.9655471	-2.5816898	-0.55733085	0.66709256	2.7590129	-2.7101977	-0.96640629	0.50219971	2.6477587	-2.3243177	-0.40642396	0.75557208	2.9641578	-2.5816898	-0.55733085	0.66709256	2.7590129	-2.7101977	-0.96640629	0.50219971	2.6477587	-2.3243177	-0.40642396	0.75557208	2.9641578	-2.5817301
19026	-2.5816898	-0.55733085	0.66709256	2.7590129	-2.7101977	-0.96640629	0.50219971	2.6477587	-2.3243177	-0.40642396	0.75557208	2.9641578	-2.5817177	-0.53181106	0.58753127	2.7702413	-2.73418	-1.0458651	0.51310664	2.5945518	-2.3291771	-0.37490469	0.65026414	2.976644	-2.5817301	-0.55013478	0.58977407	2.7716596	-2.7471082	-0.96370655	0.50170594	2.5943193	-2.3304307	-0.3774128	0.69527733	2.9792287	-2.5817301	-0.55013478	0.58977407	2.7716596	-2.7471082	-0.96370655	0.50170594	2.5943193	-2.3304307	-0.3774128	0.69527733	2.9792287	-2.581691
17710	-2.5816898	-0.55733085	0.66709256	2.7590129	-2.7101977	-0.96640629	0.50219971	2.6477587	-2.3243177	-0.40642396	0.75557208	2.9641578	-2.5817177	-0.53181106	0.58753127	2.7702413	-2.73418	-1.0458651	0.51310664	2.5945518	-2.3291771	-0.37490469	0.65026414	2.976644	-2.5816898	-0.55733085	0.66709256	2.7590129	-2.7101977	-0.96640629	0.50219971	2.6477587	-2.3243177	-0.40642396	0.75557208	2.9641578	-2.5817301	-0.55013478	0.58977407	2.7716596	-2.7471082	-0.96370655	0.50170594	2.5943193	-2.3304307	-0.3774128	0.69527733	2.9792287	-2.5817177
19607	-2.581691	-0.54122037	0.59063238	2.7601523	-2.7103064	-0.97742468	0.46404621	2.6518762	-2.3245373	-0.37916979	0.66729313	2.9655471	-2.5817177	-0.53181106	0.58753127	2.7702413	-2.73418	-1.0458651	0.51310664	2.5945518	-2.3291771	-0.37490469	0.65026414	2.976644	-2.5817301	-0.55013478	0.58977407	2.7716596	-2.7471082	-0.96370655	0.50170594	2.5943193	-2.3304307	-0.3774128	0.69527733	2.9792287	-2.581691	-0.54122037	0.59063238	2.7601523	-2.7103064	-0.97742468	0.46404621	2.6518762	-2.3245373	-0.37916979	0.66729313	2.9655471	-2.5817177
19536	-2.5817301	-0.55013478	0.58977407	2.7716596	-2.7471082	-0.96370655	0.50170594	2.5943193	-2.3304307	-0.3774128	0.69527733	2.9792287	-2.5817301	-0.55013478	0.58977407	2.7716596	-2.7471082	-0.96370655	0.50170594	2.5943193	-2.3304307	-0.3774128	0.69527733	2.9792287	-2.5817301	-0.55013478	0.58977407	2.7716596	-2.7471082	-0.96370655	0.50170594	2.5943193	-2.3304307	-0.3774128	0.69527733	2.9792287	-2.5816898	-0.55733085	0.66709256	2.7590129	-2.7101977	-0.96640629	0.50219971	2.6477587	-2.3243177	-0.40642396	0.75557208	2.9641578	-2.581691
18559	-2.5816898	-0.55733085	0.66709256	2.7590129	-2.7101977	-0.96640629	0.50219971	2.6477587	-2.3243177	-0.40642396	0.75557208	2.9641578	-2.581691	-0.54122037	0.59063238	2.7601523	-2.7103064	-0.97742468	0.46404621	2.6518762	-2.3245373	-0.37916979	0.66729313	2.9655471	-2.5817177	-0.53181106	0.58753127	2.7702413	-2.73418	-1.0458651	0.51310664	2.5945518	-2.3291771	-0.37490469	0.65026414	2.976644	-2.5816898	-0.55733085	0.66709256	2.7590129	-2.7101977	-0.96640629	0.50219971	2.6477587	-2.3243177	-0.40642396	0.75557208	2.9641578	-2.5817301
17179	-2.5817301	-0.55013478	0.58977407	2.7716596	-2.7471082	-0.96370655	0.50170594	2.5943193	-2.3304307	-0.3774128	0.69527733	2.9792287	-2.5817301	-0.55013478	0.58977407	2.7716596	-2.7471082	-0.96370655	0.50170594	2.5943193	-2.3304307	-0.3774128	0.69527733	2.9792287	-2.581691	-0.54122037	0.59063238	2.7601523	-2.7103064	-0.97742468	0.46404621	2.6518762	-2.3245373	-0.37916979	0.66729313	2.9655471	-2.581691	-0.54122037	0.59063238	2.7601523	-2.7103064	-0.97742468	0.46404621	2.6518762	-2.3245373	-0.37916979	0.66729313	2.9655471	-2.581691
18132	-2.5817177	-0.53181106	0.58753127	2.7702413	-2.73418	-1.0458651	0.51310664	2.5945518	-2.3291771	-0.37490469	0.65026414	2.976644	-2.5817177	-0.53181106	0.58753127	2.7702413	-2.73418	-1.0458651	0.51310664	2.5945518	-2.3291771	-0.37490469	0.65026414	2.976644	-2.5817301	-0.55013478	0.58977407	2.7716596	-2.7471082	-0.96370655	0.50170594	2.5943193	-2.3304307	-0.3774128	0.69527733	2.9792287	-2.5817301	-0.55013478	0.58977407	2.7716596	-2.7471082	-0.96370655	0.50170594	2.5943193	-2.3304307	-0.3774128	0.69527733	2.9792287	-2.5817301
17738	-2.5816898	-0.55733085	0.66709256	2.7590129	-2.7101977	-0.96640629	0.50219971	2.6477587	-2.3243177	-0.40642396	0.75557208	2.9641578	-2.5816898	-0.55733085	0.66709256	2.7590129	-2.7101977	-0.96640629	0.50219971	2.6477587	-2.3243177	-0.40642396	0.75557208	2.9641578	-2.5816898	-0.55733085	0.66709256	2.7590129	-2.7101977	-0.96640629	0.50219971	2.6477587	-2.3243177	-0.40642396	0.75557208	2.9641578	-2.5816898	-0.55733085	0.66709256	2.7590129	-2.7101977	-0.96640629	0.50219971	2.6477587	-2.3243177	-0.40642396	0.75557208	2.9641578	-2.5817177
19800	-2.5816898	-0.55733085	0.66709256	2.7590129	-2.7101977	-0.96640629	0.50219971	2.6477587	-2.3243177	-0.40642396	0.75557208	2.9641578	-2.5817177	-0.53181106	0.58753127	2.7702413	-2.73418	-1.0458651	0.51310664	2.5945518	-2.3291771	-0.37490469	0.65026414	2.976644	-2.5817301	-0.55013478	0.58977407	2.7716596	-2.7471082	-0.96370655	0.50170594	2.5943193	-2.3304307	-0.3774128	0.69527733	2.9792287	-2.581691	-0.54122037	0.59063238	2.7601523	-2.7103064	-0.97742468	0.46404621	2.6518762	-2.3245373	-0.37916979	0.66729313	2.9655471	-2.5817301
19154	-2.5817301	-0.55013478	0.58977407	2.7716596	-2.7471082	-0.96370655	0.50170594	2.5943193	-2.3304307	-0.3774128	0.69527733	2.9792287	-2.5816898	-0.55733085	0.66709256	2.7590129	-2.7101977	-0.96640629	0.50219971	2.6477587	-2.3243177	-0.40642396	0.75557208	2.9641578	-2.5817301	-0.55013478	0.58977407	2.7716596	-2.7471082	-0.96370655	0.50170594	2.5943193	-2.3304307	-0.3774128	0.69527733	2.9792287	-2.5817301	-0.55013478	0.58977407	2.7716596	-2.7471082	-0.96370655	0.50170594	2.5943193	-2.3304307	-0.3774128	0.69527733	2.9792287	-2.581691
19874	-2.581691	-0.54122037	0.59063238	2.7601523	-2.7103064	-0.97742468	0.46404621	2.6518762	-2.3245373	-0.37916979	0.66729313	2.9655471	-2.5816898	-0.55733085	0.66709256	2.7590129	-2.7101977	-0.96640629	0.50219971	2.6477587	-2.3243177	-0.40642396	0.75557208	2.9641578	-2.581691	-0.54122037	0.59063238	2.7601523	-2.7103064	-0.97742468	0.46404621	2.6518762	-2.3245373	-0.37916979	0.66729313	2.9655471	-2.5816898	-0.55733085	0.66709256	2.7590129	-2.7101977	-0.96640629	0.50219971	2.6477587	-2.3243177	-0.40642396	0.75557208	2.9641578	-2.5817301
17960	-2.5816898	-0.55733085	0.66709256	2.7590129	-2.7101977	-0.96640629	0.50219971	2.6477587	-2.3243177	-0.40642396	0.75557208	2.9641578	-2.581691	-0.54122037	0.59063238	2.7601523	-2.7103064	-0.97742468	0.46404621	2.6518762	-2.3245373	-0.37916979	0.66729313	2.9655471	-2.581691	-0.54122037	0.59063238	2.7601523	-2.7103064	-0.97742468	0.46404621	2.6518762	-2.3245373	-0.37916979	0.66729313	2.9655471	-2.5817177	-0.53181106	0.58753127	2.7702413	-2.73418	-1.0458651	0.51310664	2.5945518	-2.3291771	-0.37490469	0.65026414	2.976644	-2.5817301
18651	-2.5817177	-0.53181106	0.58753127	2.7702413	-2.73418	-1.0458651	0.51310664	2.5945518	-2.3291771	-0.37490469	0.65026414	2.976644	-2.5817301	-0.55013478	0.58977407	2.7716596	-2.7471082	-0.96370655	0.50170594	2.5943193	-2.3304307	-0.3774128	0.69527733	2.9792287	-2.581691	-0.54122037	0.59063238	2.7601523	-2.7103064	-0.97742468	0.46404621	2.6518762	-2.3245373	-0.37916979	0.66729313	2.9655471	-2.5817301	-0.55013478	0.58977407	2.7716596	-2.7471082	-0.96370655	0.50170594	2.5943193	-2.3304307	-0.3774128	0.69527733	2.9792287	-2.5817301
19359	-2.5817301	-0.55013478	0.58977407	2.7716596	-2.7471082	-0.96370655	0.50170594	2.5943193	-2.3304307	-0.3774128	0.69527733	2.9792287	-2.581691	-0.54122037	0.59063238	2.7601523	-2.7103064	-0.97742468	0.46404621	2.6518762	-2.3245373	-0.37916979	0.66729313	2.9655471	-2.5816898	-0.55733085	0.66709256	2.7590129	-2.7101977	-0.96640629	0.50219971	2.6477587	-2.3243177	-0.40642396	0.75557208	2.9641578	-2.5817301	-0.55013478	0.58977407	2.7716596	-2.7471082	-0.96370655	0.50170594	2.5943193	-2.3304307	-0.3774128	0.69527733	2.9792287	-2.581691
19131	-2.5816898	-0.55733085	0.66709256	2.7590129	-2.7101977	-0.96640629	0.50219971	2.6477587	-2.3243177	-0.40642396	0.75557208	2.9641578	-2.581691	-0.54122037	0.59063238	2.7601523	-2.7103064	-0.97742468	0.46404621	2.6518762	-2.3245373	-0.37916979	0.66729313	2.9655471	-2.5817177	-0.53181106	0.58753127	2.7702413	-2.73418	-1.0458651	0.51310664	2.5945518	-2.3291771	-0.37490469	0.65026414	2.976644	-2.5816898	-0.55733085	0.66709256	2.7590129	-2.7101977	-0.96640629	0.50219971	2.6477587	-2.3243177	-0.40642396	0.75557208	2.9641578	-2.581691
19523	-2.5817177	-0.53181106	0.58753127	2.7702413	-2.73418	-1.0458651	0.51310664	2.5945518	-2.3291771	-0.37490469	0.65026414	2.976644	-2.5817177	-0.53181106	0.58753127	2.7702413	-2.73418	-1.0458651	0.51310664	2.5945518	-2.3291771	-0.37490469	0.65026414	2.976644	-2.5817177	-0.53181106	0.58753127	2.7702413	-2.73418	-1.0458651	0.51310664	2.5945518	-2.3291771	-0.37490469	0.65026414	2.976644	-2.5817301	-0.55013478	0.58977407	2.7716596	-2.7471082	-0.96370655	0.50170594	2.5943193	-2.3304307	-0.3774128	0.69527733	2.9792287	-2.5817177
18514	-2.5817177	-0.53181106	0.58753127	2.7702413	-2.73418	-1.0458651	0.51310664	2.5945518	-2.3291771	-0.37490469	0.65026414	2.976644	-2.5817301	-0.55013478	0.58977407	2.7716596	-2.7471082	-0.96370655	0.50170594	2.5943193	-2.3304307	-0.3774128	0.69527733	2.9792287	-2.581691	-0.54122037	0.59063238	2.7601523	-2.7103064	-0.97742468	0.46404621	2.6518762	-2.3245373	-0.37916979	0.66729313	2.9655471	-2.581691	-0.54122037	0.59063238	2.7601523	-2.7103064	-0.97742468	0.46404621	2.6518762	-2.3245373	-0.37916979	0.66729313	2.9655471	-2.5816898
19858	-2.5817301	-0.55013478	0.58977407	2.7716596	-2.7471082	-0.96370655	0.50170594	2.5943193	-2.3304307	-0.3774128	0.69527733	2.9792287	-2.5817177	-0.53181106	0.58753127	2.7702413	-2.73418	-1.0458651	0.51310664	2.5945518	-2.3291771	-0.37490469	0.65026414	2.976644	-2.5817301	-0.55013478	0.58977407	2.7716596	-2.7471082	-0.96370655	0.50170594	2.5943193	-2.3304307	-0.3774128	0.69527733	2.9792287	-2.5817177	-0.53181106	0.58753127	2.7702413	-2.73418	-1.0458651	0.51310664	2.5945518	-2.3291771	-0.37490469	0.65026414	2.976644	-2.5817301
19044	-2.581691	-0.54122037	0.59063238	2.7601523	-2.7103064	-0.97742468	0.46404621	2.6518762	-2.3245373	-0.37916979	0.66729313	2.9655471	-2.581691	-0.54122037	0.59063238	2.7601523	-2.7103064	-0.97742468	0.46404621	2.6518762	-2.3245373	-0.37916979	0.66729313	2.9655471	-2.5817301	-0.55013478	0.58977407	2.7716596	-2.7471082	-0.96370655	0.50170594	2.5943193	-2.3304307	-0.3774128	0.69527733	2.9792287	-2.581691	-0.54122037	0.59063238	2.7601523	-2.7103064	-0.97742468	0.46404621	2.6518762	-2.3245373	-0.37916979	0.66729313	2.9655471	-2.5816898
17271	-2.5817177	-0.53181106	0.58753127	2.7702413	-2.73418	-1.0458651	0.51310664	2.5945518	-2.3291771	-0.37490469	0.65026414	2.976644	-2.5817301	-0.55013478	0.58977407	2.7716596	-2.7471082	-0.96370655	0.50170594	2.5943193	-2.3304307	-0.3774128	0.69527733	2.9792287	-2.581691	-0.54122037	0.59063238	2.7601523	-2.7103064	-0.97742468	0.46404621	2.6518762	-2.3245373	-0.37916979	0.66729313	2.9655471	-2.581691	-0.54122037	0.59063238	2.7601523	-2.7103064	-0.97742468	0.46404621	2.6518762	-2.3245373	-0.37916979	0.66729313	2.9655471	-2.5816898
17997	-2.5817177	-0.53181106	0.58753127	2.7702413	-2.73418	-1.0458651	0.51310664	2.5945518	-2.3291771	-0.37490469	0.65026414	2.976644	-2.5817301	-0.55013478	0.58977407	2.7716596	-2.7471082	-0.96370655	0.50170594	2.5943193	-2.3304307	-0.3774128	0.69527733	2.9792287	-2.581691	-0.54122037	0.59063238	2.7601523	-2.7103064	-0.97742468	0.46404621	2.6518762	-2.3245373	-0.37916979	0.66729313	2.9655471	-2.5817177	-0.53181106	0.58753127	2.7702413	-2.73418	-1.0458651	0.51310664	2.5945518	-2.3291771	-0.37490469	0.65026414	2.976644	-2.5817177
17800	-2.581691	-0.54122037	0.59063238	2.7601523	-2.7103064	-0.97742468	0.46404621	2.6518762	-2.3245373	-0.37916979	0.66729313	2.9655471	-2.5817301	-0.55013478	0.58977407	2.7716596	-2.7471082	-0.96370655	0.50170594	2.5943193	-2.3304307	-0.3774128	0.69527733	2.9792287	-2.5816898	-0.55733085	0.66709256	2.7590129	-2.7101977	-0.96640629	0.50219971	2.6477587	-2.3243177	-0.40642396	0.75557208	2.9641578	-2.581691	-0.54122037	0.59063238	2.7601523	-2.7103064	-0.97742468	0.46404621	2.6518762	-2.3245373	-0.37916979	0.66729313	2.9655471	-2.5817301
18810	-2.5817177	-0.53181106	0.58753127	2.7702413	-2.73418	-1.0458651	0.51310664	2.5945518	-2.3291771	-0.37490469	0.65026414	2.976644	-2.5817301	-0.55013478	0.58977407	2.7716596	-2.7471082	-0.96370655	0.50170594	2.5943193	-2.3304307	-0.3774128	0.69527733	2.9792287	-2.581691	-0.54122037	0.59063238	2.7601523	-2.7103064	-0.97742468	0.46404621	2.6518762	-2.3245373	-0.37916979	0.66729313	2.9655471	-2.5817177	-0.53181106	0.58753127	2.7702413	-2.73418	-1.0458651	0.51310664	2.5945518	-2.3291771	-0.37490469	0.65026414	2.976644	-2.5817177
18128	-2.5816898	-0.55733085	0.66709256	2.7590129	-2.7101977	-0.96640629	0.50219971	2.6477587	-2.3243177	-0.40642396	0.75557208	2.9641578	-2.5817177	-0.53181106	0.58753127	2.7702413	-2.73418	-1.0458651	0.51310664	2.5945518	-2.3291771	-0.37490469	0.65026414	2.976644	-2.5817177	-0.53181106	0.58753127	2.7702413	-2.73418	-1.0458651	0.51310664	2.5945518	-2.3291771	-0.37490469	0.65026414	2.976644	-2.5817301	-0.55013478	0.58977407	2.7716596	-2.7471082	-0.96370655	0.50170594	2.5943193	-2.3304307	-0.3774128	0.69527733	2.9792287	-2.5817177
17273	-2.5817301	-0.55013478	0.58977407	2.7716596	-2.7471082	-0.96370655	0.50170594	2.5943193	-2.3304307	-0.3774128	0.69527733	2.9792287	-2.5817177	-0.53181106	0.58753127	2.7702413	-2.73418	-1.0458651	0.51310664	2.5945518	-2.3291771	-0.37490469	0.65026414	2.976644	-2.5816898	-0.55733085	0.66709256	2.7590129	-2.7101977	-0.96640629	0.50219971	2.6477587	-2.3243177	-0.40642396	0.75557208	2.9641578	-2.5817301	-0.55013478	0.58977407	2.7716596	-2.7471082	-0.96370655	0.50170594	2.5943193	-2.3304307	-0.3774128	0.69527733	2.9792287	-2.5816898
18029	-2.581691	-0.54122037	0.59063238	2.7601523	-2.7103064	-0.97742468	0.46404621	2.6518762	-2.3245373	-0.37916979	0.66729313	2.9655471	-2.5816898	-0.55733085	0.66709256	2.7590129	-2.7101977	-0.96640629	0.50219971	2.6477587	-2.3243177	-0.40642396	0.75557208	2.9641578	-2.5817301	-0.55013478	0.58977407	2.7716596	-2.7471082	-0.96370655	0.50170594	2.5943193	-2.3304307	-0.3774128	0.69527733	2.9792287	-2.5816898	-0.55733085	0.66709256	2.7590129	-2.7101977	-0.96640629	0.50219971	2.6477587	-2.3243177	-0.40642396	0.75557208	2.9641578	-2.581691
18122	-2.5817177	-0.53181106	0.58753127	2.7702413	-2.73418	-1.0458651	0.51310664	2.5945518	-2.3291771	-0.37490469	0.65026414	2.976644	-2.581691	-0.54122037	0.59063238	2.7601523	-2.7103064	-0.97742468	0.46404621	2.6518762	-2.3245373	-0.37916979	0.66729313	2.9655471	-2.581691	-0.54122037	0.59063238	2.7601523	-2.7103064	-0.97742468	0.46404621	2.6518762	-2.3245373	-0.37916979	0.66729313	2.9655471	-2.5816898	-0.55733085	0.66709256	2.7590129	-2.7101977	-0.96640629	0.50219971	2.6477587	-2.3243177	-0.40642396	0.75557208	2.9641578	-2.5817301
[truncated: 1,697 more rows]
[truncated: 206 more columns]
