# Supplementary material for: Cheminformatics Modeling of Gene Silencing for Both Natural and Chemically Modified siRNAs
Source: Molecules. 2022 Sep 28;27(19):6412. doi: 10.3390/molecules27196412 (PMC9570765; doi:10.3390/molecules27196412)
Supplement: Supplementary file 1 [file molecules-27-06412-s001.zip › HueskenDataSet/Huesken_ID-21ntSeq-NormAct_2431.txt]

Id	Seq	Act
16802	CUAAUAUGUUAAUUGAUUUat	0.462
16803	AAUAUGUUAAUUGAUUUAUac	0.384
16804	GAUUUAUACAAUUCCUUUCaa	0.514
16805	CAAUUCCUUUCAAUUUUAUct	0.364
16807	CAGACCAAAAUUAAAUAAGaa	0.522
16808	AGACCAAAAUUAAAUAAGAaa	0.442
16809	ACCAAAAUUAAAUAAGAAAgt	0.441
16810	CAAAAUUAAAUAAGAAAGUta	0.436
16811	UAAGAAAGUUACAUAAGAUtc	0.591
16812	AAGUUACAUAAGAUUCCAUtt	0.511
16814	ACAUAAGAUUCCAUUUGAGca	0.555
16815	AAGAUUCCAUUUGAGCAUAca	0.547
16816	CCAUUUGAGCAUACAUAAGgc	0.44
16817	CAUUUGAGCAUACAUAAGGcc	0.651
16818	AUAAGGCCAUGAUACUUUAat	0.759
16819	GCCAUGAUACUUUAAUGUGaa	0.624
16820	UUAAUGUGAACCACCAUUUct	0.858
16821	UGUGAACCACCAUUUCUUGga	0.849
16823	GAACCACCAUUUCUUGGAAga	0.383
16824	AUUUCUUGGAAGAAAGAAGac	0.537
16825	UGGAAGAAAGAAGACAUCCaa	0.832
16826	GGAAGAAAGAAGACAUCCAaa	0.684
16827	GAAAGAAGACAUCCAAAUGtc	0.736
16828	AAGACAUCCAAAUGUCCGAtt	0.83
16829	CAUCCAAAUGUCCGAUUCAga	0.389
16831	UUCCUGGCCAGUCAUCCAGta	0.757
16832	CCUGGCCAGUCAUCCAGUAga	0.552
16833	AGUCAUCCAGUAGACUCUCtc	0.773
16834	AGACUCUCUCCACUCUUCAat	0.707
16835	GGAAGGUGAUGCUUAUAUUtt	0.518
16836	UCUACAAAGCUCACAUACAac	0.753
16837	CAACAAGACAGUACAUCCUag	0.817
16838	ACAGUACAUCCUAGAUUUGtg	0.794
16839	UCCUAGAUUUGUGACUGAUat	0.753
16840	UUUGUGACUGAUAUGAGCAtt	0.836
16841	UGUGACUGAUAUGAGCAUUta	0.76
16842	GCAUUUAAGGCUGUCAUUUtc	0.423
16843	UUUAAGGCUGUCAUUUUCAag	0.788
16844	UUAAGGCUGUCAUUUUCAAgt	0.871
16846	AAGUAUAAAAGUUUAGUGUtc	0.761
16847	UAAAAGUUUAGUGUUCCAUta	0.821
16848	GUGUUCCAUUACCCAAUCUgt	0.72
16849	UGUUCCAUUACCCAAUCUGtg	0.863
16850	GUUCCAUUACCCAAUCUGUgc	0.471
16851	UGUGCAGUAGACAUAGCUAta	0.868
16852	UGCAGUAGACAUAGCUAUAag	0.776
16854	UAGCUAUAAGCUCAAGUCAtg	0.849
16855	AUAAGCUCAAGUCAUGUGAat	0.87
16856	CUCAAGUCAUGUGAAUUAAca	0.544
16859	UAUAAUUUGGGCAACAGCAag	0.856
16860	AUAAUUUGGGCAACAGCAAgt	0.835
16861	GCAACAGCAAGUUUAAAUGta	0.746
16862	ACAGCAAGUUUAAAUGUAGga	0.825
16863	AUUGUUUCUCUAAAAUGCAtt	0.849
16864	AUGCAUUAGGUUGUUCACAat	0.754
16865	UGCAUUAGGUUGUUCACAAtg	0.83
16867	UAACACCAUUAUCUGAUGCat	0.928
16868	AACACCAUUAUCUGAUGCAtc	0.616
16869	CAUUAUCUGAUGCAUCCAUta	0.825
16870	UAUCUGAUGCAUCCAUUAUct	0.808
16871	CUGAUGCAUCCAUUAUCUGat	0.804
16873	AUCCAUUAUCUGAUGCAUGgc	0.723
16874	CAUUAUCUGAUGCAUGGCAta	0.597
16875	UUAUCUGAUGCAUGGCAUAtg	0.757
16876	AUGCAAUAAGGCAGAUCCAca	0.887
16877	GCAAUAAGGCAGAUCCACAgc	0.688
16878	CAAUAAGGCAGAUCCACAGca	0.79
16881	CGUCCCGUAGUAGUCGUCGta	0.627
16882	CCCGUAGUAGUCGUCGUAGaa	0.69
16883	GUAGUCGUCGUAGAAGAGGtc	0.827
16884	UAGUCGUCGUAGAAGAGGUct	0.893
16885	GUCGUAGAAGAGGUCUGAGcc	0.372
16887	AGAGGUCUGAGCCCUCGUCgg	0.517
16888	GUCUGAGCCCUCGUCGGGCgc	0.336
16889	GUCGGGCGCCGGCGCCUUGgt	0.268
16891	GCGCCGGCGCCUUGGUCUUca	0.255
16893	UGGUCUUCACGCAGUACUCgg	0.737
16894	GUCUUCACGCAGUACUCGGcc	0.59
16895	UUCACGCAGUACUCGGCCAgc	0.652
16896	CGCAGUACUCGGCCAGCGUgg	0.524
16900	GUCACGCUCCGCGUCCACCtt	0.534
16902	CCUUGGUCCCCAGGACCUGct	0.43
16903	GUCCCCAGGACCUGCUUCCgg	0.584
16905	GCUUCCGGAUGAUGUCUGUgt	0.349
16906	GAUGAUGUCUGUGUACUCCcg	0.766
16907	UGUGUACUCCCGAUCCUUCcc	0.743
16908	GUGUACUCCCGAUCCUUCCcc	0.565
16909	CCCGAUCCUUCCCCUUGCUct	0.412
16911	UUUCCACUUCCUGUACAUCac	0.829
16913	CCUGUACAUCACGGAGGCGtc	0.364
16914	CAUCACGGAGGCGUCCACGtt	0.794
16915	UCACGGAGGCGUCCACGUUtg	0.552
16916	CGGGCGAGAAGGUGUUGGGct	0.459
16917	GUUGGGCUCGUUCAGGAGGga	0.682
16918	UCGUUCAGGAGGGAGAUCAca	0.7
16920	GGAGGGAGAUCACACUCAGga	0.232
16921	GAGGGAGAUCACACUCAGGag	0.584
16922	GGGAGAUCACACUCAGGAGaa	0.423
16923	UCACACUCAGGAGAAUGGUcc	0.813
16924	CACACUCAGGAGAAUGGUCct	0.449
16925	CAGGAGAAUGGUCCUGACGtt	0.721
16926	AGGAGAAUGGUCCUGACGUtc	0.722
16927	CUGACGUUCUGCGUGGGGUtc	0.578
16928	UCUGCGUGGGGUUCCACCUct	0.726
16929	CCACCUCUCUGAGGGCAGCtc	0.393
16935	GGUCGUCCACCGGCGGGUGga	0.254
16936	GUCGUCCACCGGCGGGUGGag	0.442
16937	CGUAGAUGUUAGGGUGCCAca	0.251
16938	UGUUAGGGUGCCACAUCUUgg	0.367
16939	GUGGAGAGUAUGGGUAGUCga	0.659
16940	GUAUGGGUAGUCGAUGGGGaa	0.449
16942	GAUGGGGAACUUGAGGCGCgc	0.58
16943	AUGGGGAACUUGAGGCGCGcc	0.511
16945	CGCCUUGAAGUAGCCGCCCtc	0.298
16947	GAAGUAGCCGCCCUCGUAGta	0.598
16948	AAGUAGCCGCCCUCGUAGUag	0.737
16949	CCUCCCAGUUGUAUAGAUCgc	0.417
16950	UCCCAGUUGUAUAGAUCGCcc	0.74
16951	GUUGUAUAGAUCGCCCUCGtc	0.727
16952	UGUAUAGAUCGCCCUCGUCca	0.643
16954	UCGCCCUCGUCCACCAGUGtc	0.755
16955	CGUCCACCAGUGUCACGCGga	0.673
16957	CCCUCGACCGGCUCUUCCUgc	0.443
16958	CGGCUCUUCCUGCAGCCCCtt	0.476
16959	GUCUGUUUUAUAGAUCCGUgc	0.683
16960	UUUAUAGAUCCGUGCAAUCtc	0.924
16961	AGAUCCGUGCAAUCUCUGGca	0.82
16962	CGUGCAAUCUCUGGCACUAgg	0.624
16963	UGCAAUCUCUGGCACUAGGgg	0.862
16964	GGGUCAUCUGGGUUUGGAUca	0.445
16965	GGUCAUCUGGGUUUGGAUCac	0.565
16966	CUGGGUUUGGAUCACAUAGca	0.958
16967	GGGUUUGGAUCACAUAGCAgt	0.422
16968	UUGGAUCACAUAGCAGUGAac	0.952
16969	CAUAGCAGUGAACAAAUGGat	0.945
16970	AUAGCAGUGAACAAAUGGAta	0.984
16971	UAGCAGUGAACAAAUGGAUaa	0.961
16972	GCAGUGAACAAAUGGAUAAaa	0.236
16973	GUGAACAAAUGGAUAAAAGaa	0.27
16974	UGGAUAAAAGAACUUUAGAaa	0.642
16975	GAUAAAAGAACUUUAGAAAtt	0.306
16976	AAAAGAACUUUAGAAAUUGtt	0.806
16977	UUUAGAAAUUGUUAAAGCAgg	0.92
16978	UUAGAAAUUGUUAAAGCAGgc	0.897
16979	AUUGUUAAAGCAGGCGACCac	0.845
16980	UUGUUAAAGCAGGCGACCAct	0.903
16981	UGUUAAAGCAGGCGACCACtg	1.002
16982	GGCGACCACUGUGAUCUUAga	0.556
16983	CGACCACUGUGAUCUUAGAat	0.433
16985	UGAUCUUAGAAUAUCGAGAca	0.981
16986	GAAUAUCGAGACAAAUGCUgc	0.792
16987	AAUAUCGAGACAAAUGCUGcc	0.952
16988	AUCGAGACAAAUGCUGCCAtt	0.996
16989	ACAAAUGCUGCCAUUACUGtt	0.974
16990	UGCUGCCAUUACUGUUAAUat	0.576
16991	CUGUUAAUAUUUGGAUGAUaa	0.32
16992	UAAUAUUUGGAUGAUAAAUtc	0.762
16993	UUUGGAUGAUAAAUUCUUGtt	0.931
16994	GAUAAAUUCUUGUUGUAAAtg	0.488
16995	AUAAAUUCUUGUUGUAAAUgc	0.744
16996	UAAAUUCUUGUUGUAAAUGca	0.7
16997	AAUUCUUGUUGUAAAUGCAac	0.833
16998	AUUCUUGUUGUAAAUGCAAcc	0.684
16999	CUUGUUGUAAAUGCAACCUta	0.866
17000	UUGUUGUAAAUGCAACCUUag	0.83
17001	GUUGUAAAUGCAACCUUAGgt	0.809
17002	CAACCUUAGGUGGUUUGAAgg	0.644
17003	ACCUUAGGUGGUUUGAAGGgg	0.945
17004	GGUGGUUUGAAGGGGUAGUct	0.631
17005	GUGGUUUGAAGGGGUAGUCtg	0.876
17006	UUGAAGGGGUAGUCUGUAGga	0.949
17007	UGAAGGGGUAGUCUGUAGGaa	0.999
17008	UAGUCUGUAGGAAAAUGAAtt	0.85
17009	GUCUGUAGGAAAAUGAAUUgt	0.623
17010	CUGUAGGAAAAUGAAUUGUca	0.762
17011	UGUAGGAAAAUGAAUUGUCaa	0.923
17012	GUAGGAAAAUGAAUUGUCAaa	0.554
17013	AAAAGAAUACACCGCCUUGat	1.045
17014	AGAAUACACCGCCUUGAUAtg	0.995
17015	CUUGAUAUGGGCUGUCAUUag	0.8
17016	UUGAUAUGGGCUGUCAUUAgg	0.977
17017	GGGCUGUCAUUAGGUCCCAta	0.486
17018	GCUGUCAUUAGGUCCCAUAat	0.444
17019	UGUCAUUAGGUCCCAUAAUtg	0.641
17020	GGUCCCAUAAUUGUGGCUUgc	0.52
17021	GUCCCAUAAUUGUGGCUUGcc	0.352
17022	UCCCAUAAUUGUGGCUUGCca	0.758
17023	CCCAUAAUUGUGGCUUGCCaa	0.602
17024	UAAUUGUGGCUUGCCAAUGaa	1.003
17025	UUGUGGCUUGCCAAUGAAAca	0.853
17026	UGUGGCUUGCCAAUGAAACat	0.949
17027	UGGCUUGCCAAUGAAACAUat	0.907
17028	GGCUUGCCAAUGAAACAUAtc	0.447
17029	GCCAAUGAAACAUAUCAUCcc	0.661
17030	CAAUGAAACAUAUCAUCCCca	0.95
17031	AUAUCAUCCCCAACUGGACct	0.883
17032	UAUCAUCCCCAACUGGACCtg	0.937
17033	CCCCAACUGGACCUGCAGAac	0.329
17034	CCCAACUGGACCUGCAGAAca	0.5
17035	GACCUGCAGAACAUUGUGCtg	1.003
17036	ACCUGCAGAACAUUGUGCUgg	1.015
17037	CCUGCAGAACAUUGUGCUGga	0.878
17038	CUUUGUUCAACAAUGGCCGaa	0.765
17039	GUUCAACAAUGGCCGAAACtc	0.616
17040	CAAUGGCCGAAACUCUUUUct	0.492
17041	AUGGCCGAAACUCUUUUCUca	0.778
17042	UGGCCGAAACUCUUUUCUCat	0.827
17043	CGAAACUCUUUUCUCAUAUtc	0.463
17044	AAACUCUUUUCUCAUAUUCtc	0.787
17045	ACUCUUUUCUCAUAUUCUCgt	0.836
17046	CUCUUUUCUCAUAUUCUCGtt	0.735
17047	UCUUUUCUCAUAUUCUCGUtt	0.842
17048	AUUCUCGUUUGUUUUCCUGat	0.84
17049	UUUGUUUUCCUGAUAAAGCtg	0.804
17050	UUUCCUGAUAAAGCUGUGCtg	0.838
17051	UCCUGAUAAAGCUGUGCUGcc	0.775
17052	GAUAAAGCUGUGCUGCCUGgc	0.751
17053	AAAGCUGUGCUGCCUGGCUat	0.714
17054	AGCUGUGCUGCCUGGCUAUtg	0.712
17055	GCUGUGCUGCCUGGCUAUUgg	0.51
17056	UGCUGCCUGGCUAUUGGCUgg	0.759
17057	CCUGGCUAUUGGCUGGACUgt	0.687
17058	GGACUGUUAGGAUUCGGUUca	0.499
17059	GACUGUUAGGAUUCGGUUCat	0.727
17060	UUAGGAUUCGGUUCAUCCAgc	0.743
17061	AGGAUUCGGUUCAUCCAGCag	0.815
17062	GGUUCAUCCAGCAGAGACUga	0.531
17063	UUCAUCCAGCAGAGACUGAat	0.624
17064	AUCCAGCAGAGACUGAAUUga	0.608
17065	CUGAAUUGAUGUUAAGAUAga	0.505
17066	UUAAGAUAGAAGAUACAUCat	0.847
17067	AUAGAAGAUACAUCAUAUGtt	0.839
17068	AUACAUCAUAUGUUGGACUcc	0.836
17069	AUGUUGGACUCCAUCGAUUct	0.744
17070	UGUUGGACUCCAUCGAUUCtg	0.841
17071	GUUGGACUCCAUCGAUUCUga	0.648
17072	UUGGACUCCAUCGAUUCUGaa	0.863
17073	GACUCCAUCGAUUCUGAAGga	0.722
17074	CUCCAUCGAUUCUGAAGGAta	0.5
17075	UCCAUCGAUUCUGAAGGAUat	0.772
17076	CGAUUCUGAAGGAUAUCUAaa	0.479
17077	CUGAAGGAUAUCUAAACAUat	0.467
17078	UGAAGGAUAUCUAAACAUAtg	0.635
17079	UCUAAACAUAUGCUACCAUca	0.694
17080	UAUGCUACCAUCAGCAUACac	0.757
17081	CCAUCAGCAUACACAUUUGga	0.626
17082	UCAGCAUACACAUUUGGAUga	0.73
17083	GCAUACACAUUUGGAUGAAac	0.46
17084	CACAUUUGGAUGAAACAUUtt	0.635
17085	UUUGGAUGAAACAUUUUGGat	0.846
17086	GGAUGAAACAUUUUGGAUAaa	0.482
17087	AAAACCUAACAGUUGGUGGtt	0.697
17088	AGUUGGUGGUUUAUUUGGAta	0.618
17089	GUUUAUUUGGAUAUUCUUCag	0.777
17090	UUAUUUGGAUAUUCUUCAGaa	0.801
17091	UUUGGAUAUUCUUCAGAAAat	0.825
17092	UUGGAUAUUCUUCAGAAAAtt	0.853
17093	UGGAUAUUCUUCAGAAAAUtc	0.637
17094	UCAGAAAAUUCUAUUACUAgt	0.723
17095	AAAAUUCUAUUACUAGUUUaa	0.475
17096	AAUUCUAUUACUAGUUUAAaa	0.467
17097	AUUACUAGUUUAAAAGUACca	0.862
17098	AUCUUCAAAAGGUGUCCCUtc	0.781
17099	CUUCAAAAGGUGUCCCUUCtg	0.798
17100	UUCUGGUCCAAAUAUAACUgc	0.79
17101	UGGUCCAAAUAUAACUGCAtt	0.817
17102	GGUCCAAAUAUAACUGCAUtc	0.532
17103	AAAUAUAACUGCAUUCCACtg	0.846
17104	AUAUAACUGCAUUCCACUGca	0.835
17105	CAUUCCACUGCAUGAUGUUgt	0.55
17106	UCCACUGCAUGAUGUUGUUtt	0.564
17107	GCAUGAUGUUGUUUUCAGAtg	0.483
17108	GAUGUUGUUUUCAGAUGGUgc	0.508
17109	UGUUGUUUUCAGAUGGUGCgc	0.742
17110	UUGUUUUCAGAUGGUGCGCca	0.728
17111	UUCAGAUGGUGCGCCACUGac	0.618
17112	GCCACUGACACCCACAGGUgg	0.767
17113	CACAGGUGGGUCCUCUUGUaa	0.611
17114	CUCUUGUAACCGCUUGAAAtc	0.455
17115	UCUUGUAACCGCUUGAAAUcc	0.782
17116	GUAACCGCUUGAAAUCCCGca	0.851
17117	GGAGCCGAUGUAGCCACCCcg	0.581
17118	AGCCGAUGUAGCCACCCCGca	0.543
17119	GAUGUAGCCACCCCGCAUGga	0.677
17120	GCAUGGAGCGCUGCACGUUct	0.612
17121	UUCUGCUCAAACAGCCGCCgg	0.766
17122	AACAGCCGCCGGUUGUUCUgc	0.612
17123	AGCCGCCGGUUGUUCUGCAgg	0.676
17124	GCCGCCGGUUGUUCUGCAGga	0.641
17125	UGUUCUGCAGGACCUCUGCgg	0.699
17126	UUCUGCAGGACCUCUGCGGcc	0.671
17127	CUGCAGGACCUCUGCGGCCtc	0.664
17128	UGCAGGACCUCUGCGGCCUcc	0.654
17129	UCUGCGGCCUCCUUGUUCAgt	0.659
17130	CUGCGGCCUCCUUGUUCAGtg	0.686
17131	CUCCUUGUUCAGUGGGUCCtc	0.631
17132	CAGUGGGUCCUCGGGGUUGgg	0.628
17133	CUCGGGGUUGGGCUCCAAGaa	0.645
17134	GGGGUUGGGCUCCAAGAAGag	0.613
17135	GGGUUGGGCUCCAAGAAGAga	0.561
17136	GUUGGGCUCCAAGAAGAGAta	0.697
17137	UUGGGCUCCAAGAAGAGAUac	0.771
17138	AGAAGAGAUACUGCAGGCCat	0.802
17139	UACUGCAGGCCAUAAAUUAtg	0.67
17140	GGCCAUAAAUUAUGGAGUUta	0.497
17141	AAAUUAUGGAGUUUAUCGUaa	0.822
17142	UGGAGUUUAUCGUAAGGACtg	0.767
17143	GGAGUUUAUCGUAAGGACUgg	0.606
17144	GUUUAUCGUAAGGACUGGCtt	0.685
17145	AGGACUGGCUUCCAGUCCUct	0.541
17146	AGGAUGUUGAGGCAGACGUtg	0.804
17147	UUGAGGCAGACGUUGCCCUcg	0.795
17148	CGAGGUCAAUGUUGGGGUGat	0.625
17149	GAGGUCAAUGUUGGGGUGAta	0.654
17150	AAUGUUGGGGUGAUAGACCat	0.797
17151	UGUUGGGGUGAUAGACCAUtg	0.713
17152	UUGGGGUGAUAGACCAUUGtc	0.861
17153	GGGGUGAUAGACCAUUGUCtc	0.618
17154	UAGACCAUUGUCUCACACUtc	0.921
17155	CAUUGUCUCACACUUCACCtt	0.817
17156	CAUGCGGGUAACCCUGGCCca	0.738
17157	AUGCGGGUAACCCUGGCCCac	0.793
17158	GCGGGUAACCCUGGCCCACct	0.564
17159	GUAACCCUGGCCCACCUUAaa	0.699
17160	GCCCACCUUAAAACUGAACac	0.539
17161	CCUUAAAACUGAACACAAAct	0.511
17162	ACACAAACUUCCCACUCUUgt	0.851
17163	AAACUUCCCACUCUUGUAGaa	0.873
17164	ACUUCCCACUCUUGUAGAAgc	0.689
17165	CUUCCCACUCUUGUAGAAGcc	0.759
17166	UCUUGUAGAAGCCCUCAUCag	0.827
17167	UGUAGAAGCCCUCAUCAGGac	0.779
17168	UAGAAGCCCUCAUCAGGACag	0.803
17169	CCCUCAUCAGGACAGAUGAcc	0.575
17170	CCUCAUCAGGACAGAUGACca	0.589
17171	CAUCAGGACAGAUGACCAGct	0.767
17172	ACAGAUGACCAGCUUGAAGtt	0.77
17173	GUCGUCUGGAUCUGAGAAGct	0.656
17174	GUCUGGAUCUGAGAAGCUGat	0.793
17175	GAUCUGAGAAGCUGAUAUCac	0.605
17176	UCUGAGAAGCUGAUAUCACac	0.703
17177	GUCUUGGGCAGGUUCAGCUcg	0.718
17178	CUUGGGCAGGUUCAGCUCGtt	0.719
17179	UUGGGCAGGUUCAGCUCGUtt	0.66
17180	CGUUUAUGUCCUUCUGGAUcc	0.564
17182	GAUCCGCAGCUGCGCCGCCga	0.717
17183	AUCCGCAGCUGCGCCGCCGac	0.699
17184	AGCUGCGCCGCCGACGCCUtc	0.517
17185	CCGACGCCUUCUUGCUGCUgc	0.53
17186	GACGCCUUCUUGCUGCUGCcc	0.61
17187	CGCCUUCUUGCUGCUGCCCtt	0.589
17188	GCUGCCCUUGGUGCCGCCCgc	0.649
17191	UUGGUGCCGCCCGCCGACUcc	0.736
17192	UGGUGCCGCCCGCCGACUCct	0.53
17193	UGCCGCCCGCCGACUCCUCct	0.599
17194	CCCGCCGACUCCUCCUCCUtc	0.417
17195	GACUCCUCCUCCUUCUUCUgc	0.594
17196	ACUGGAAGUCUGUGUCCGUga	0.857
17197	GUCUGUGUCCGUGAGGGCGtc	0.591
17198	CUCAUCUUGGGAUGAGGAUga	0.538
17199	GGGGCUCAUCCCCUGAGCUcc	0.43
17200	CCUGAGCUCCCAGGAGCCCca	0.363
17201	CUCCCAGGAGCCCCAUCCCca	0.433
17202	CAUCCCCGUCCACCUCUGAgt	0.295
17203	UCUGAGUCCUGCAGCACCUga	0.618
17204	AUUUCGCAGAUUUGGGGACag	0.82
17205	UUGCUUCUGGGGUCCACAGta	0.754
17206	UCUUGUAGUUGUGGGCACUga	0.817
17207	CACUGAGGUAUUUGAAGUGtc	0.55
17208	CAGACGUGGCAGAGACAGAtg	0.683
17209	ACAUAGACGUGGGAGCUAGga	0.667
17210	AUAGACGUGGGAGCUAGGAac	0.797
17211	ACGUGGGAGCUAGGAACCCcg	0.579
17212	CAGAAGAGGCAGAGGAUGGgc	0.532
17213	CUUCUUGUCCAGCUUGGCCgg	0.65
17214	UGUCCAGCUUGGCCGGCAGgt	0.652
17215	CUACCAGGUGCUUCAGCAGca	0.75
17216	UACCAGGUGCUUCAGCAGCat	0.824
17217	AUGACCACCGUGAAGACGCac	0.759
17218	GCGUAGGCUGCGCCAAACUgg	0.609
17219	UGAUGCCGCUUCACGUUGCgc	0.724
17220	GCUUCACGUUGCGCCUCUCgg	0.568
17221	UUGCGCCUCUCGGCGGCCGag	0.729
17222	GGAUCAUGUACAUGAGCAGgc	0.49
17223	UCAUGUACAUGAGCAGGCCtg	0.719
17224	AGCAGGUCCAUGGCGUUGCcg	0.711
17225	UCCAUGGCGUUGCCGAUAAag	0.627
17226	GAAAGUGUAGCACUUGUGCat	0.836
17227	AAAGUGUAGCACUUGUGCAtg	0.991
17228	GGAGGGCCGAGAAGCACCAca	0.651
17229	GGUGGGGAAGAACUGGGUGat	0.561
17230	UCCAUGGUGGUGAUGAUGAtg	0.792
17231	CCAUGGUGGUGAUGAUGAUgg	0.595
17232	AUGAUGAUGGCUGGAGUGGtg	0.774
17233	GAUGAUGGCUGGAGUGGUGag	0.702
17234	UGGUGAGGAAGAAGAGGAGga	0.68
17235	AGGAGGAUGAAGAGGACGAca	0.558
17236	AGAUGAAGCCUCGGAUGGAga	0.653
17237	GGCGUGGCUCCCCACGGCAgg	0.627
17238	AUUUACACACGUUGAAGUCct	1.016
17239	CACGUUGAAGUCCUUCAGGat	0.845
17240	AUAGUCUCAUUGUGGAAGGtg	0.723
17241	UUGUGGAAGGUGACAAAGGcc	0.742
17242	UCAAUGGCCUCCACCUGCUca	0.772
17243	CCACCUGCUCACAGCCUCGca	0.422
17244	UGAUCAUGGUAGGCACGUUct	0.801
17245	GGAGGUUUGUGAAGUACAGct	0.574
17246	CUCGGCCUUCUUCCUCUCUgc	0.494
17247	CUUCUUCCUCUCUGCAUCGag	0.564
17248	AUCGAGGAACAUUAGGCGAgc	0.779
17249	CGAGCCACGUUGUAACACGgg	0.916
17250	AGCCACGUUGUAACACGGGcg	0.758
17251	UGUGCAGUUGGGGUAGGCUtc	0.707
17252	CAAAAUGCUUCUUGAUCUUtt	0.617
17253	GCAUAUUUGGAGAUUCCAUtg	0.787
17254	GAUCAUCCUCCUUGUAGCGca	0.793
17255	UGGAGGUGUGUCUACGCAUgc	0.768
17256	GACGGUGAGCAGCAGAUACag	0.654
17257	GUUGUUCCCUGAUUUCAAGtt	0.711
17258	AUGGUGGUUCUCCCAAAGCtg	0.758
17259	GUUCUCCCAAAGCUGUAGGca	0.819
17260	GCACGAUGCCUACGGAGAGga	0.758
17262	CAGCAGCCCGAUGAUGUGCcg	0.699
17264	AAGGACAGGUAGUGCACGGca	0.868
17265	GUCCCGGAUCUCAUCAUCCtt	0.893
17266	CGGAUCUCAUCAUCCUUUAtc	0.247
17268	UGUCCCUUUGGUCAAAGUCaa	0.895
17269	UUGGUCAAAGUCAACGGAGct	0.986
17270	AGUCAACGGAGCUGGAGACag	0.695
17271	CUGGAGACAGAGGUGAGACgc	0.886
17272	UGAGACGCUCAUACCGGUCat	0.99
17273	UCAUACCGGUCAUGGCUGUcc	0.564
17274	GGCUGUCCCCGUGCAUAGCtg	0.732
17275	GGAAGUCUGUGUCCGUGAGgg	0.617
17276	GUGAGGGCGUCGGGUGGCAtc	0.127
17278	CGUCGGGUGGCAUCAGCAAct	0.397
17279	AACUCCUCAUCUUGGGAUGag	0.53
17280	AUCCCCUGAGCUCCCAGGAgc	0.52
17281	GUCCUGCAGCACCUGAGCGat	0.462
17282	CCUGAGCGAUGUAUUUCGCag	0.402
17283	AGCGAUGUAUUUCGCAGAUtt	0.505
17284	UUCUGGGGUCCACAGUAUCtg	0.738
17285	AGUUGUGGGCACUGAGGUAtt	0.513
17287	UGACGAUGGUGAUGACCAGga	0.67
17288	CGUGCGCAUGGUGGAAAAGaa	0
17289	GCGCAUGGUGGAAAAGAAGag	0.397
17290	GAGGAUGGGCGCGGCCACCac	0.494
17292	GGAUGGGCGCGGCCACCACct	0.463
17294	GGCGCGGCCACCACCUGGUtc	0.576
17295	GCAGGUAGGCGUAGUAGAGat	0.564
17296	ACGAUGAUGGGGCAGGUGAta	0.73
17298	GGUGAUACUGUAGGUCAUGac	0.589
17299	GUGAUACUGUAGGUCAUGAcc	0.602
17300	ACAUCAUCCAGGCGUAGGCtg	0.723
17301	CCGCUUCACGUUGCGCCUCtc	0.595
17302	CGCUUCACGUUGCGCCUCUcg	0.357
17303	ACGUUGCGCCUCUCGGCGGcc	0.218
17304	GCAGAGCCGGAUCAUGUACat	0.468
17305	GAUCAUGUACAUGAGCAGGcc	0.731
17306	AUGUACAUGAGCAGGCCUGgg	0.721
17307	UGAGCAGGCCUGGGAUGCGca	0.749
17308	GCAGCAGGUCCAUGGCGUUgc	0.272
17309	CCAUGGCGUUGCCGAUAAAgg	0.367
17310	ACCAUGAAGAUGAGGAAAGtg	0.727
17311	CUUGUGCAUGGUUGUCCUGtt	0.615
17312	AUGGUUGUCCUGUUCUCCCca	0.659
17313	UUGUCCUGUUCUCCCCAGAgc	0.68
17314	CCUGUUCUCCCCAGAGCGUgt	0.483
17315	AGCACCACAGCAGCAGGGUgg	0.585
17317	AGAACUGGGUGAUGAUGGGgt	0.687
17318	AACUUGUCCAUGGUGGUGAtg	0.677
17319	GUGGUGAUGAUGAUGGCUGga	0.743
17320	AAGAAGAGGAGGAUGAAGAgg	0.584
17321	UGAAGAGGACGACAUUGAUga	0.492
17322	GACGACAUUGAUGACCAGGca	0.604
17323	UGAUGACCAGGCAGCGCAGcc	0.661
17324	GCAGCGCAGCCACCAGAUGaa	0.293
17325	CACCAGAUGAAGCCUCGGAtg	0.292
17326	UGUGCAGGGACUCGCUGCAgg	0.259
17327	CAGCCCUGGCAUUUACACAcg	0.668
17328	GCCCUGGCAUUUACACACGtt	0.521
17329	UGUGGAAGGUGACAAAGGCca	0.725
17331	CCAAGAGGCUUCUCAUUCAcc	0.395
17332	CAAGAGGCUUCUCAUUCACct	0.693
17333	UCCUUCUCCCGCUUGUAGUct	0.72
17334	CUCCAGCUUUGUGUAGUACtc	0.584
17336	GGGGUUGAUCAUGGUAGGCac	0.396
17337	UGGUAGGCACGUUCUCCUUgc	0.702
17339	GGGUAGGCUUCCUCAAAAUgc	0.278
17340	GUAGGCUUCCUCAAAAUGCtt	0.873
17342	GAUUCCAUUGAUGAAGAGGgt	0.739
17343	CCGCUUCACCAGAUCAUCCtc	0.639
17344	UUCACCAGAUCAUCCUCCUtg	0.774
17345	GAGCAGCAGAUACAGGAAGgc	0.758
17346	UUGUUCCCUGAUUUCAAGUtg	0.344
17347	CAAGUUGGCAAUGGUGGUUct	0.342
17348	GGCAAUGGUGGUUCUCCCAaa	0.438
17349	GAGAAGUUGACAGGCAGCAcg	0.605
17350	AGAGGACGCCCACAACCACca	0.535
17351	GAUGUGCCGCUGAAAGGACag	0.651
17352	ACCAUUGUCCCUUUGGUCAaa	0.709
17353	GUCAAAGUCAACGGAGCUGga	0.844
17435	CAGCACACGAAUCAAGGAAtt	0.221
17436	AGCCAGCAGGGCAAUCCAGtg	0.637
17439	UAAUGUCUCAUAAUAGGUUtg	0.663
17442	CUCCACAGAGCAACAGCGUca	0.607
17443	CUCAGGCUUAUGGAAGUGCtt	0.787
17445	GCUGGGAUGUGAGCAGCUCcc	0.426
17446	CACAUACUCCACCAGCCAUtt	0.719
17450	GUAAGCUUCCCCAAGUUCUgg	0.882
17451	CUUCCCCAAGUUCUGGCACtc	0.419
17452	UGUCUCACCCAAUUCUCCUga	0.705
17453	UCUUGCUUGGUACGAUCAGaa	0.547
17455	UAAUCGACGGCAUUGAAAGac	0.768
17456	CGACGGCAUUGAAAGACAGga	0.474
17458	UCCCCGAUGUUCUGGAUGUgc	0.444
17459	GAAUCAGGGAGAUCCUCAGgg	0.606
17461	GGGACCAUAAGGCUGAUUUcc	0.419
17462	ACCAUAAGGCUGAUUUCCCct	0.611
17463	UUAUUGCGGCAUUCCUUCAgc	0.777
17464	ACAGUUUGGGCUGGCGGAUag	0.409
17465	UGGAUGUACUUCUCCCUCUgg	0.807
17466	CACUUGUUGCUGGCUGGCCca	0.737
17468	CCUUGUCCAAUCUUCAUGUca	0.705
17469	GAAUUGCAGUAUGGUCAAUtt	0.459
17470	GAUGUACGGAGAGUAGGUGtc	0.547
17471	GUAGGUGUCCGAACAUUCAac	0.49
17472	UUAUUUUGUUGUCAAUGAAag	0.978
17473	UGAAAGAUGCAAACAUCUGgg	0.753
17474	AGAUGCAAACAUCUGGGUCtc	0.719
17476	CUUGAGAGGAAGGGCAGGUag	0.532
17478	GUUUUGCAUUUGCUCCCUGtt	0.679
17479	UUUGCAUUUGCUCCCUGUUgg	0.492
17480	UAUCCUGGCUGGGUUGGAUga	0.518
17481	GUAAAUCCUGAGUUCUUCUtc	0.447
17482	UUUCCAGGCUCACCCCAGUtc	0.371
17483	UUCCAGGCUCACCCCAGUUct	0.584
17484	CAAGGCUUGCAGCCGGGCAat	0.564
17485	CGUAGGAAUGCAAAGGGGAgc	0.447
17486	GGCCCGCAGCCUCUUCAGCtt	0.374
17487	UUCAGCUUGGAGGCACUCUca	0.669
17488	GUUGGGGAACUGUGGCAAGtc	0.506
17489	GGCAAGUCCUCUGGCAACUca	0.717
17490	CACAAAGCAGAGGUUAGCCtc	0.702
17491	CAGAGGUUAGCCUCUUGAGgc	0.523
17493	AGUCAUCAGUCUCUGGUAAtg	0.288
17495	UGGCCCAUAGACCCCAGAAaa	0.632
17496	AGGAGGUGGGAGCGGCACCtc	0.39
17497	UGCCUGGUGGAGUUGCUCCag	0.621
17498	UCCAGCACGCUCCGACAUGcc	0.608
17500	UGCACUUAGAGACGUAGAGag	0.683
17502	UGUGAGGGCAAACCCAAAUgt	0.722
17503	UGUGAUAAUAAAGGCAUGGaa	0.725
17504	AAGGCAUGGAAUUGGGGCUcc	0.576
17505	CUGGGAUCAGCCUGGGUCUtg	0.751
17507	CCUACUGCAUCUUGGUCAAag	0.579
17508	AAAAUUUUCUCCUUCAGUCgt	0.908
17509	AAGGGCUGGCACCAUCCCUgg	0.837
17510	CCAUCCCUGGCUUUAGAAGcc	0.464
17511	ACUGGCAUAAUGCCGACAGct	0.73
17512	GUGAUGUUGAACUCCUGCAat	0.625
17513	AAUGUCUGCAGCACACGAAtc	0.402
17515	GAGGUGAUCUCUGGCUCCCaa	0.497
17516	AUCGGCAGAAGUUCCGGGCtc	0.709
17517	AGUGCUUCACAAUGCCAUUga	0.605
17519	GACUGCUGCAGCGGCGGGGtc	0.618
17520	UCCGGCAUGGCCUCUCAUCca	0.63
17521	AUGGCCUCUCAUCCACCUCag	0.744
17522	CAGCUCCCCAACUAGGAUCcg	0.666
17523	GCUUCCAUCAUCCAUGCCCtt	0.544
17524	UCCACCAGCCAUUUGGCAUac	0.695
17526	AUCCAUGGGUUGGCAGUGAac	0.578
17527	AAUCGACGGCAUUGAAAGAca	0.527
17528	GAAAGACAGGAGGUGAUAGag	0.631
17529	GGAUGUGCCUCAUAUCCUGaa	0.467
17530	GGAGGCAUGAGUGAGCUGGca	0.644
17531	CCUACGUUCUGAAUCAAGAag	0.291
17532	UUUCUCUGCCGGUUGUCCUga	0.67
17533	AACAGGUGGGACCAUAAGGct	0.625
17535	GAUCCUUUCCAGGAGAUCAca	0.441
17536	UUUCCAGGAGAUCACAAAGgc	0.658
17537	AGGAGAUCACAAAGGCUGGca	0.471
17538	GAUCACAAAGGCUGGCAAUca	0.485
17539	UCUUGGUCUUAUUGCGGCAtt	0.693
17541	GAUGUACUUCUCCCUCUGGtc	0.345
17542	CUCUGGUCAUUAUCUAAACgc	0.514
17544	CAGUGGAAAGUACAUCAGAct	0.479
17545	AUUCAACAGCCUGAUCUUGtc	0.557
17547	GGUCUCCAGGAAUCUUGAGag	0.646
17549	GCUUUAUCAAAGUUUUGCAtt	0.46
17550	GGAUGACAAACGCCUCAUAat	0.449
17551	GCCUCAUAAUCUGCAAACAtc	0.385
17552	UGCAAACAUCUGAGUGAAAcg	0.424
17553	AACUUCCCGGAUCUGAAUGtt	0.747
17554	UUCUUCUUCAUCACACUGAac	0.752
17555	ACUUUGAGAUCCUUAUUGCtg	0.662
17556	UCCUUAUUGCUGCUGGGGUct	0.649
17557	ACGCACUUCCAACUUUUCCag	0.608
17558	CUUAAGAAGCUCGUAGGAAtg	0.598
17559	UUAAGAAGCUCGUAGGAAUgc	0.654
17560	GAAGCUCGUAGGAAUGCAAag	0.508
17561	AGCCAGCAAUGUUCCCAUUcc	0.436
17562	GCCAGCAAUGUUCCCAUUCct	0.453
17563	GCAAUGUUCCCAUUCCUCUtg	0.536
17564	CAAUGUUCCCAUUCCUCUUgt	0.5
17565	GCCCGCAGCCUCUUCAGCUtg	0.549
17566	CCAAUUUGUUGGGGAACUGtg	0.679
17567	CAAUGAAGUGGUUGUCAAUgt	0.487
17568	AGCUUUGACCGGUCAUCCAgg	0.677
17569	AUCUAAGAAAUGCAGGAGAga	0.513
17573	UUUGACAGGAAAGUCAAAUag	0.537
17574	UAUUGGCCCAUAGACCCCAga	0.667
17575	CCAGGAGGUGGGAGCGGCAcc	0.249
17576	UGUAUAUGUAGCUCUCAAGgg	0.742
17577	CAUAGGAGUUGAAGCGCUGca	0.499
17578	UGCAGUUUGGUCACAGGAGtg	0.805
17579	CAGGAGUGUCUUCACCAUCct	0.829
17580	ACUCAGCAUUGUGCAUGUGgt	0.696
17581	AUUGUGCAUGUGGUAGAGGgt	0.683
17582	GCAUUGCACUGCAGAUCUGct	0.563
17583	CUUGCUAGUCACCUCUUCAta	0.686
17584	AUGUGAGGGCAAACCCAAAtg	0.734
17585	AUGUCCGAGAGCCAUCCUCcc	0.559
17586	GGCUCCCUGGGAUCAGCCUgg	0.574
17587	UGGGUCUUGAAUGCCAGCCct	0.758
17588	AUUUGAAUGUUCUUCUCAAtg	0.547
17589	CAUAAUGCCGACAGCUCGUcc	0.541
17590	CGGUCUCCGUGUCCAGUCCgc	0.604
17592	AGAGUAUUCUUCAGCUAGGtc	0.639
17593	AGUAUUCUUCAGCUAGGUCag	1.016
17594	AUUCUUCAGCUAGGUCAGCcc	0.701
17595	CUUCAGCUAGGUCAGCCCGaa	0.613
17596	UCAGCUAGGUCAGCCCGAAgc	0.49
17598	UAGGUCAGCCCGAAGCGGGtg	0.623
17599	GGUCAGCCCGAAGCGGGUGct	0.6
17600	UCAGCCCGAAGCGGGUGCUca	0.376
17601	GCCCGAAGCGGGUGCUCAGgc	0.517
17603	CGAAGCGGGUGCUCAGGCUgg	0.463
17604	GAAGCGGGUGCUCAGGCUGgg	0.371
17605	GUCAUUCACCAGUGCUAUGag	0.809
17606	UCAUUCACCAGUGCUAUGAgg	0.775
17607	CAUUCACCAGUGCUAUGAGgg	0.771
17609	GAGGGACUGGAUUACUUGGtc	0.614
17610	AGGGACUGGAUUACUUGGUcg	0.873
17612	CUGGAUUACUUGGUCGGUUtt	0.666
17613	GAUUACUUGGUCGGUUUUGgt	0.562
17614	AUUACUUGGUCGGUUUUGGtt	0.846
17615	ACUUGGUCGGUUUUGGUUGct	0.87
17616	UGGUCGGUUUUGGUUGCUGgc	0.6
17618	CGGUUUUGGUUGCUGGCUUcc	0.417
17619	GUUUUGGUUGCUGGCUUCCag	0.73
17620	UGGUUGCUGGCUUCCAGUUtt	0.718
17622	UUUCGGCACUAAUUACUGGca	0.828
17623	CACUAAUUACUGGCAGACAga	0.517
17624	ACUAAUUACUGGCAGACAGac	0.525
17625	UAAUUACUGGCAGACAGACct	0.91
17626	AAUUACUGGCAGACAGACCtg	0.743
17627	UACUGGCAGACAGACCUGCcc	0.527
17630	CCUGCCCCUUUUCGUCGAUgt	0.32
17631	UGCCCCUUUUCGUCGAUGUtt	0.645
17632	CCUUUUCGUCGAUGUUUGGgt	0.594
17633	CGUCGAUGUUUGGGUGAUAga	0.57
17634	AUGUUUGGGUGAUAGAUCUtt	0.731
17635	UUUGGGUGAUAGAUCUUUGtt	0.828
17636	GGGUGAUAGAUCUUUGUUUta	0.501
17637	AUAGAUCUUUGUUUUAAAUgt	0.655
17638	UUUUAAAUGUGAUCUUCGGtg	0.834
17639	UGAUCUUCGGUGGUUUGAAtg	0.659
17640	UCGGUGGUUUGAAUGGGUAct	0.718
17642	UUGAAUGGGUACUCUGCUGga	0.9
17648	UCUGAAGGCUCCCUUAUCAta	1.099
17649	CUCCCUUAUCAUAUGGAGGgt	0.812
17650	AUAUGGAGGGUUGUCAGGAac	0.697
17652	GGAACAAUAAGCCCUUGCCaa	0.794
17655	UAAGCCCUUGCCAAGUCAAta	0.619
17656	AAGCCCUUGCCAAGUCAAUaa	0.587
17657	AGCCCUUGCCAAGUCAAUAaa	0.753
17660	GCCAAGUCAAUAAAUUAGCtt	0.462
17662	AAUUAGCUUCAUCAACCUGga	0.967
17663	UUAGCUUCAUCAACCUGGAtg	1.115
17667	AUCAACCUGGAUGUUACGGaa	0.614
17670	UGAGCUGUCCCCGGUACCCtc	0.719
17671	GAGCUGUCCCCGGUACCCUct	0.772
17672	GCUGUCCCCGGUACCCUCUtc	0.65
17673	CCCCGGUACCCUCUUCCUGtt	0.747
17674	UUCCUGUUCUUUCAGCGCCtc	0.985
17675	UUCUUUCAGCGCCUCCUCCgt	0.919
17676	CAGCGCCUCCUCCGUGGCGta	0.668
17677	AGCGCCUCCUCCGUGGCGUat	0.719
17678	CGUAUUUCUGGAUGUACUCtt	0.776
17679	GGAUGUACUCUUUAAUUUUct	0.705
17680	UGUACUCUUUAAUUUUCUGct	0.786
17681	UAAUUUUCUGCUUGUAUUCtt	0.931
17682	UUUUCUGCUUGUAUUCUUCtg	0.951
17683	UUCUGCUUGUAUUCUUCUGgt	0.777
17684	UCUGCUUGUAUUCUUCUGGtc	1.039
17685	CUUGUAUUCUUCUGGUCGGtg	0.864
17686	GUAUUCUUCUGGUCGGUGGag	0.825
17687	UCUGGUCGGUGGAGGUACAtg	0.957
17688	CGGUGGAGGUACAUGGCUGca	0.614
17689	GGUACAUGGCUGCAGCGUCac	0.553
17690	ACAUGGCUGCAGCGUCACCat	0.91
17691	AUGGCUGCAGCGUCACCAUtg	0.866
17693	UGAGAGGAUCUAUGGGGUUag	0.494
17694	GAGGAUCUAUGGGGUUAGGat	0.669
17695	GAUCUAUGGGGUUAGGAUAgg	0.502
17696	GGGGUUAGGAUAGGCCAAUaa	0.362
17697	AGGAUAGGCCAAUAACUGAgg	0.666
17698	AGGCAGGAAGGACUCAAAUat	0.482
17699	GGAAGGACUCAAAUAUAUUgg	0.416
17700	GAAGGACUCAAAUAUAUUGgt	0.842
17701	GGACUCAAAUAUAUUGGUAag	0.486
17702	CAAAUAUAUUGGUAAGAUCat	0.783
17703	AAAUAUAUUGGUAAGAUCAta	0.684
17704	UAUAUUGGUAAGAUCAUAGag	1.1
17705	UAAGAUCAUAGAGAGCUGUcc	0.958
17706	UCAUAGAGAGCUGUCCAAGtt	0.81
17707	CAUAGAGAGCUGUCCAAGUtt	0.86
17708	GUUUGAUUAAUUACAUCUAga	0.465
17709	UGAUUAAUUACAUCUAGACac	1.058
17710	ACAUCUAGACACACAGUUCct	0.984
17711	AUCUAGACACACAGUUCCUga	1.001
17712	AGACACACAGUUCCUGACGct	0.999
17715	AUGGAAAAUUUUAUUCAUGaa	0.64
17716	UUUUAUUCAUGAAUCCUAUag	1.064
17717	UUUAUUCAUGAAUCCUAUAga	0.679
17718	AUUCAUGAAUCCUAUAGAUgg	0.953
17719	AUCCUAUAGAUGGAGAUUUga	0.964
17720	UGGAGAUUUGAAAGGGUAUtt	0.992
17722	AUUUGAAAGGGUAUUUAUCag	1.016
17723	AUUUAUCAGGUAGGUCCACtc	0.779
17724	UUUAUCAGGUAGGUCCACUct	1.084
17726	GGUAGGUCCACUCUAACUUtc	0.642
17727	GUAGGUCCACUCUAACUUUcc	0.5
17728	ACUCUAACUUUCCAUACUCcg	0.836
17729	AUACUCCGCCUUCAUAUGGtg	1.016
17730	UCCGCCUUCAUAUGGUGUUcc	0.678
17731	CUUCAUAUGGUGUUCCUUGtg	0.995
17732	GGUGUUCCUUGUGGUCCAUaa	0.34
17733	UGUUCCUUGUGGUCCAUAAaa	0.917
17734	GUGGUCCAUAAAACUUCACta	0.638
17735	UGGUCCAUAAAACUUCACUac	0.955
17736	UCCAUAAAACUUCACUACAaa	0.756
17738	AAAACUUCACUACAAAUUCat	0.967
17740	CCUCCCAGGAUCGUAACCUca	0.841
17741	CUCCCAGGAUCGUAACCUCat	0.573
17742	CCCAGGAUCGUAACCUCAUgt	0.777
17745	AACCUCAUGUUUACUCUCGat	0.98
17746	CCUCAUGUUUACUCUCGAUga	0.711
17747	CUCAUGUUUACUCUCGAUGag	0.702
17748	UCAUGUUUACUCUCGAUGAgc	0.715
17750	UUUGGCAGUAAAUCGUGUAgg	0.929
17751	GGCAGUAAAUCGUGUAGGCct	0.678
17752	UAAAUCGUGUAGGCCUCUGct	0.838
17753	GUAGGCCUCUGCUUGAGCUgg	0.895
17754	CUGCUUGAGCUGGGUCUUGga	0.758
17755	UGGGUCUUGGAUAUUUGGUtc	0.839
17756	GGGUCUUGGAUAUUUGGUUca	0.489
17757	UAUUUGGUUCAUUUAGAAGtt	0.888
17758	CAUUUAGAAGUUCCUGUAUtc	0.521
17759	AGUUCCUGUAUUCCUAAUAgg	0.719
17760	UGUAUUCCUAAUAGGAUCUgt	0.904
17761	GUAUUCCUAAUAGGAUCUGtt	0.744
17763	UAGGAUCUGUUUGAUUGUGat	0.874
17764	CUGUUUGAUUGUGAUGGCUgg	0.601
17765	GUUUGAUUGUGAUGGCUGGcc	0.56
17768	UGGCCUCCAGUCCUUGUCCtc	0.859
17769	UCCAGUCCUUGUCCUCCUCta	0.705
17771	UCUAAGAUGGACAGGCACAct	0.76
17772	AAGAUGGACAGGCACACUGtc	0.801
17773	AGAUGGACAGGCACACUGUcc	0.592
17774	GGACAGGCACACUGUCCCCga	0.478
17775	GGCACACUGUCCCCGAAGGgt	0.511
17776	UCCCCGAAGGGUACACAUUcg	0.596
17777	CCCGAAGGGUACACAUUCGgg	0.451
17778	GGGUACACAUUCGGGUGAAat	0.496
17779	UACACAUUCGGGUGAAAUAat	0.789
17780	AUUCGGGUGAAAUAAUGGUgg	0.883
17782	GAAAUAAUGGUGGUUCGAAtt	0.591
17783	AAAUAAUGGUGGUUCGAAUtt	0.81
17784	AAUGGUGGUUCGAAUUUACat	0.892
17785	UGGUGGUUCGAAUUUACAUtt	0.75
17786	GUGGUUCGAAUUUACAUUUtg	0.539
17787	UUCGAAUUUACAUUUUGGUgg	0.864
17788	UGGCGAAGAUGGAUAAUCAtc	0.59
17789	CGAAGAUGGAUAAUCAUCUtt	0.527
17790	AUGGAUAAUCAUCUUUGAAaa	0.652
17792	CAUCUUUGAAAAGCAUCCGta	0.873
17795	AAAAGCAUCCGUAGUUUAAac	0.502
17796	AGCAUCCGUAGUUUAAACAag	0.681
17798	AUCCGUAGUUUAAACAAGCct	0.922
17799	CGUAGUUUAAACAAGCCUCct	0.732
17800	GUAGUUUAAACAAGCCUCCtt	0.825
17801	UAAACAAGCCUCCUUCCCAcg	0.78
17803	CAAGCCUCCUUCCCACGGAgt	0.524
17805	UCCUUCCCACGGAGUCCCUtt	0.721
17807	UUCCCACGGAGUCCCUUUCtt	0.893
17808	UCCCACGGAGUCCCUUUCUtt	0.631
17809	CCCACGGAGUCCCUUUCUUtc	0.456
17810	CACGGAGUCCCUUUCUUUCct	0.531
17811	GAGUCCCUUUCUUUCCUGGaa	0.549
17812	UCCCUUUCUUUCCUGGAAUgg	0.839
17813	UUCCUGGAAUGGCGCACUCcc	0.726
17815	GCACUCCCAGUUCAUGAGGtt	0.722
17816	CACUCCCAGUUCAUGAGGUtc	0.588
17817	ACUCCCAGUUCAUGAGGUUca	0.345
17818	CAGUUCAUGAGGUUCAUCGtg	0.782
17820	UUCAUGAGGUUCAUCGUGCca	0.844
17821	AGGUUCAUCGUGCCAUCGGga	0.818
17822	GGUUCAUCGUGCCAUCGGGat	0.55
17823	GUUCAUCGUGCCAUCGGGAtt	0.488
17824	GACAGCCACGAAACCAAAUgg	0.516
17825	GCCACGAAACCAAAUGGGUgg	0.569
17826	CCACGAAACCAAAUGGGUGgt	0.854
17827	GAAACCAAAUGGGUGGUCUtt	0.798
17828	UUCUUAUCGCGCUCGCCAGca	0.824
17829	UUAUCGCGCUCGCCAGCAUgc	0.713
17830	GCCAGCAUGCUUCUUGGCCat	0.572
17831	GCCAUGGGACCCUCAGCCCct	0.457
17832	CCAUGGGACCCUCAGCCCCtc	0.428
17833	AUGGGACCCUCAGCCCCUCcc	0.45
17834	GGCCCCAGGGUCGGUGGAGga	0.44
17835	AGGGUCGGUGGAGGAAGCUtc	0.494
17836	GUGGAGGAAGCUUCAGUGCca	0.585
17837	AAGCUUCAGUGCCACUGGCca	0.579
17838	GUGCCACUGGCCAGGGCCCga	0.43
17839	ACUGGCCAGGGCCCGACCGgc	0.415
17840	GGCCAGGGCCCGACCGGCUtc	0.43
17841	GCCCGACCGGCUUCGGCCCtg	0.364
17842	CCCGACCGGCUUCGGCCCUgc	0.491
17843	UUCGGCCCUGCCGCUGGGCcc	0.42
17844	CGUGGAUCUCUGUGAGCAGac	0.548
17845	AUCUCUGUGAGCAGACGGGcc	0.701
17846	GUGAGCAGACGGGCCCGAGct	0.55
17847	ACGGGCCCGAGCUGCAUACtc	0.47
17848	CGGGCCCGAGCUGCAUACUcc	0.498
17849	GGGCCCGAGCUGCAUACUCct	0.534
17850	CCCGAGCUGCAUACUCCUCgt	0.567
17851	CUGCAUACUCCUCGUAGUUct	0.4
17852	AUACUCCUCGUAGUUCUCCaa	0.563
17853	UCGUAGUUCUCCAAGAGCAgg	0.778
17854	GUAGUUCUCCAAGAGCAGGcg	0.707
17855	UAGUUCUCCAAGAGCAGGCgg	0.76
17856	UCUCCAAGAGCAGGCGGCCcg	0.694
17857	AGGCGGCCCGCCUCCUCGUtg	0.443
17858	CCGCCUCCUCGUUGAGUGCag	0.485
17859	CCUCGUUGAGUGCAGACUCgg	0.715
17860	CUCGUUGAGUGCAGACUCGgg	0.706
17861	GAGUGCAGACUCGGGGUUAgg	0.395
17862	GACUCGGGGUUAGGGUGGAtc	0.394
17863	GGGUGGAUCAGCAGGCACUtg	0.557
17864	GUGGAUCAGCAGGCACUUGat	0.635
17865	GAUGGUCAGCAGUACGUGUcg	0.593
17866	AUGGUCAGCAGUACGUGUCgg	0.855
17867	GGAUGCCCAGCUCAGCCGUcc	0.523
17868	CCUCUUGAGCACGUUGACGca	0.631
17869	UCUUGAGCACGUUGACGCAga	0.745
17870	CUUGAGCACGUUGACGCAGat	0.678
17871	GUUGACGCAGAUCUCGCCAtt	0.856
17872	UCUCGCCAUUGGCGCCCACgt	0.544
17873	CAUUGGCGCCCACGUUCGGgt	0.449
17874	CCACGUUCGGGUGGAAGAUct	0.316
17875	CGUUCGGGUGGAAGAUCUUgg	0.604
17876	UCUUGGUCAGGAAGUAGCCct	0.917
17877	AGGAAGUAGCCCUUGGGUGgg	0.815
17878	GGAAGUAGCCCUUGGGUGGgg	0.547
17879	AGUAGCCCUUGGGUGGGGAgg	0.489
17880	AGCCCUUGGGUGGGGAGGCag	0.463
17881	GGGGAGGCAGGGAAGUCCUtc	0.552
17882	CAGGGAAGUCCUUCCCCAGca	0.404
17883	AGGGAAGUCCUUCCCCAGCag	0.539
17884	UUCCCCAGCAGGAGUUUCAtg	0.54
17885	GAGUUUCAUGCGGAACAGAcc	0.423
17886	CAUGCGGAACAGACCUCCAgc	0.585
17887	GACCUCCAGCAUAUGGGGUcc	0.499
17888	CCAGCAUAUGGGGUCCCCUca	0.365
17889	CAUAUGGGGUCCCCUCAGGgc	0.252
17890	AUAUGGGGUCCCCUCAGGGcc	0.465
17891	GGGUCCCCUCAGGGCCCUCga	0.446
17892	UCAGGGCCCUCGAUGGUGAcc	0.359
17893	CAGGGCCCUCGAUGGUGACct	0.451
17894	UGAGGUCCUCCUCGUUGGGaa	0.54
17895	GAGGUCCUCCUCGUUGGGAaa	0.357
17896	AGGUCCUCCUCGUUGGGAAag	0.416
17897	GUCCUCCUCGUUGGGAAAGac	0.339
17898	CCUCGUUGGGAAAGACCUUga	0.53
17899	UGGGAAAGACCUUGAUGCCat	0.573
17900	GGAAAGACCUUGAUGCCAUcg	0.565
17901	GACCUUGAUGCCAUCGGGUgg	0.664
17902	CCUUGAUGCCAUCGGGUGGgt	0.472
17903	UGAUGCCAUCGGGUGGGUCtg	0.617
17904	GCCAUCGGGUGGGUCUGCGgt	0.515
17905	GGGUGGGUCUGCGGUCAGUgt	0.436
17906	UGCGGUCAGUGUCGUCACCtc	0.887
17907	UCCGAAUCGGAGGGUGAACtc	0.611
17908	CCGAAUCGGAGGGUGAACUct	0.553
17909	CGGAGGGUGAACUCUUCGGca	0.626
17910	GAGGGUGAACUCUUCGGCAtt	0.599
17911	GGGUGAACUCUUCGGCAUUct	0.516
17913	CUUCGGCAUUCUUUCUGAAca	0.577
17914	AUUCUUUCUGAACAGCUCCgg	1.077
17915	AACAGCUCCGGAUUCUGUGtc	0.978
17916	ACAGCUCCGGAUUCUGUGUca	0.854
17917	AGCUCCGGAUUCUGUGUCAgc	0.548
17918	GCUCCGGAUUCUGUGUCAGca	0.796
17919	GUCAGCAGGUCAGCGAGGUcc	0.586
17920	GCAGGUCAGCGAGGUCCAUcc	0.438
17921	AGGUCAGCGAGGUCCAUCCgc	0.805
17922	GGUCAGCGAGGUCCAUCCGca	0.716
17924	AGCGAGGUCCAUCCGCAGGgg	0.818
17925	GCGAGGUCCAUCCGCAGGGgc	0.597
17926	GGUCCAUCCGCAGGGGCUCcc	0.559
17927	CCAUCCGCAGGGGCUCCCUga	0.601
17928	GGGGCUCCCUGAUAUUCGGtc	0.5
17929	UGAUAUUCGGUCUAUUCACca	0.899
17930	CGGUCUAUUCACCAGCACAtt	0.59
17931	CUAUUCACCAGCACAUUGAgg	0.691
17932	GCACAUUGAGGGCCUCCAGga	0.482
17933	ACAUUGAGGGCCUCCAGGAct	0.742
17935	CCUCCAGGACUUGGCAAGUct	0.318
17936	UGGCAAGUCUUGGUGCAAGgc	0.896
17937	UCUUGGUGCAAGGCUUCCAgt	0.777
17938	UGGUGCAAGGCUUCCAGUUct	0.778
17939	CUUCCAGUUCUCACUGCUGat	0.749
17940	UCCAGUUCUCACUGCUGAUga	0.829
17941	CCAGUUCUCACUGCUGAUGat	0.657
17942	CAGUUCUCACUGCUGAUGAtg	0.613
17943	UCUCACUGCUGAUGAUGGGca	0.74
17944	GAUGAUGGGCAGGCAAAUCtg	0.713
17946	CUCGUCCACGUUGGGGUGGta	0.676
17947	UCGUCCACGUUGGGGUGGUag	0.649
17948	CGUCCACGUUGGGGUGGUAga	0.374
17949	UCCACGUUGGGGUGGUAGAtc	0.53
17950	UGGGGUGGUAGAUCUUGGUtg	0.908
17951	GGGGUGGUAGAUCUUGGUUgt	0.436
17952	GUGGUAGAUCUUGGUUGUGaa	0.458
17953	GUAGAUCUUGGUUGUGAAUtt	0.51
17954	GAUCUUGGUUGUGAAUUUGat	0.859
17955	UUGUGAAUUUGAUCAUGGGag	0.952
17957	UUGAUCAUGGGAGGCUUGAac	0.867
17958	UGAUCAUGGGAGGCUUGAAcg	0.712
17959	GGAGGCUUGAACGGAUACUcc	0.537
17960	AGGCUUGAACGGAUACUCCgg	0.846
17961	ACGGAUACUCCGGCGGGAAgc	0.43
17962	CGGAUACUCCGGCGGGAAGct	0.381
17963	ACUCCGGCGGGAAGCUGAUgc	0.523
17964	GGGAAGCUGAUGCGCAGGUtg	0.709
17965	GGAAGCUGAUGCGCAGGUUga	0.516
17966	UGCGCAGGUUGAAGGCUUUca	0.698
17968	GUAGGGAGGUUGGUCGGGUag	0.64
17969	GGGAGGUUGGUCGGGUAGGag	0.556
17970	GAGGUUGGUCGGGUAGGAGga	0.635
17971	GGUUGGUCGGGUAGGAGGAga	0.495
17972	UUGGUCGGGUAGGAGGAGAgc	0.799
17973	GUCGGGUAGGAGGAGAGCGtg	0.737
17974	GGUAGGAGGAGAGCGUGCCac	0.625
17975	UAGGAGGAGAGCGUGCCACac	0.969
17976	AGGAGAGCGUGCCACACCAgg	0.895
17977	GAGCGUGCCACACCAGGACat	0.742
17979	CAGGACAUUGGCAUCAUCGct	0.971
17980	AGGACAUUGGCAUCAUCGCtg	1.072
17981	GGACAUUGGCAUCAUCGCUgg	0.873
17982	GGCAUCAUCGCUGGACAGGtt	0.776
17983	CGCUGGACAGGUUCCGCAGgt	0.761
17984	CUGGACAGGUUCCGCAGGUat	0.738
17985	ACAGGUUCCGCAGGUAUGGgg	0.883
17986	AUUUCUCUUUGUGUUGGAUga	0.691
17987	UUCUCUUUGUGUUGGAUGAcg	0.93
17989	CUCUUUGUGUUGGAUGACGcc	0.863
17990	UUGUGUUGGAUGACGCCCUtc	1.071
17991	CCCUUCUGAAUCAGAUCAGgg	0.732
17992	UGAAUCAGAUCAGGGAUUUcc	0.81
17993	UCAGGGAUUUCCACUGCCAgc	0.714
17994	AGGGAUUUCCACUGCCAGCca	0.485
17996	ACUGCCAGCCAUGGACCCAgc	0.352
17997	CUGCCAGCCAUGGACCCAGcc	0.605
17998	UGGACCCAGCCCCAGAGCCat	0.699
18000	AGCCCCAGAGCCAUGAGAUga	0.538
18001	AGCCAUGAGAUGAGCUAGUcc	0.538
18002	CCAUGAGAUGAGCUAGUCCaa	0.617
18003	UCCAAAUUUGGGCACAUUCct	0.679
18004	AUUUGGGCACAUUCCUGGCcc	0.772
18005	AUUCCUGGCCCACAAAGGUtt	0.569
18007	ACAAAGGUUUGAAAUGAUCcg	0.988
18008	AAGGUUUGAAAUGAUCCGUca	1.06
18009	AGGUUUGAAAUGAUCCGUCag	1.227
18010	GUUUGAAAUGAUCCGUCAGgc	0.657
18011	UUGAAAUGAUCCGUCAGGCat	1.173
18012	CCGUCAGGCAUAUUUUGCCac	0.999
18013	UGCCACCCCUGUACAUCUUtg	0.623
18014	CACCCCUGUACAUCUUUGCtg	1.081
18015	CCUGUACAUCUUUGCUGUCtt	0.501
18016	UGUACAUCUUUGCUGUCUUtc	1.126
18017	AUCUUUGCUGUCUUUCCAUcc	0.699
18018	CUUUGCUGUCUUUCCAUCCag	1.026
18019	UCUUUCCAUCCAGCUCAGGaa	1.201
18020	CAUCCAGCUCAGGAACUGCaa	0.801
18021	CCAGCUCAGGAACUGCAAUtt	0.616
18022	GAACUGCAAUUUCUGGGGCag	0.617
18023	AACUGCAAUUUCUGGGGCAgt	0.449
18024	UGCAAUUUCUGGGGCAGUAgt	0.522
18026	UGGGGCAGUAGUAGGAUAUgt	0.782
18027	CAGUAGUAGGAUAUGUGAUag	0.692
18028	AUAUGUGAUAGGAAUGUCAaa	1.146
18029	GAUAGGAAUGUCAAACUCGat	0.957
18030	UCAAACUCGAUGUCAAACUca	1.216
18031	GAUGUCAAACUCAUAUUUCag	0.669
18032	AUGUCAAACUCAUAUUUCAgg	0.753
18033	AACUCAUAUUUCAGGAGGUca	0.435
18034	CAGGAGGUCAUGGAUAUACca	0.96
18035	GGAGGUCAUGGAUAUACCAgc	0.314
18037	AUAUACCAGCAUUUUCCAAac	0.568
18038	UUUCCAAACCACCGAGUUCct	0.977
18039	CCAAACCACCGAGUUCCUUcc	0.322
18040	AACCACCGAGUUCCUUCCUtg	0.618
18041	GUUCCUUCCUUGUUGGACUcc	0.835
18042	CUUCCUUGUUGGACUCCAGtc	0.663
18043	UGGACUCCAGUCGGAACCAat	0.719
18044	UCGGAACCAAUCGUUGUCAgc	0.761
18045	GGAACCAAUCGUUGUCAGCat	0.78
18046	CGUUGUCAGCAUUCUUGUUgt	0.433
18047	UUGUCAGCAUUCUUGUUGUtc	0.864
18048	CAUUCUUGUUGUUCUCCACat	0.689
18049	GUUGUUCUCCACAUACCGGat	0.723
18051	UCUCCACAUACCGGAUAAGgg	0.784
18052	ACAUACCGGAUAAGGGACUga	0.746
18053	CAUACCGGAUAAGGGACUGat	0.788
18054	AUACCGGAUAAGGGACUGAta	0.889
18055	UACCGGAUAAGGGACUGAUat	0.991
18056	CUGAUAUUCCUCCUUCAGUcg	0.752
18057	AUAUUCCUCCUUCAGUCGCtg	1.066
18058	UAUUCCUCCUUCAGUCGCUgc	0.931
18059	AUUCCUCCUUCAGUCGCUGca	1.005
18060	UCCUUCAGUCGCUGCACCCac	0.859
18062	AGUCGCUGCACCCACAACUca	0.804
18064	UCACGAUCUCGGGGUCCGGcg	0.566
18065	UUUCUUUUCUAUGCCUACUag	1.016
18066	CUUUUCUAUGCCUACUAGCtg	1.06
18067	UACUAGCUGACUGGCCUUCct	0.919
18068	CCUUCCUUUUCUGUGUUGAgt	0.655
18069	UGUUGAGUUGUGUACUCUGga	0.83
18070	UUGUGUACUCUGGAGUCACca	1.08
18071	GUGUACUCUGGAGUCACCAgc	0.803
18072	GUCACCAGCCUCUGGUAGAtt	0.635
18073	UCACCAGCCUCUGGUAGAUta	0.97
18074	CUCUGGUAGAUUAUCAAGCat	1.01
18075	AGAUUAUCAAGCAUCUCUUcc	0.994
18076	GAUUAUCAAGCAUCUCUUCct	0.859
18077	UUAUCAAGCAUCUCUUCCUca	1.13
18078	AUCAAGCAUCUCUUCCUCAtc	0.916
18079	CAAGCAUCUCUUCCUCAUCag	0.951
18080	GCAUCUCUUCCUCAUCAGCct	0.738
18081	UUUCUGUCUUGCAUGCUUCtc	0.971
18082	CUGUCCACUGUCUGGCAUUct	0.775
18083	GUCCACUGUCUGGCAUUCUtg	0.95
18084	UCUGGCAUUCUUGAGGAAGgc	0.76
18086	AUUAUAUUUAAAUUCUGAGga	0.859
18087	UUAAAUUCUGAGGAUAUGUca	1.14
18088	AGCCAUGAGCGGGUCAUCAgg	0.756
18089	CCAUGAGCGGGUCAUCAGGgt	0.835
18090	CAUGAGCGGGUCAUCAGGGtt	0.912
18091	AUGAGCGGGUCAUCAGGGUtg	1.007
18092	GGGUCAUCAGGGUUGGGUUct	0.527
18093	UGGGUUCUGACAUGAGCAGct	1.045
18094	GGUUCUGACAUGAGCAGCUga	0.794
18095	GCAGCUGAAUAGAGGUCAAca	0.492
18096	UAGAGGUCAACACAGUUGCga	1.145
18097	GGUCAACACAGUUGCGAUGtt	0.848
18098	AACACAGUUGCGAUGUUGAgg	1.026
18099	ACAGUUGCGAUGUUGAGGGat	1.062
18100	GGGAUGGUCUCCAAGCACCtt	0.804
18101	GGAUGGUCUCCAAGCACCUtt	0.656
18102	GAUGGUCUCCAAGCACCUUtt	0.605
18103	GUCUCCAAGCACCUUUUGGtg	0.849
18104	AGCACCUUUUGGUGGCAAUtt	0.438
18105	CUUUUGGUGGCAAUUUGAGaa	0.685
18106	UGGUGGCAAUUUGAGAACAtc	0.533
18107	GGCAAUUUGAGAACAUCCAga	0.719
18108	CAAUUUGAGAACAUCCAGAca	0.808
18109	GAGAACAUCCAGACAAAUCct	0.75
18110	AACAUCCAGACAAAUCCUUcc	0.799
18111	CAUCCAGACAAAUCCUUCCag	0.961
18112	GACAAAUCCUUCCAGCAGAat	0.878
18113	AAUCCUUCCAGCAGAAUCAat	0.954
18114	AAUCAAUGUUUGGAUGAUAaa	0.674
18115	UGUUUGGAUGAUAAAUUGGag	1.013
18116	UUUGGAUGAUAAAUUGGAGtg	1.071
18117	GGAUGAUAAAUUGGAGUGAga	0.568
18118	AAAUUGGAGUGAGAAAUCGga	1.068
18119	AUUGGAGUGAGAAAUCGGAtc	1.093
18120	AAAUCGGAUCUGAGGAGGUtc	1.004
18121	UCGGAUCUGAGGAGGUUCAaa	1.051
18122	CGGAUCUGAGGAGGUUCAAat	0.565
18124	GAGGUUCAAAUGGGUACCUct	0.631
18125	UUCAAAUGGGUACCUCUCAgg	0.874
18126	CAAAUGGGUACCUCUCAGGaa	0.785
18127	AUGGGUACCUCUCAGGAAUga	1.141
18128	ACCUCUCAGGAAUGAUAACtt	0.754
18129	CUCUCAGGAAUGAUAACUUct	0.794
18130	AUGAUAACUUCUAGCUUAAaa	0.899
18131	AAAACACCUUUCUCAUAAGgt	0.925
18132	CCUUUCUCAUAAGGUGUGUtg	0.747
18133	GUGUUGGCUCCACCUAAUAtt	0.574
18134	CUCCACCUAAUAUUUGAGCtc	0.871
18135	CACCUAAUAUUUGAGCUCGca	0.9
18136	ACCUAAUAUUUGAGCUCGCag	0.716
18137	UAAUAUUUGAGCUCGCAGGtc	1.021
18138	AUAUUUGAGCUCGCAGGUCat	1.008
18139	UCGCAGGUCAUCCAUUUGGtc	0.953
18140	GUCAUCCAUUUGGUCUUUAtc	0.632
18141	GGUCUUUAUCUUGCCAACAtg	0.758
18142	CUUGCCAACAUGUGAUGCCtg	0.873
18143	UGCCAACAUGUGAUGCCUGgg	0.908
18144	ACCAUUUUGUUUUCUUUGGat	1.013
18145	UUUGUUUUCUUUGGAUUCUtg	1.057
18146	UUUCUUUGGAUUCUUGUUAca	1.146
18147	UUCUUGUUACAUGUUCGCAca	1.039
18148	UCUUGUUACAUGUUCGCACat	1.252
18149	UUGUUACAUGUUCGCACAUaa	0.887
18150	AAAAGAAUUAUCCGGUGGUcg	0.967
18151	AAAGAAUUAUCCGGUGGUCgt	0.964
18152	UAUCCGGUGGUCGUCUCUUtt	0.827
18153	UGGUCGUCUCUUUUCCUUGca	1.098
18154	GGUCGUCUCUUUUCCUUGCag	1.121
18155	UUUCCUUGCAGCUGGAAAGca	1.03
18156	UCCUUGCAGCUGGAAAGCAtg	1.103
18157	AGCUGGAAAGCAUGCUAAUaa	0.675
18158	GGAAAGCAUGCUAAUAAUGct	0.932
18159	AAAGCAUGCUAAUAAUGCUaa	0.848
18160	AAUGCUAAGACAAACUGAUtg	1.07
18161	AUGCUAAGACAAACUGAUUgg	1.042
18162	CUAAGACAAACUGAUUGGAct	0.85
18163	AGACAAACUGAUUGGACUGag	1.215
18164	CUGAUUGGACUGAGAGCGCtg	1.088
18165	GAGAGCGCUGGGGACCAGUct	0.931
18166	GCGCUGGGGACCAGUCUUCtg	0.805
18167	CGCUGGGGACCAGUCUUCUgt	0.884
18168	GGGGACCAGUCUUCUGUUAga	0.647
18169	GGACCAGUCUUCUGUUAGAat	0.733
18170	AGUCUUCUGUUAGAAUGGAta	0.641
18171	UCUUCUGUUAGAAUGGAUAaa	0.839
18172	CUGUUAGAAUGGAUAAACAga	0.662
18173	UUAGAAUGGAUAAACAGAUat	0.966
18174	UAGAAUGGAUAAACAGAUAtg	0.859
18175	UGACCAUUGCUAUAAACAUga	0.962
18176	UUGCUAUAAACAUGAGGAUga	1.043
18177	GCUAUAAACAUGAGGAUGAac	0.788
18178	UAUAAACAUGAGGAUGAACag	1.054
18179	UAAACAUGAGGAUGAACAGga	1.126
18180	AACAUGAGGAUGAACAGGAat	1.083
18181	ACAUGAGGAUGAACAGGAAta	0.73
18182	AUGAGGAUGAACAGGAAUAtt	1.04
18183	GGAUGAACAGGAAUAUUUUca	0.535
18184	UGAACAGGAAUAUUUUCACca	0.82
18185	AACAGGAAUAUUUUCACCAgt	1.151
18186	ACAGGAAUAUUUUCACCAGta	1.078
18187	AGGAAUAUUUUCACCAGUAaa	0.944
18188	GAAUAUUUUCACCAGUAAAca	0.912
18189	UUCACCAGUAAACAUGACCtg	1.032
18190	GACCUGAGGAGAGUCAAAAgg	0.95
18191	CUGAGGAGAGUCAAAAGGAta	0.784
18192	GAGAGUCAAAAGGAUAUCGac	0.857
18193	AGAGUCAAAAGGAUAUCGAct	0.747
18194	AGUCAAAAGGAUAUCGACUac	0.814
18195	CAAAAGGAUAUCGACUACUaa	1.235
18197	UAUCGACUACUAAAUUUAAat	0.799
18198	AUCGACUACUAAAUUUAAAta	0.88
18199	GACUACUAAAUUUAAAUAGaa	0.835
18200	CUAAAUUUAAAUAGAAGUUga	0.961
18201	UUAAAUAGAAGUUGAAAUUtt	0.975
18202	UUCCCCUUCAUAUAAGGUAcc	1.111
18203	AUAUAAGGUACCUGGUGCAcc	0.78
18204	UAAGGUACCUGGUGCACCUtc	0.932
18205	UACCUGGUGCACCUUCCAUgt	0.861
18206	CUGGUGCACCUUCCAUGUCta	0.949
18207	GGUGCACCUUCCAUGUCUAca	0.389
18208	CAUGUCUACAAUCCACUGUgt	1.104
18209	AUGUCUACAAUCCACUGUGta	1.152
18210	UGUCUACAAUCCACUGUGUaa	0.993
18211	UCUACAAUCCACUGUGUAAtt	0.926
18212	UACAAUCCACUGUGUAAUUga	1.118
18213	CACUGUGUAAUUGAAUUUUga	0.768
18214	GUGUAAUUGAAUUUUGAACac	0.736
18215	AUUGAAUUUUGAACACUCUtc	1.091
18216	UUGAAUUUUGAACACUCUUct	1.135
18217	AAUUUUGAACACUCUUCUCat	1.156
18218	CUCUUCUCAUUUAAGGUCAtt	0.75
18219	UCUUCUCAUUUAAGGUCAUtc	0.689
18220	CUCAUUUAAGGUCAUUCCAgg	0.964
18221	UUUAAGGUCAUUCCAGGAGgt	1.003
18222	UUAAGGUCAUUCCAGGAGGtg	0.993
18223	AAUAUGUAUUCGUUUGCCAga	1.1
18224	UGUAUUCGUUUGCCAGAUAta	0.916
18225	AUUCGUUUGCCAGAUAUAUtc	0.959
18226	AUUCGUCGGAAUAUAAGAGct	0.988
18227	CUGCCAAUGCCAAAGUCAGga	0.764
18228	GGAUGACAAUCAGUACAGCtg	0.624
18229	CAGUACAGCUGACCCACCAtg	0.834
18231	GGUUGUCUCUUGGCUGGUGgc	0.558
18232	UUGGCUGGUGGCCCUGGAUta	0.76
18234	ACAUCUGGUGAAGUAGACAac	0.731
18235	GAAGUAGACAACCUUCUCUga	0.788
18236	ACUCUGCUGCUGGGCCCGGcg	0.474
18237	CUGCUGCUGGGCCCGGCGCtg	0.353
18238	UUCUUAGCUACAGGUUGGGta	0.785
18240	AGGUUGGGUAGGUUGAUGAaa	0.479
18241	UGGGUAGGUUGAUGAAAGGat	0.562
18246	UGGCCGUAGCACCCUGGAAtg	0.751
18247	GGUAUAUCAUCUUGUAAAUca	0.476
18248	UUGUAAAUCAGUUAGUGAAaa	0.675
18249	AGUGGUUUAAGUCUGACUCag	0.887
18252	UUCCAGAUGAAUUGACUUCtg	0.753
18253	UCCAGAUGAAUUGACUUCUgc	0.796
18254	CCAGAUGAAUUGACUUCUGcc	0.605
18255	CAGAUGAAUUGACUUCUGCct	0.544
18256	CUGCCUUAAAGCUUAUUUGcc	0.56
18257	GUUCUUUGGCUUCUUGGUCag	0.567
18258	UCUUUGGCUUCUUGGUCAGct	0.731
18260	GCUUCCAGAUUUUAAAGGCaa	0.504
18261	UUCCAGAUUUUAAAGGCAAca	0.705
18262	UCCAGAUUUUAAAGGCAACag	0.552
18267	GCAAGUGCUCUUCUUUCCUca	0.707
18269	AACCUAUGGCUCCCUCUCCtt	0.61
18270	UGGCUCCCUCUCCUUUUGUtg	0.417
18271	CCCUCUCCUUUUGUUGGCAta	0.287
18276	UGAUGGCUAAUAAUGCUGUcc	0.547
18277	UGGCUAAUAAUGCUGUCCUta	0.748
18278	UAAUGCUGUCCUUAUACUCca	0.914
18280	AGGAUGAUGGCCUGAGAUGct	0.647
18281	AUGAUGGCCUGAGAUGCUCaa	0.641
18282	UGGCCUGAGAUGCUCAAACag	0.726
18283	CCUGAGAUGCUCAAACAGAtt	0.56
18286	CCCACUUCAAAUCGACCAUta	0.563
18288	CACUUCAAAUCGACCAUUAgc	0.463
18290	AAUCGACCAUUAGCCGUUAgg	0.84
18293	UAAUGCUUGGUGGUUUCAUgg	0.681
18295	CAUGGGAUACUCUGGUGGCag	0.536
18296	ACUAUCCGCCCGUGAUAAAct	0.518
18297	ACUCCUCCAUCAAAAUCGGag	0.48
18300	GGCUGCGCAUGGUAAUGAUct	0.552
18302	GAGCUGUCUGUUUGAACAUtt	0.646
18303	CUGUCUGUUUGAACAUUUCgg	0.766
18304	UCUGUUUGAACAUUUCGGGat	0.927
18305	UUUGAACAUUUCGGGAUUUtg	0.738
18306	UUUCGGGAUUUUGUUUGUAct	0.661
18307	UUCGGGAUUUUGUUUGUACtg	0.739
18308	CGGGAUUUUGUUUGUACUGat	0.701
18309	UUGUUUGUACUGAUUUGCUac	0.778
18310	UUGUACUGAUUUGCUACUAca	0.879
18311	UGUACUGAUUUGCUACUACag	0.921
18312	ACUGAUUUGCUACUACAGCat	0.874
18313	GAUUUGCUACUACAGCAUCct	0.655
18314	UUUGCUACUACAGCAUCCUgt	0.921
18315	UUGCUACUACAGCAUCCUGtg	0.93
18316	UGCUACUACAGCAUCCUGUgg	0.899
18317	CUACAGCAUCCUGUGGAUCat	0.676
18318	AGCAUCCUGUGGAUCAUCUgg	0.68
18319	CAUCCUGUGGAUCAUCUGGct	0.667
18320	AUCCUGUGGAUCAUCUGGCtc	0.749
18321	UGUGGAUCAUCUGGCUCUGca	0.825
18322	AUCUGGCUCUGCAGCUGCCaa	0.818
18323	UGGCUCUGCAGCUGCCAAUag	0.85
18324	CUCUGCAGCUGCCAAUAGUgc	0.62
18325	UAGUGCUUGCAAUGACAAUaa	0.854
18326	AGUGCUUGCAAUGACAAUAat	0.892
18327	UGACAAUAAUACCGUGCGGag	0.633
18328	AUACCGUGCGGAGAGUCAUtg	0.857
18329	UGCGGAGAGUCAUUGCAGCtg	0.871
18330	GGAGAGUCAUUGCAGCUGCcc	0.474
18331	GAGAGUCAUUGCAGCUGCCca	0.576
18332	GAGUCAUUGCAGCUGCCCAtt	0.442
18333	AUUGCAGCUGCCCAUUGAUct	0.484
18334	GCUGCCCAUUGAUCUUUCAgg	0.573
18335	CUGCCCAUUGAUCUUUCAGga	0.792
18336	UCUUUCAGGAUAUCCAAACaa	0.871
18337	CUUUCAGGAUAUCCAAACAaa	0.587
18338	UUCAGGAUAUCCAAACAAAta	0.789
18339	UAUCCAAACAAAUAGCCCCtg	0.812
18340	AUCCAAACAAAUAGCCCCUgt	0.71
18341	AAUAGCCCCUGUGACGGAAct	0.555
18342	UGACGGAACUAAUAUUAGGat	0.749
18343	ACGGAACUAAUAUUAGGAUgc	0.532
18344	AACUAAUAUUAGGAUGCCAta	0.616
18345	UAUUAGGAUGCCAUAUUUUag	0.673
18346	UAGGAUGCCAUAUUUUAGUga	0.76
18347	CAUAUUUUAGUGAUAAACCgg	0.812
18348	UAUUUUAGUGAUAAACCGGac	0.897
18349	AUUUUAGUGAUAAACCGGAcc	0.73
18350	AUUAAAUGGGUAUGUUUCUgg	0.723
18351	UAAAUGGGUAUGUUUCUGGta	0.724
18352	AUGGGUAUGUUUCUGGUAUtt	0.763
18353	UUUUAUCUCUAGUUGGUAUct	0.785
18354	UCUAGUUGGUAUCUUCCUCct	0.793
18355	UAGUUGGUAUCUUCCUCCUtc	0.754
18356	AGUUGGUAUCUUCCUCCUUca	0.681
18357	UUGGUAUCUUCCUCCUUCAta	0.827
18358	CUUCCUCCUUCAUAUGGUGtg	0.695
18359	CUCCUUCAUAUGGUGUGUCtg	0.642
18360	UCCUUCAUAUGGUGUGUCUgg	0.81
18361	CCUUCAUAUGGUGUGUCUGga	0.728
18362	UUCAUAUGGUGUGUCUGGAgg	0.739
18363	CAUAUGGUGUGUCUGGAGGtc	0.669
18364	UGGUGUGUCUGGAGGUCCUgc	0.746
18365	UGUCUGGAGGUCCUGCUAUtt	0.698
18366	GUCUGGAGGUCCUGCUAUUtc	0.561
18367	UCUGGAGGUCCUGCUAUUUct	0.654
18368	AGGUCCUGCUAUUUCUCCUct	0.694
18369	GGUCCUGCUAUUUCUCCUCtt	0.548
18370	CUAUUUCUCCUCUUAAUUCtg	0.742
18371	UCCUCUUAAUUCUGUAAAAtt	0.476
18372	UGUAAAAUUCUCAUCUACAag	0.895
18373	GUAAAAUUCUCAUCUACAAga	0.551
18374	UAAAAUUCUCAUCUACAAGat	0.913
18375	AAAAUUCUCAUCUACAAGAtc	0.844
18376	AAAUUCUCAUCUACAAGAUct	0.813
18377	UUCUCAUCUACAAGAUCUAct	0.857
18378	CUCAUCUACAAGAUCUACUtt	0.882
18379	UCAUCUACAAGAUCUACUUta	0.889
18380	CUACAAGAUCUACUUUAAUtt	0.458
18381	GGUCUUUGUCCCAUAUGCUgg	0.531
18382	GUCUUUGUCCCAUAUGCUGgc	0.517
18383	GUCCCAUAUGCUGGCCAAGtg	0.52
18384	GCCAAGUGUGUCCACCACCtg	0.522
18385	ACCACCUGCUCAGUCAGAGca	0.468
18386	CUCAGUCAGAGCAGAGAUGga	0.427
18387	CGAGGAGACUGGACAGCCAgt	0.674
18388	UGAUGGAGGGCUGGGUGGCtg	0.608
18389	UGGAGGGCUGGGUGGCUGAtc	0.512
18390	GGUGGCUGAUCCUGGGAGUag	0.447
18391	GCUGAUCCUGGGAGUAGUGac	0.464
18392	GAUCCUGGGAGUAGUGACUag	0.646
18393	CUGGCCCAAGACAAGGGCAag	0.37
18394	AAGACAAGGGCAAGGGUCAca	0.539
18395	UCACAGGCCAUCUACUUGAgg	0.671
18396	UUGUCGAACUUCUUAUGGCtg	0.886
18397	UAUGGCUGUAGAGCUUGUUtt	0.766
18398	CCAGUCACACAGGAAGGAGcc	0.475
18399	GGAGCCCACCCCGAUGGAGgt	0.385
18400	GAGGUCAGAGCAGUGGCCAga	0.57
18401	GCAGUGGCCAGAUUGAUGAtg	0.431
18402	GGGAAUGAGACUGAAUUUCcc	0.397
18403	GAAUGAGACUGAAUUUCCCtg	0.726
18404	GAGACUGAAUUUCCCUGCCtg	0.515
18405	CCAUGCACGAUAACAUCGAtt	0.574
18406	AUUCGAAUCCCAUAGGCUUtg	0.76
18407	GAUGAGAGUUCGAGUGGUGgt	0.647
18408	GAGUUCGAGUGGUGGUAGUgc	0.436
18409	GUAGUGCCGUUUAUCUUGUaa	0.506
18410	UAUCUUGUAAUACUUGGCAaa	0.768
18411	AUCUUGUAAUACUUGGCAAac	0.567
18412	GGCAAACCUGAAGUUGUAGcc	0.57
18413	AGCCUGAGGAGGCAGGGUCat	0.619
18414	UUGCACUCUGAUUCAGACAag	0.809
18415	ACAAGUCCAGGUCACAGUUcc	0.386
18416	GUCCAGGUCACAGUUCCAGtt	0.703
18417	GUUCCAGUUGAUGAUGACUcc	0.337
18418	AUGAUGACUCCAAUGACACcg	0.59
18419	GUUCUGUGAAGUUCUCUCCtg	0.617
18420	GUUCUCUCCUGCCUUCUCAac	0.323
18421	UCCUGCCUUCUCAACAAUGaa	0.614
18422	CAACAAUGAAACCCAGCCUga	0.649
18423	AUGGGUCAGAGUCCUGAUCaa	0.813
18424	AUGUGCAAUGCUUGAGGUAgt	0.723
18425	UCACUCUUCUGGCUUGCAAtg	0.728
18427	GAACUUGAACUUGGGGUAGtg	0.628
18428	UGGAUGCUGUUCUUGAUGAgg	0.537
18429	GAUGAGGAUGGUGAAAUUUgg	0.236
18430	CCCAGAAAAUGGUUGUCAGaa	0.403
18431	GAAAAUGGUUGUCAGAAGUtc	0.335
18433	GUUCCAUCCUCCACCGGGCac	0.484
18434	GACACCUCGCAGGUCUUGGag	0.687
18435	AUAGGGUACACAGUGCCCUgt	0.55
18436	AGUGCCCUGUGCGAAUCCCat	0.66
18437	UGCGAAUCCCAUUGCCUUGca	0.644
18438	CAUUGCCUUGCAUGUCCAGct	0.552
18439	CCUUGCAUGUCCAGCUGUCcg	0.353
18440	UCUGAAUGGCAGGUAGAGCtg	0.794
18441	GAAUGGCAGGUAGAGCUGUga	0.423
18442	UGGCAGGUAGAGCUGUGAAcc	0.517
18443	AUGUUCCCAAGGUCUGGGAag	0.504
18444	AAGGGGUAACCUCGAUCCUgg	0.768
18445	UCGAUCCUGGUGAUGAUGCtg	0.785
18446	GAUGAUGCUGACUACACUGcc	0.784
18447	GGGGCUUUACGUAUUCCUCca	0.349
18448	GUCCCACACUUUGUCUUCCga	0.695
18449	UCCCACACUUUGUCUUCCGac	0.646
18450	UGGUGAUCCCCUUGACUUUgg	0.662
18451	CUUGACUUUGGUGAUGAUGga	0.715
18452	UGAUGAUGGAGCUCUCCGGtc	0.542
18453	CCGGUCUCGCUGUCCUGGUag	0.495
18454	GUCUCGCUGUCCUGGUAGCtt	0.605
18455	CUGGUAGCUUUUCUGCACGat	0.805
18456	UGGUAGCUUUUCUGCACGAtg	0.742
18457	UUCUGCACGAUGAAGACGUac	0.852
18458	GAAGUAAAGCAGGAUGAGAag	0.613
18459	CAGGCGCCGAUUCCGCACCac	0.693
18460	UAGCCUAGUCCAUGCUCUAgc	0.738
18461	UCCAUGCUCUAGCUGUUUCta	1.003
18462	AUGCUCUAGCUGUUUCUAUgg	0.918
18463	UGCUCUAGCUGUUUCUAUGgc	0.953
18464	CUAGCUGUUUCUAUGGCUUgg	0.904
18465	GCUGUUUCUAUGGCUUGGGct	0.602
18466	UGUUUCUAUGGCUUGGGCUtc	0.917
18467	GUUUCUAUGGCUUGGGCUUcg	0.611
18468	UUUCUAUGGCUUGGGCUUCgt	0.903
18469	UUCUAUGGCUUGGGCUUCGtt	0.841
18470	UCUAUGGCUUGGGCUUCGUtg	0.775
18471	UAUGGCUUGGGCUUCGUUGgt	0.94
18472	UUGGGCUUCGUUGGUCUUCca	0.854
18473	CUUCGUUGGUCUUCCACUGct	0.78
18474	GGUCUUCCACUGCUCCGCUac	0.439
18475	GUCUUCCACUGCUCCGCUAca	0.402
18476	CUGCUCCGCUACAUCAUUUgc	0.432
18477	UGCUCCGCUACAUCAUUUGct	0.642
18478	GCUCCGCUACAUCAUUUGCta	0.498
18479	CGCUACAUCAUUUGCUAAUgg	0.342
18480	GCUACAUCAUUUGCUAAUGga	0.302
18481	CUACAUCAUUUGCUAAUGGat	0.779
18482	CAUCAUUUGCUAAUGGAUCat	0.613
18483	AUCAUUUGCUAAUGGAUCAtc	0.702
18484	UGCUAAUGGAUCAUCUGGAtt	0.859
18485	UGGAUCAUCUGGAUUGGGAgc	0.784
18486	GGAUCAUCUGGAUUGGGAGca	0.587
18487	GAUAGCAGAACUGUGCGGAtc	0.635
18488	AUAGCAGAACUGUGCGGAUct	0.542
18489	CAGAACUGUGCGGAUCUGCag	0.863
18490	AUCUGCAGUGCUGGGGACCac	0.622
18491	CUGCAGUGCUGGGGACCACtt	0.594
18492	GCAGUGCUGGGGACCACUUat	0.482
18493	GGGGACCACUUAUCUUUCAaa	0.345
18494	GACCACUUAUCUUUCAAAAta	0.355
18495	CUUAUCUUUCAAAAUAUCUag	0.571
18496	UUAUCUUUCAAAAUAUCUAga	0.806
18497	UAUCUUUCAAAAUAUCUAGac	0.856
18498	UUUCAAAAUAUCUAGACAUat	0.759
18499	CUAGACAUAUUCUUCCCAAct	0.528
18500	UUCUUCCCAACUUGUCUACat	0.94
18501	UUCCCAACUUGUCUACAUUag	0.938
18502	CCAACUUGUCUACAUUAGGat	0.694
18503	UUGUCUACAUUAGGAUGAUaa	0.464
18504	CUACAUUAGGAUGAUAAAUtt	0.492
18505	UAGGAUGAUAAAUUUUGGUca	0.816
18506	AAAUUUUGGUCAUGAAACGta	1
18507	AAUUUUGGUCAUGAAACGUac	0.921
18508	GUCAUGAAACGUACUUUAGgg	0.795
18509	UUAGGGGCUGCCAUUGGGUat	0.64
18510	GGCUGCCAUUGGGUAUUCUtc	0.447
18511	GGGUAUUCUUCUGGAAGGAat	0.369
18512	UAUUCUUCUGGAAGGAAUAgt	0.83
18513	CUUCUGGAAGGAAUAGUUCaa	0.875
18514	CUGGAAGGAAUAGUUCAAGtt	0.848
18515	UGGAAGGAAUAGUUCAAGUtt	0.961
18516	GAAGGAAUAGUUCAAGUUUaa	0.436
18517	GGAAUAGUUCAAGUUUAAAag	0.299
18518	AGUUCAAGUUUAAAAGUCCct	0.872
18519	AAAAGUCCCUCCCUCAAAGgg	0.706
18520	GAAUCCUGAGGGCCAGCAAtg	0.502
18521	GAGGGCCAGCAAUGACCACat	0.541
18522	GGGCCAGCAAUGACCACAUga	0.471
18523	GCCAGCAAUGACCACAUGAaa	0.506
18524	CCAGCAAUGACCACAUGAAaa	0.395
18525	CAGCAAUGACCACAUGAAAat	0.398
18526	GCAAUGACCACAUGAAAAUaa	0.471
18527	ACAUGAAAAUAACGGGCGUtg	0.624
18528	AUGAAAAUAACGGGCGUUGct	0.871
18529	GGGCGUUGCUCUCAUCUGGtt	0.658
18530	UGCUCUCAUCUGGUUCGGCtt	0.826
18531	CUCUCAUCUGGUUCGGCUUtg	0.883
18532	AUCUGGUUCGGCUUUGAUGcc	0.847
18533	UGGUUCGGCUUUGAUGCCAgg	0.816
18534	CGGCUUUGAUGCCAGGAACtg	0.782
18535	GCUUUGAUGCCAGGAACUGgt	0.614
18536	UUUGAUGCCAGGAACUGGUtc	0.974
18537	UGAUGCCAGGAACUGGUUCtg	0.36
18538	GAUGCCAGGAACUGGUUCUgc	0.607
18539	UUUUCUUACACAGCGGGCAac	0.943
18540	CUUACACAGCGGGCAACUUtt	0.79
18541	UUACACAGCGGGCAACUUUtc	0.939
18542	GGGCAACUUUUCUUUUAAAtt	0.435
18543	ACUUUUCUUUUAAAUUCUCca	0.564
18544	UUUUCUUUUAAAUUCUCCAtt	0.742
18545	AAAUUCUCCAUUUCUAUCUtc	1.02
18546	UUUCUAUCUUCCCUCCAUUct	0.859
18547	UUCCCUCCAUUCUUUCGCAgc	0.727
18548	CCCUCCAUUCUUUCGCAGCat	0.638
18549	CCUCCAUUCUUUCGCAGCAtc	0.344
18550	UCUUUCGCAGCAUCAACAUta	1.042
18551	CUUUCGCAGCAUCAACAUUag	0.935
18552	CAGCAUCAACAUUAGCAGGtg	0.975
18553	AGCAUCAACAUUAGCAGGUga	0.939
18554	AACAUUAGCAGGUGAGUCUcc	0.811
18555	GCAGGUGAGUCUCCAUUAGgg	0.719
18556	UGAGUCUCCAUUAGGGUCUgc	0.898
18557	AGGGUCUGCCAGCAUAGAAat	0.61
18558	CCAGCAUAGAAAUGACACUaa	0.476
18559	AGCAUAGAAAUGACACUAAtc	0.54
18560	AUAGAAAUGACACUAAUCAtg	0.785
18561	GACACUAAUCAUGAUGGUUtc	0.654
18562	ACACUAAUCAUGAUGGUUUcc	0.669
18563	ACUAAUCAUGAUGGUUUCCac	0.544
18564	AUGAUGGUUUCCACAGUGUgg	0.893
18565	GAUGGUUUCCACAGUGUGGat	0.861
18566	AUGGUUUCCACAGUGUGGAta	0.853
18567	GGUUUCCACAGUGUGGAUAgg	0.412
18568	UCCACAGUGUGGAUAGGGAgc	0.621
18569	CCACAGUGUGGAUAGGGAGcc	0.629
18570	GUGUGGAUAGGGAGCCAGCgt	0.64
18571	GGGAGCCAGCGUUCCUCUGgc	0.425
18572	AGCCAGCGUUCCUCUGGCUtt	0.378
18573	GCCAGCGUUCCUCUGGCUUtt	0.359
18574	CAGCGUUCCUCUGGCUUUUca	0.326
18575	GCGUUCCUCUGGCUUUUCAta	0.359
18576	UCCUCUGGCUUUUCAUAACca	0.493
18577	UCUGGCUUUUCAUAACCAUac	0.392
18578	CUGGCUUUUCAUAACCAUAct	0.318
18579	UUUUCAUAACCAUACUUAUct	0.693
18580	UUUCAUAACCAUACUUAUCtt	0.877
18581	CCAUACUUAUCUUCCCCAGgc	0.55
18582	UACUUAUCUUCCCCAGGCUca	0.786
18583	UAUCUUCCCCAGGCUCAUGaa	0.76
18584	AUCUUCCCCAGGCUCAUGAag	0.764
18585	GGCUCAUGAAGAAUAGAAAtg	0.295
18586	AAUAGAAAUGCACACAUCAcc	0.748
18587	UAGAAAUGCACACAUCACCat	0.947
18588	AGAAAUGCACACAUCACCAtt	0.85
18589	UUUUAUCAACAUUUGGGUGcc	0.731
18590	UCAACAUUUGGGUGCCAGAtt	0.734
18591	AACAUUUGGGUGCCAGAUUtc	0.734
18592	GUGCCAGAUUUCUGUAAUGaa	0.501
18593	AUUUCUGUAAUGAAUUUCAtt	0.616
18594	UAAUGAAUUUCAUUUUAGGag	0.696
18595	AUGAAUUUCAUUUUAGGAGgt	0.879
18596	GAAUUUCAUUUUAGGAGGUcg	0.395
18597	AUUUUAGGAGGUCGGAGGGga	0.624
18598	GAGGUCGGAGGGGAUAAUCtt	0.847
18599	AGGUCGGAGGGGAUAAUCUtt	0.842
18600	CACCUUCAUAAAGUGUAUCtg	0.66
18601	ACCUUCAUAAAGUGUAUCUgg	0.787
18602	UAAAGUGUAUCUGGAGGGCca	0.752
18603	GUGUAUCUGGAGGGCCAAUaa	0.361
18604	GGAGGGCCAAUAAUAAGGAct	0.447
18605	GGCCAAUAAUAAGGACUUCcc	0.876
18606	GCCAAUAAUAAGGACUUCCca	0.71
18607	UAAGGACUUCCCAUCGGUAga	0.931
18608	GGACUUCCCAUCGGUAGAGat	0.683
18609	ACUUCCCAUCGGUAGAGAUca	0.677
18610	CCAUCGGUAGAGAUCAUUGtc	0.867
18611	AUCGGUAGAGAUCAUUGUCat	1.032
18612	CGGUAGAGAUCAUUGUCAUct	0.405
18613	UUGUCAUCUAUUAAACCUGca	0.975
18614	CAUCUAUUAAACCUGCAGAaa	0.606
18615	UCUAUUAAACCUGCAGAAAag	0.517
18616	UUAAACCUGCAGAAAAGCCtt	0.833
18617	GAAAAGCCUUCCACUGGAUtt	0.654
18618	CACUGUCUGGCUAUCCUGUcg	0.552
18619	CUGUCUGGCUAUCCUGUCGtg	0.78
18620	UGUCGUGUUCUGCUCUGUUgg	0.769
18621	UCGUGUUCUGCUCUGUUGGtc	0.888
18622	GUUGGUCAAAUACUGAGUGgc	0.871
18623	UGGUCAAAUACUGAGUGGCta	0.909
18624	UCAAAUACUGAGUGGCUAUgc	0.887
18625	GCUUCCAACCAGAGGAUCCgc	0.598
18626	UCCAACCAGAGGAUCCGCAgg	0.758
18627	CAGAGGAUCCGCAGGGUUGca	0.563
18628	GGAUCCGCAGGGUUGCAGUct	0.711
18629	GGGUUGCAGUCUGUCAAAAgg	0.503
18630	CUGUCAAAAGGGAACAAAUag	0.478
18631	UGUCAAAAGGGAACAAAUAga	0.452
18632	AAAAGGGAACAAAUAGACAgc	0.86
18633	AGGGAACAAAUAGACAGCAaa	0.734
18634	ACAAAUAGACAGCAAAACCtt	0.948
18635	AUAGACAGCAAAACCUUUGaa	0.924
18636	GCAAAACCUUUGAAAUAGUca	0.343
18637	AAAUAGUCAAAGCGGGACUcc	0.567
18638	AUAGUCAAAGCGGGACUCCag	0.692
18639	AGUCAAAGCGGGACUCCAGtt	0.72
18640	GGGACUCCAGUUGUCUUUAag	0.438
18641	ACUCCAGUUGUCUUUAAGGat	0.589
18642	GGAUGUCCAGACAGAUGACtc	0.438
18643	UGUCCAGACAGAUGACUCCct	0.756
18644	CAGACAGAUGACUCCCUGAct	0.49
18645	AGACAGAUGACUCCCUGACtg	0.834
18646	AGAUGACUCCCUGACUGUUga	0.585
18647	AUGACUCCCUGACUGUUGAtg	0.747
18648	UGACUCCCUGACUGUUGAUgt	0.705
18649	ACUCCCUGACUGUUGAUGUtg	0.699
18650	CCCUGACUGUUGAUGUUGCag	0.661
18651	CUGUUGAUGUUGCAGUGAUag	0.697
18652	AGUGAUAGAUUCUGGUGCGga	0.734
18653	GAUAGAUUCUGGUGCGGAAag	0.425
18654	GAUUCUGGUGCGGAAAGUAac	0.492
18655	UCUGGUGCGGAAAGUAACCtt	0.914
18656	GGUGCGGAAAGUAACCUUUgg	0.507
18657	CGGAAAGUAACCUUUGGUGgc	0.588
18658	AACCUUUGGUGGCUUAAAUgg	0.642
18659	UGGUGGCUUAAAUGGAUAAtc	0.287
18660	GCUUAAAUGGAUAAUCUGAtg	0.382
18661	CUGAUGAAAAUGUGAUAUCca	0.576
18662	UGAAAAUGUGAUAUCCAGAaa	0.688
18663	AAAACACACCACCUUCAUAta	0.501
18664	ACACCACCUUCAUAUACAGaa	0.368
18665	CAGAACCCGGUGGACCAAGta	0.684
18666	UGGACCAAGUAUAGUUGAUct	0.595
18667	GACCAAGUAUAGUUGAUCUcc	0.528
18668	UAUAGUUGAUCUCCAUUCAta	0.905
18669	AUUCAUAAAUGUUAUCUCCtt	0.758
18670	UCAUAAAUGUUAUCUCCUUta	0.52
18671	UAUCUCCUUUAGGCCCAGCac	0.672
18672	UCCUUUAGGCCCAGCACUGca	0.732
18673	AGGCCCAGCACUGCAAUUAgg	0.473
18674	CCAGCACUGCAAUUAGGAGga	0.511
18675	GCACUGCAAUUAGGAGGAGga	0.343
18676	CACUGCAAUUAGGAGGAGGat	0.626
18677	AUUAGGAGGAGGAUCAAGGgt	0.816
18678	AUCAAGGGUUAUUUCAGCUag	0.82
18679	GGUUAUUUCAGCUAGCUCCtt	0.805
18680	UAUUUCAGCUAGCUCCUUCtg	0.885
18681	UUCAGCUAGCUCCUUCUGAat	0.874
18682	CAGCUAGCUCCUUCUGAAUtc	0.423
18683	AGCUAGCUCCUUCUGAAUUct	0.712
18684	UUCUGAAUUCUUUUAGCACta	0.815
18685	ACUAGUGGAUAACUUAGCAgt	0.828
18686	GCAGUGGUUUUGCUAGAGAgt	0.359
18687	GUGGUUUUGCUAGAGAGUUtg	0.524
18688	GUUUUGCUAGAGAGUUUGGtg	0.698
18689	UUUGCUAGAGAGUUUGGUGtt	0.842
18690	UUGCUAGAGAGUUUGGUGUtt	0.901
18691	CUGGGUGGCAGAAGGUUUUct	0.321
18692	UCUUUCCUCUUGUUCUUCAgg	0.893
18693	UCCUCUUGUUCUUCAGGCUct	0.89
18694	UGGAGCGGCUGGGUCUCGCtg	0.692
18695	CGGCUGGGUCUCGCUGGUCcg	0.547
18696	CGCAUCUGAACUGCCACUGct	0.53
18697	GUCCUUCGGGCGGCUGAGGga	0.552
18698	CCUUCGGGCGGCUGAGGGAgt	0.466
18699	UUUCAUAUUUUCUUUAGACat	0.753
18700	UUCUUUAGACAUCAUUAGGcg	0.951
18701	UCUUUAGACAUCAUUAGGCgc	0.945
18702	AGACAUCAUUAGGCGCCGAag	0.788
18703	UUAGGCGCCGAAGCUCUUGca	0.841
18704	UAGGCGCCGAAGCUCUUGCag	0.826
18705	CGAAGCUCUUGCAGGACAAct	0.519
18706	CUCUUGCAGGACAACUUUGat	0.715
18707	UCUUGCAGGACAACUUUGAtg	0.898
18709	GGACAACUUUGAUGCUAUAtg	0.47
18710	ACAACUUUGAUGCUAUAUGaa	0.777
18711	CAACUUUGAUGCUAUAUGAat	0.49
18712	CUUUGAUGCUAUAUGAAUUct	0.7
18713	UGAUGCUAUAUGAAUUCUGcc	0.9
18714	GAUGCUAUAUGAAUUCUGCca	0.82
18715	UGCUAUAUGAAUUCUGCCAtt	0.897
18716	GAAUUCUGCCAUUUUGCUAgc	0.63
18717	UUCUGCCAUUUUGCUAGCAct	0.714
18718	UGCCAUUUUGCUAGCACUGat	0.875
18720	UUGCUAGCACUGAUAUGGCtc	0.921
18721	GCUAGCACUGAUAUGGCUCtt	0.909
18722	CUAGCACUGAUAUGGCUCUtg	0.903
18723	UAGCACUGAUAUGGCUCUUgg	0.844
18724	UAUGGCUCUUGGGUCCACCac	0.841
18725	UUGGGUCCACCACUCCAUUag	0.835
18726	CCACCACUCCAUUAGAACUat	0.568
18727	GUUACAAAUCUUACAAAGGgg	0.638
18728	GGUCCACAUUCUAUUUUAAgg	0.388
18729	UAUUUUAAGGCUGUAUAUUcg	0.829
18731	UUUUAAGGCUGUAUAUUCGgt	0.894
18732	UAAGGCUGUAUAUUCGGUUtt	0.961
18733	CAUAAAUUGUUCUUGGAGGcc	0.631
18734	AUAAAUUGUUCUUGGAGGCcc	0.765
18735	AAUUGUUCUUGGAGGCCCAat	0.571
18736	GGAGGCCCAAUUAUCAUCCct	0.705
18737	UUAUCAUCCCUGUCCAUCUtg	0.9
18738	CAUCCCUGUCCAUCUUGUAag	0.527
18739	UCAUGUCUUCGUCAUCUUCta	0.95
18740	UGUCUUCGUCAUCUUCUAGac	0.888
18741	GUCUUCGUCAUCUUCUAGAcc	0.58
18742	UCUUCGUCAUCUUCUAGACcc	0.92
18743	UUCGUCAUCUUCUAGACCCca	0.963
18744	CGUCAUCUUCUAGACCCCAgc	0.388
18745	CAUCUUCUAGACCCCAGCUaa	0.73
18746	AUCUUCUAGACCCCAGCUAac	0.828
18747	GCUAACUGUGCCAUCUCCUac	0.609
18748	UAACUGUGCCAUCUCCUACtc	0.888
18749	UGUGCCAUCUCCUACUCCUtt	0.923
18750	CCAUCUCCUACUCCUUUCUgg	0.586
18751	UACUCCUUUCUGGCCUUCUtc	0.861
18753	GGCCUUCUUCGAGUUCUUCca	0.538
18754	CCUUCUUCGAGUUCUUCCAac	0.599
18755	GUUCUUCCAACAGUCGGAAat	0.523
18756	UUCCAACAGUCGGAAAUUGcg	0.953
18757	CAACAGUCGGAAAUUGCGAgg	0.856
18758	CAGUCGGAAAUUGCGAGGGac	0.845
18759	UCGGAAAUUGCGAGGGACUtt	0.96
18760	AUUGCGAGGGACUUUUACUcc	0.91
18761	UGCGAGGGACUUUUACUCCtt	0.887
18762	GAGGGACUUUUACUCCUUUgc	0.656
18764	UUUACUCCUUUGCAGUGAAat	0.814
18765	UACUCCUUUGCAGUGAAAUtt	0.95
18766	CUCCUUUGCAGUGAAAUUUtc	0.458
18767	CCUUUGCAGUGAAAUUUUCta	0.837
18768	UUGCAGUGAAAUUUUCUAGgt	0.96
18769	GCAGUGAAAUUUUCUAGGUtc	0.365
18770	CAGUGAAAUUUUCUAGGUUca	0.494
18771	GUGAAAUUUUCUAGGUUCAag	0.43
18772	GAAAUUUUCUAGGUUCAAGtc	0.535
18773	AUUUUCUAGGUUCAAGUCUtc	0.714
18774	UCUAGGUUCAAGUCUUCCUtc	0.78
18775	AGUCUUCCUUCAUCACUCAgt	0.623
18776	GCUUGGUUCGUUUCCAAGGga	0.858
18777	CAAGGGAACACAAUGGGCAgg	0.954
18778	GGUGGGGCAGGCUCUGGUGtg	0.904
18779	GUGGGGCAGGCUCUGGUGUga	0.728
18780	GUGUGAGUUUCCACUCUGGtg	0.953
18781	GUGAGUUUCCACUCUGGUGac	0.928
18782	GUUUCCACUCUGGUGACCUtt	0.943
18783	CUCUGGUGACCUUUGACUCcc	0.859
18784	ACCUUUGACUCCCGUAGGCgt	0.915
18785	UUGACUCCCGUAGGCGUUUgc	0.936
18786	CACGGGUGUGCAUACCCUGtt	0.706
18788	GGUGUGCAUACCCUGUUGCtc	0.725
18789	CAUACCCUGUUGCUCUCUCcc	0.855
18790	CCUGUUGCUCUCUCCCGCUgc	0.435
18791	GUUGCUCUCUCCCGCUGCCcc	0.619
18793	CUCUCUCCCGCUGCCCCUGaa	0.662
18795	CACUCCGACCCCUGACAGGca	0.725
18796	ACCCCUGACAGGCAGGGGAaa	0.422
18797	GGGAAAGAAACUGUAGUCUgc	0.556
18798	AAAGAAACUGUAGUCUGCCag	0.86
18799	AACUGUAGUCUGCCAGAUUcc	0.817
18800	CAGAUUCCACACCAUGUGGca	0.402
18801	CACACCAUGUGGCAGAGAGac	0.467
18802	AUGUGGCAGAGAGACAGAGcc	0.623
18803	GUGGCAGAGAGACAGAGCCac	0.458
18804	UGGCAGAGAGACAGAGCCAcc	0.765
18805	GCAGAGAGACAGAGCCACCgg	0.715
18807	CCUGCUGCCUGUCCCCUGGgc	0.456
18809	CCCUGGGCUAUCUCCUGCCac	0.677
18810	CUGCCACAGACCAGCUUCAga	0.444
18811	CUUCAGAGAAGGAAGGAGUcc	0.507
18812	AGAGAAGGAAGGAGUCCUCtg	0.812
18813	GCUAGAGAUGGAAGUCUCAga	0.329
18814	GAAGUCUCAGAAGCAGGGAag	0.679
18815	AGGGAAGGUGGAUGAAGGCag	0.857
18816	GCAGAAGGGCUCCAAAGCCta	0.737
18817	GCUCCAAAGCCUAUGGGGAta	0.358
18818	UGGGGAUAUUGCUCAGAAGtt	0.93
18819	UAUUGCUCAGAAGUUAAGUaa	0.907
18820	GUUAAGUAAGGAGCUCAUUcc	0.708
18821	CUCAUUCCUCAGAGGCAAGaa	0.598
18822	AAGAAUUCCUGGGUGUUCUgt	0.845
18823	UGGGUGUUCUGUAAAGGGUgg	0.865
18824	UAAAGGGUGGGGCGGAUUGgg	0.802
18826	CCUAAGUGGGCACCCUAAAag	0.488
18827	AGACGCCUCAAGGGAGGCAat	0.341
18828	GACGCCUCAAGGGAGGCAAtc	0.373
18830	CUGAAUCUCCAACUGCAAAcg	0.486
18831	CUUCUAAACUGGUGGAAUCtg	0.84
18832	AAUCUGGAGCAAGUUUCUUct	0.79
18833	UCUGGAGCAAGUUUCUUCUca	0.9
18834	UUUCUUCUCAGAGUCCACAag	0.855
18835	UCAGAGUCCACAAGGAACAtc	0.943
18836	GUCCACAAGGAACAUCAGUga	0.552
18837	ACGAACUUUCUCAGCCCCGgg	0.952
18838	GAACUUUCUCAGCCCCGGGat	0.854
18839	UCUCAGCCCCGGGAUCACUgg	0.949
18840	GGUACAACUCUCCCUCAAGcc	0.634
18841	CAACUCUCCCUCAAGCCUAaa	0.767
18842	UCUCCCUCAAGCCUAAAUCca	0.908
18843	UCCCUCAAGCCUAAAUCCAga	0.814
18844	CCAGAAAGAGGGGACUAAGgg	0.875
18845	CUAAGGGCUCCUCAGGGACgg	0.858
18846	GGGAGACUCCAGAGAGCAAga	0.584
18847	ACUCCAGAGAGCAAGAGUAga	0.579
18848	AGAGUAGAUGGAGGUCACAgg	0.968
18849	AUGGAGGUCACAGGAGGGCac	0.89
18850	AUGGGAGAGGAAGCACACAgt	1.042
18851	CACAGUUCACAGGAACAAUga	0.769
18852	CAGUUCACAGGAACAAUGAaa	0.667
18853	UCACAGGAACAAUGAAACGac	0.542
18854	UGAAACGACCACGAACGACca	0.393
19013	UUUGUUUUCAACAUGGUAAgg	0.913
19014	CAACAUGGUAAGGGUUUUGac	0.703
19015	CAUGGUAAGGGUUUUGACCtc	0.845
19016	AUGGUAAGGGUUUUGACCUca	0.857
19017	CCUCAAAUGCUUAUCAGGUct	0.468
19018	CGCCUCUUCCUUGAAGUUUtg	0.663
19019	AUUGCAGGUUUUCCUUCUCag	0.791
19020	ACACAAAGGGUAUUGCAAGga	0.741
19021	CAAAGGGUAUUGCAAGGAUct	0.663
19022	CCUCAAAUAUAUGGGGAUAcc	0.486
19023	UCAAAUAUAUGGGGAUACCaa	0.763
19024	CAACUUGUACAGACGAACAag	0.848
19025	AACUUGUACAGACGAACAAga	0.555
19026	ACUUGUACAGACGAACAAGac	0.543
19027	UACAGACGAACAAGACCUCat	0.727
19028	GACCUCAUCUCCCAUACCGgg	0.848
19029	UCUCCCAUACCGGGUUCCGtt	0.498
19030	AAAAUGAGUUAGGCUGUCCca	0.628
19031	CAAACUCAUCAGGCAGGUUat	0.52
19032	GCAGGUUAUAAUAGAUAGUgt	0.422
19033	AGUGUAGCACAUAAAAUUUaa	0.468
19034	AUACAUCUCUCCUCCUUUGgt	0.992
19035	UCCUCCUUUGGUCUCACACag	0.98
19036	AGAAACAAUACAAUCCUCCga	1.047
19037	AAACAAUACAAUCCUCCGAcc	0.547
19038	UCCGACCCUUCUCCCAGGUca	0.776
19039	CCCUUCUCCCAGGUCAUCAgt	0.332
19041	GUCCUAGCCGUGUAAGGCCca	0.6
19043	AUUGCUGCAUGGAGUCCUCtt	0.448
19044	GGUGAGCUCCAACUCCAAGtc	0.552
19045	UCCAACUCCAAGUCUCAGUgt	0.887
19046	AAGUCUCAGUGUCACAGGGac	0.659
19047	GUCUCAGUGUCACAGGGACcc	0.43
19048	AGUGUCACAGGGACCCAAAgt	0.508
19049	GUCACAGGGACCCAAAGUUca	0.268
19050	GCACCUCAAAUUCAGGAACac	0.231
19051	CUCAAAUUCAGGAACACACca	0.327
19052	CCAGGAAUGAACGUUAUUCac	0.668
19053	AUGUGAGCGCAUUUUCCAAat	0.387
19054	UGUGAGCGCAUUUUCCAAAtc	0.476
19055	CAUUUUCCAAAUCAAAGUUat	0.503
19056	UUCCAAAUCAAAGUUAUUUtc	0.702
19057	UCCAAAUCAAAGUUAUUUUcc	0.699
19058	AAACUCAUAUCGAGGUCGUca	0.7
19059	AGACCAUAGCAGAAACGUAgt	0.627
19060	GAAGACAGAGGGGAAAAGAaa	0.353
19061	GAAAACAAAGGCUCUCUGGtt	0.896
19062	AAGGCUCUCUGGUUUCAGCtt	1.02
19063	UUUCAGCUUCUCCAGGGUGtc	0.667
19064	AGGGUGUCAUGUCAGCCAAtc	0.654
19065	UCGCCAUCACUCAACCAGAat	0.757
19066	UGGAAACCGCGGACGGCUCac	0.701
19067	GAAACCGCGGACGGCUCACga	0.722
19068	CGCGGACGGCUCACGAAGAct	0.354
19069	AUCCGCCGCACGAGCUGCAcc	0.337
19070	CGAGCUGCACCAGCAUCUCgg	0.322
19071	CCAGCAUCUCGGCCAUCUUcg	0.331
19072	GGCCAUCUUCGCCAUCUCCtg	0.724
19073	CCAUCUUCGCCAUCUCCUGcg	0.819
19075	CGCCCUGCAGGUGGUUGAGag	0.432
19076	GAGAGCGCUCUCCUCAGAGgc	0.488
19077	GCUCUCCUCAGAGGCCUCUac	0.693
19078	ACCUGCGUCUUGAUCUGGAtc	0.546
19079	CAUAUUGUCCAUCUCCCACag	0.797
19080	UCUCCCACAGCUUGCCCCGgt	0.696
19081	CUCCCACAGCUUGCCCCGGtt	0.449
19082	GCGCACGGGCGCGCGUCCGcg	0.197
19083	CGCGCUCGCGCGUCAGCGAcg	0.14
19084	UCUCGUGGAUGACGGGCAGca	0.708
19085	AUGACGGGCAGCAGAAACUgc	0.662
19086	AGCAGAAACUGCUCGAAGUcc	0.514
19087	AGCACCUCCACCUCCUCGGgc	0.589
19089	GCCGCAUCUCCGCUGCUUUgc	0.356
19090	CGCAUCUCCGCUGCUUUGCtt	0.748
19091	UCUCCGCUGCUUUGCUUGUct	0.626
19092	UAUUAACAUGUAAGAUUUUgt	0.765
19093	UAAGGGUUUUGACCUCAAAtg	0.826
19094	ACAUUUAUAGCUUGACUACat	0.883
19095	UAUAGCUUGACUACAUAUGaa	1.013
19096	UUGACUACAUAUGAACCUUga	0.854
19097	GACGCCUCUUCCUUGAAGUtt	0.825
19098	GUUUUGGGUCCAUUGCAGGtt	0.862
19099	GGUAUUGCAAGGAUCUUUCat	0.826
19101	AUAUGGGGAUACCAACUUGta	0.625
19102	GAGUUAGGCUGUCCCAACAaa	0.856
19103	AUCAGGCAGGUUAUAAUAGat	0.88
19104	GGCAGGUUAUAAUAGAUAGtg	0.904
19106	CAUAGAAACAAUACAAUCCtc	0.933
19107	UCCCAGGUCAUCAGUCCUAgc	0.704
19108	CCCAGGUCAUCAGUCCUAGcc	0.631
19109	CAUCAGUCCUAGCCGUGUAag	0.618
19110	CACAGUCCCAGAUGAAGUCtg	0.824
19112	UUCUUCUGCCAUUGCUGCAtg	0.729
19113	CUUCUGCCAUUGCUGCAUGga	0.791
19114	UGCAUGGAGUCCUCUUCUAga	0.686
19116	GAACUUUCAGAGGCGGUGAgc	0.455
19117	GGCGGUGAGCUCCAACUCCaa	0.5
19118	CUCCAACUCCAAGUCUCAGtg	0.815
19119	CCAACUCCAAGUCUCAGUGtc	0.776
19120	GGGACCCAAAGUUCAGGGAgc	0.533
19121	GUUCAGGGAGCUAUCAGGUca	0.685
19122	GGGAGCUAUCAGGUCACCCaa	0.871
19123	GCUAUCAGGUCACCCAAGAaa	0.456
19124	AGGUCACCCAAGAAAGAGCaa	0.958
19126	GAACACACCAAAGCCAGGAat	0.669
19127	ACACCAAAGCCAGGAAUGAac	0.526
19128	GUAUGUGAGCGCAUUUUCCaa	0.867
19129	AGCGCAUUUUCCAAAUCAAag	0.681
19130	CCAUAGCAGAAACGUAGUGtc	0.58
19131	AGCAGAAACGUAGUGUCAGtg	0.993
19132	AACGUAGUGUCAGUGAGAAca	0.722
19133	CGUAGUGUCAGUGAGAACAga	0.689
19134	CAGAGUGAAGACAGAGGGGaa	0.875
19135	AAGGAAAACAAAGGCUCUCtg	1.064
19136	ACAAAGGCUCUCUGGUUUCag	0.86
19137	UCAGCCAAUCGCCAUCACUca	0.858
19138	UUCUCUAUCCGCCGCACGAgc	0.872
19139	UCUAUCCGCCGCACGAGCUgc	0.797
19140	CCGCCGCACGAGCUGCACCag	0.884
19141	UCUCGGCCAUCUUCGCCAUct	0.787
19142	GCGCCUUCUCGUCGGCCUUct	0.631
19143	CGUCGGCCUUCUCCGCCCUgg	0.239
19144	CGGCCUUCUCCGCCCUGGGgc	0.656
19147	GCGGGGCUCGGCGCCGCCCgc	0.749
19148	GCCGCCCGCGCCCUGCAGGtg	0.609
19151	GGCCUCUACCUGCGUCUUGat	0.732
19152	CUCUACCUGCGUCUUGAUCtg	0.72
19153	UGGAUCAGCAUAUUGUCCAtc	0.915
19154	UAUUGUCCAUCUCCCACAGct	0.829
19155	CCAUCUCCCACAGCUUGCCcc	0.81
19156	CCCGGUUGCGCACGGGCGCgc	0.553
19158	UCAGCGACGCGAUGUCCUCgc	0.779
19159	CGUGGAUGACGGGCAGCAGaa	0.395
19160	GUGGAUGACGGGCAGCAGAaa	0.353
19161	CAGCAGAAACUGCUCGAAGtc	0.599
19162	UCCGGCUCCAGCACCUCCAcc	0.691
19163	UCCGCCAGCUCCACUGCGUcc	0.764
19164	CCGCCAGCUCCACUGCGUCca	0.655
19165	GGCCGCAUCUCCGCUGCUUtg	0.428
19166	GCUUUGCUUGUCUGCACGAca	0.676
19167	GCUUGUCUGCACGACACUCag	0.648
19168	GACCGAGCUCGGGCCGAGUct	0.615
19169	GUCUUCAAAACUUCCGCCGct	0.948
19170	AAAACUUCCGCCGCUGUUCca	0.843
19330	CUGCCUCUCAGCGGAUGUAga	0.395
19332	CAGCCCUCCAGCUCAUUCUta	0.753
19333	AGCCCUCCAGCUCAUUCUUat	0.542
19334	UUGCGCCCCAGAACCGGCCca	0.796
19335	GGCCCACCACCCUCCGCACag	0.524
19336	CCUCCUCUUCCCAGGAGCCct	0.467
19339	GAGUCUCCUGGCUCCGUGUag	0.488
19340	AGUCUCCUGGCUCCGUGUAga	0.549
19341	CCGUGUAGACAGAGUUUCGgc	0.44
19342	UCAAAGGUGUCUUGGCGGGat	0.576
19343	AGGUGUCUUGGCGGGAUAGcg	0.707
19346	GGCCAGGUGGGUGGUUGCUgg	0.316
19347	GGGGCUGGCCCAGCUCCCCgg	0.192
19349	GGUAGCCAUGGUGCGGUUCag	0.49
19350	UCAGCAGCGGAUUGGGUGGcg	0.815
19352	CUUCCAGUAGGCUUCCAAGta	0.609
19354	AGGCAUCUUCCAAUUGGUUct	0.5
19355	CAAUUGGUUCUCGUCCAGGat	0.802
19359	UGAUGAGCCUCUGCAGUACct	0.736
19360	AGCGAGGUUUUAGAGAGCUgg	0.561
19362	GAUCCGCUCGAUUUCACUCtg	0.849
19363	AUUUCACUCUGUACCUCAGcc	0.591
19364	CACUCUGUACCUCAGCCAGgc	0.348
19365	GCGAGUGUUGGAGCGCUCGat	0.152
19367	AUAAUGUGUUUGCUGGGGUtg	0.634
19370	UUGAGCGAUGGUCCCACCAgg	0.712
19372	GGGGCACGUGCUCUGUCGAct	0.399
19373	UUCUGCUUCUGUUUGGCACtg	0.821
19374	UGCUGGAGCUGAGGCGGUUtt	0.462
19375	GAGCUGAGGCGGUUUUGGCgc	0.541
19376	AGCAGGCGAAGGCUGUCCAgt	0.395
19381	GACAGGGCUGGGGAUGAAAcc	0.164
19384	UCCUUCACCAGCCUCCCGAtc	0.737
19385	CAGCCUCCCGAUCCACCAGtc	0.407
19386	UUCUCCUUGAUGUGCAGGAag	0.94
19387	AUGUGCAGGAAGUCCUUGGgc	0.632
19388	ACUGGCACCUCAUCUCCUGga	0.834
19390	ACGGAUUGUAGCCAACAUUtg	0.909
19394	CUUUCUCGAGCUGGGCUAAgg	0.637
19395	UUCUCGAGCUGGGCUAAGGcc	0.768
19396	GACACGUCGGAGUCUGACGgc	0.77
19397	CGGAGUCUGACGGCCGGCUcg	0.442
19398	GGCUCGUGUAGGACUCUGCtg	0.794
19403	GACCUUUUGAACCGCCCUUtc	0.577
19406	CUGUAUUUGCCCUGUGGGCtg	0.758
19407	AGACCUCCAUAGGGAUCUCtt	0.715
19408	UGUCGUCCUUUGUAAGACUga	0.987
19409	UCCUUUGUAAGACUGAAGUct	1.119
19410	CCUUUGUAAGACUGAAGUCtt	0.929
19411	AAGACUGAAGUCUUCUGAAtg	0.925
19412	ACUGAAGUCUUCUGAAUGAtc	0.547
19413	UGAAUGAUCUCCUUGAUAGgt	1.153
19414	UGAUCUCCUUGAUAGGUAGgg	1.144
19415	AUCUCCUUGAUAGGUAGGGta	1.025
19416	AUAGGUAGGGUACAUCACAga	1.074
19417	AGGUAGGGUACAUCACAGAac	0.552
19418	GUAGGGUACAUCACAGAACtg	1.048
19419	UAGGGUACAUCACAGAACUgg	1.164
19420	UCACAGAACUGGGAACAGAag	0.996
19421	GAACUGGGAACAGAAGAGUga	0.814
19422	CAGAAGAGUGACCCAGACCca	0.738
19423	AAGAGUGACCCAGACCCAGag	0.876
19424	GUGACCCAGACCCAGAGAGtg	0.731
19425	UGACCCAGACCCAGAGAGUgg	0.618
19427	CCCAGACCCAGAGAGUGGCca	0.633
19428	CCAGACCCAGAGAGUGGCCaa	0.414
19429	GGCCAAGUUCAUGAGUGGCaa	0.622
19430	UCAUGAGUGGCAACAAACAgg	1.048
19431	GAGUGGCAACAAACAGGAAgt	0.376
19432	GGCAACAAACAGGAAGUUCac	0.536
19433	GCAACAAACAGGAAGUUCAcg	0.337
19434	AAACAGGAAGUUCACGCCUga	0.911
19435	AGGAAGUUCACGCCUGAGUcc	0.731
19436	GAAGUUCACGCCUGAGUCCtc	0.704
19437	UUCACGCCUGAGUCCUCACca	0.894
19438	UCACGCCUGAGUCCUCACCat	0.946
[truncated: 432 more rows]
